# Supplementary material for: Genome Sequence of Peacock Reveals the Peculiar Case of a Glittering Bird
Source: Front Genet. 2018 Sep 19;9:392. doi: 10.3389/fgene.2018.00392 (PMC6156156; doi:10.3389/fgene.2018.00392)
Supplement: Supplementary file 3 [file Table_2.XLSX]

## Sheet: gene_with_pair-wisedNdS_above_1
* pair-wise dN/dS with respect to specific species => C-Chicken, T-Turkey, D-Duck, Z-Zebra finch, F-Flycatcher
Note: Yellow colored box are genes with values greater than five, and Grey colored are the genes with values between 1.0-1.2. These genes were not used for functional interpretation
Reference Gene ID	Reference Transcript ID	Gene Symbol	Reference Genome* ( dN/dS Values)	eggNOG Category	eggNOG Function
ENSGALG00000015134	ENSGALT00000024419	APOV1	D_1.06,F_1.03,C_2.42,Z_1.32	Posttranslational modification, protein turnover, chaperones	Protein component of the very low density lipoprotein (VLDL) of egg-laying females
ENSGALG00000005080	ENSGALT00000065370	C8H1ORF27	C_2.45	Function unknown	chromosome 1 open reading frame 27
ENSGALG00000038971	ENSGALT00000062981	C8orf37	C_2.23	Function unknown	Chromosome 8 open reading frame 37
ENSGALG00000008608	ENSGALT00000054826	FETUB	C_1.82	Posttranslational modification, protein turnover, chaperones	fetuin B
ENSGALG00000042193	ENSGALT00000078421	GAL5	C_1.31	General function prediction only	Beta defensin
ENSGALG00000027269	ENSGALT00000043628	GUCA2B	C_1.17,T_1.34	Function unknown	Guanylin precursor
ENSGALG00000040397	ENSGALT00000079326	HAUS1	T_1.65	Cytoskeleton	HAUS augmin-like complex, subunit 1
ENSGALG00000035309	ENSGALT00000049418	HBG2	C_2.79	Energy production and conversion	Hemoglobin
ENSGALG00000003213	ENSGALT00000005090	LGALS2	C_1.62	Posttranslational modification, protein turnover, chaperones	lectin, galactoside-binding, soluble, 2
ENSGALG00000029724	ENSGALT00000049998	MTURN	C_1.68	Function unknown	chromosome 7 open reading frame 41
ENSGALG00000027891	ENSGALT00000042927	NREP	C_1.39	Signal transduction mechanisms	neuronal regeneration related protein homolog (rat)
ENSGALG00000003197	ENSGALT00000067458	RPL7A	C_1.23	Function unknown
ENSGALG00000008835	ENSGALT00000014356	SAMD13	T_1.62	General function prediction only	sterile alpha motif domain containing 13
ENSGALG00000002503	ENSGALT00000003946	SFTPA	C_1.21	Posttranslational modification, protein turnover, chaperones	Pulmonary surfactant-associated protein
ENSGALG00000009487	ENSGALT00000015448	-	C_1.26	Function unknown	Hypothetical Protein
ENSGALG00000033400	ENSGALT00000049475	-	Z_1.21	Function unknown	Hypothetical Protein
ENSGALG00000031446	ENSGALT00000049553	-	F_1.23	Function unknown	Hypothetical Protein
ENSGALG00000030646	ENSGALT00000049603	-	C_4.16	Amino acid transport and metabolism	Gamma-glutamyltranspeptidase (EC 2.3.2.2)
ENSGALG00000035652	ENSGALT00000053079	-	Z_1.41	Function unknown	Hypothetical Protein
ENSGALG00000030335	ENSGALT00000055023	-	C_2.22	Function unknown	Hypothetical Protein
ENSGALG00000038030	ENSGALT00000055101	-	C_1.35	General function prediction only	Deleted in malignant brain tumors 1
ENSGALG00000033717	ENSGALT00000061986	-	C_2.36	Function unknown	chromosome 7 open reading frame 63
ENSGALG00000041375	ENSGALT00000066751	-	D_1.58,C_2.95	Function unknown	Hypothetical Protein
ENSGALG00000034110	ENSGALT00000070100	-	C_2.46	General function prediction only	Plectin repeat
ENSGALG00000042141	ENSGALT00000071820	-	C_3.77	Function unknown	Hypothetical Protein
ENSGALG00000030311	ENSGALT00000072377	-	C_1.38	General function prediction only	scavenger receptor cysteine rich domain containing
ENSGALG00000030316	ENSGALT00000081413	-	C_1.62	Inorganic ion transport and metabolism	Solute carrier family 43 member
ENSGALG00000011086	ENSGALT00000066093	ACTA1	C_99	Cytoskeleton	actin-related protein
ENSGALG00000010505	ENSGALT00000058503	BEND5	C_99	General function prediction only	BEN domain containing 5
ENSGALG00000023584	ENSGALT00000061566	FAM19A5	C_99	Function unknown	Family with sequence similarity 19 (Chemokine (C-C motif)-like), member A5
ENSGALG00000022622	ENSGALT00000080862	HOXA4	C_99	Transcription	homeobox
ENSGALG00000003857	ENSGALT00000046888	ITK	C_99	Signal transduction mechanisms	IL2-inducible T-cell kinase
ENSGALG00000015815	ENSGALT00000077119	RMND5A	C_99,T_1.45	General function prediction only	Required for meiotic nuclear division 5 homolog
ENSGALG00000016691	ENSGALT00000047584	SLC25A6	C_99	Energy production and conversion	solute carrier family 25 (mitochondrial carrier)
ENSGALG00000035803	ENSGALT00000068577	THRSP	C_99	Function unknown	thyroid hormone-inducible hepatic protein-like
ENSGALG00000021867	ENSGALT00000035411	-	C_99,Z_1.14	Function unknown	Hypothetical Protein
ENSGALG00000033272	ENSGALT00000047997	-	C_99	Transcription	homeobox
ENSGALG00000031912	ENSGALT00000049245	-	C_99	Function unknown	Hypothetical Protein
ENSGALG00000039381	ENSGALT00000049268	-	F_99,C_99	Function unknown	Hypothetical Protein
ENSGALG00000034146	ENSGALT00000051298	-	C_99	Carbohydrate transport and metabolism ,Cell wall/membrane/envelope biogenesis ,	Heparan sulfate 6-O-sulfotransferase
ENSGALG00000037946	ENSGALT00000054452	-	C_99	RNA processing and modification	RNA binding motif protein
ENSGALG00000037722	ENSGALT00000056100	-	C_99	Transcription	Zinc finger protein
ENSGALG00000032860	ENSGALT00000056172	-	C_99	Function unknown	Hypothetical Protein
ENSGALG00000031617	ENSGALT00000067029	-	C_99	Function unknown	Hypothetical Protein
ENSGALG00000029453	ENSGALT00000074440	-	C_99	Function unknown	Hypothetical Protein
ENSGALG00000038930	ENSGALT00000074952	-	C_99	General function prediction only	RNA recognition motif. (a.k.a. RRM, RBD, or RNP domain)
ENSGALG00000041720	ENSGALT00000077976	-	C_99	Function unknown	Hypothetical Protein
ENSGALG00000040061	ENSGALT00000078645	-	D_1.26,C_99	Function unknown	Hypothetical Protein
ENSGALG00000040208	ENSGALT00000079179	-	C_99	Carbohydrate transport and metabolism	beta-glucosidase
ENSGALG00000039780	ENSGALT00000079402	-	C_99	Function unknown	Hypothetical Protein
ENSGALG00000040575	ENSGALT00000080870	-	C_99	Function unknown	growth differentiation factor
ENSGALG00000037187	ENSGALT00000081803	-	D_1.51,C_99	Function unknown	Hypothetical Protein
ENSGALG00000022817	ENSGALT00000031541	AvBD7	C_1.01	General function prediction only	Beta defensin
ENSGALG00000025991	ENSGALT00000049419	GLOD5	T_1.10	General function prediction only	glyoxalase domain containing 5
ENSGALG00000002507	ENSGALT00000041145	MBL	C_1.19	Extracellular structures	mannose-binding lectin (protein C) 2, soluble
ENSGALG00000001506	ENSGALT00000002291	PTTG1	C_1.09	General function prediction only	pituitary tumor-transforming 1
ENSGALG00000014673	ENSGALT00000023644	RFESD	T_1.01	General function prediction only	Rieske (Fe-S) domain containing
ENSGALG00000010755	ENSGALT00000017493	SCRG1	C_1.03	General function prediction only	Stimulator of chondrogenesis 1
ENSGALG00000022991	ENSGALT00000037357	SMIM20	C_1.07	Function unknown	chromosome 4 open reading frame 52
ENSGALG00000038133	ENSGALT00000070004	SMIM3	C_1.01	Function unknown	small integral membrane protein 3
ENSGALG00000015812	ENSGALT00000025493	SMIM8	C_1.07	Function unknown	chromosome 6 open reading frame 162
ENSGALG00000021163	ENSGALT00000034078	-	C_1.04	Function unknown	Hypothetical Protein
ENSGALG00000023454	ENSGALT00000038804	-	C_1.14	Function unknown	chromosome 9 open reading frame 152
ENSGALG00000024490	ENSGALT00000041403	-	T_1.05	Function unknown	Hypothetical Protein
ENSGALG00000043350	ENSGALT00000043889	-	C_1.05	Function unknown	Hypothetical Protein
ENSGALG00000038621	ENSGALT00000047712	-	D_1.18	Function unknown	Hypothetical Protein
ENSGALG00000038820	ENSGALT00000048999	-	C_1.03	Translation, ribosomal structure and biogenesis	Mitochondrial ribosomal protein L55
ENSGALG00000040622	ENSGALT00000054779	-	Z_1.13	Function unknown	Keratin
ENSGALG00000038204	ENSGALT00000056782	-	C_1.15	General function prediction only	Hypothetical Protein
ENSGALG00000043525	ENSGALT00000057149	-	C_1.05	Function unknown	Hypothetical Protein
ENSGALG00000033669	ENSGALT00000058851	-	C_1.10	Function unknown	Hypothetical Protein
ENSGALG00000032560	ENSGALT00000061216	-	C_1.08	Function unknown	Hypothetical Protein
ENSGALG00000027514	ENSGALT00000067015	-	C_1.12	Signal transduction mechanisms ,Cytoskeleton ,	Sciellin
ENSGALG00000036431	ENSGALT00000077150	-	D_1.03	Function unknown	Hypothetical Protein
