# Supplementary material for: Genome Sequence of Peacock Reveals the Peculiar Case of a Glittering Bird
Source: Front Genet. 2018 Sep 19;9:392. doi: 10.3389/fgene.2018.00392 (PMC6156156; doi:10.3389/fgene.2018.00392)
Supplement: Supplementary file 6 [file Table_5.XLSX]

## Sheet: SIFT_genes_sites
Reference Gene Id	Reference Transcript ID	Gene Symbol	eggNOG Category	eggNOG Function	SIFT*
ENSGALG00000000407	ENSGALT00000000555		Function unknown	Kelch-like protein	V150M
ENSGALG00000000894	ENSGALT00000001315	APCDD1	General function prediction only	Adenomatosis polyposis coli down-regulated	P471H
ENSGALG00000001062	ENSGALT00000001589	GGT7	Amino acid transport and metabolism	Gamma-glutamyltranspeptidase (EC 2.3.2.2)	V487I
ENSGALG00000001220	ENSGALT00000001852	HERPUD1	Posttranslational modification, protein turnover, chaperones	Homocysteine-inducible, endoplasmic reticulum stress-inducible, ubiquitin-like domain member 1	R252L, M127R
ENSGALG00000001708	ENSGALT00000002623	MED1	Transcription	Mediator complex subunit 1	V72G
ENSGALG00000001944	ENSGALT00000003009	TBC1D2	Intracellular trafficking, secretion, and vesicular transport	TBC1 domain family member	K117R
ENSGALG00000002053	ENSGALT00000003192	POR	Inorganic ion transport and metabolism	Component of the sulfite reductase complex that catalyzes the 6-electron reduction of sulfite to sulfide.	G76V
ENSGALG00000002350	ENSGALT00000003708	DNAH3	Cytoskeleton	Dynein, axonemal, heavy chain	K2612R
ENSGALG00000002695	ENSGALT00000004249	SLC15A4	Amino acid transport and metabolism	transporter	T530M
ENSGALG00000002762	ENSGALT00000004361	UHRF1BP1	General function prediction only	uhrf1 binding protein	I1195V
ENSGALG00000002856	ENSGALT00000004510	RUNDC1	Signal transduction mechanisms	RUN domain containing 1	V430M
ENSGALG00000003709	ENSGALT00000005886	PLAT	Posttranslational modification, protein turnover, chaperones	protease	V282I, K130R
ENSGALG00000003765	ENSGALT00000005974	A1CF	General function prediction only	synaptotagmin binding, cytoplasmic RNA interacting protein	S482N, A539S
ENSGALG00000004215	ENSGALT00000006701	WIPI1	General function prediction only	WD repeat domain, phosphoinositide interacting	M126L, G293V
ENSGALG00000004320	ENSGALT00000006879	FAT2	Posttranslational modification, protein turnover, chaperones	FAT tumor suppressor homolog 2 (Drosophila)	K232M, Q1682R, E2964Q
ENSGALG00000004491	ENSGALT00000007151	DMGDH	Amino acid transport and metabolism	Catalyzes the last two steps in the biosynthesis of 5- methylaminomethyl-2-thiouridine (mnm(5)s(2)U) at the wobble position (U34) in tRNA.	G268E, P349T
ENSGALG00000005242	ENSGALT00000008424		Function unknown	vasoactive intestinal polypeptide receptor 1-like	Q267R
ENSGALG00000005509	ENSGALT00000008842	DPYD	Nucleotide transport and metabolism	Catalyzes the conversion of dihydroorotate to orotate	K745R, S509C
ENSGALG00000005699	ENSGALT00000009143	NLK	Signal transduction mechanisms	Nemo-Like kinase	I215M
ENSGALG00000005802	ENSGALT00000009188	FLT4	Signal transduction mechanisms	fms-related tyrosine kinase 1 (vascular endothelial growth factor vascular permeability factor receptor)	V214M
ENSGALG00000006627	ENSGALT00000010703	UPB1	General function prediction only	nitrilase cyanide hydratase and apolipoprotein n-acyltransferase	L153V, E291V
ENSGALG00000006960	ENSGALT00000011276	RNF185	Posttranslational modification, protein turnover, chaperones	Ring finger protein	C61W
ENSGALG00000007030	ENSGALT00000011375		Function unknown	transmembrane protein 180-like	L370F
ENSGALG00000007803	ENSGALT00000012658		Carbohydrate transport and metabolism	Solute carrier family 2 (Facilitated glucose transporter) member	V248I, I330L, M393T
ENSGALG00000008271	ENSGALT00000013463	CALHM1	Function unknown	calcium homeostasis modulator 1	D256N
ENSGALG00000008415	ENSGALT00000013707	ALS2	Function unknown	whole genome shotgun sequence	I325M
ENSGALG00000008553	ENSGALT00000013933	INO80	Replication, recombination and repair	DNA helicase component of the INO80 complex which remodels chromatin by shifting nucleosomes and is involved in DNA repair (By similarity)	Q461H
ENSGALG00000008606	ENSGALT00000014015	NDUFS1	Energy production and conversion	subunit G	L359M
ENSGALG00000008827	ENSGALT00000014344	FERMT1	Cytoskeleton	fermitin family member	Q627H
ENSGALG00000009086	ENSGALT00000014784	EHD3	Signal transduction mechanisms ,Intracellular trafficking, secretion, and vesicular transport ,	EH-domain containing	K377R
ENSGALG00000009383	ENSGALT00000015289	SAMD7	General function prediction only	sterile alpha motif domain containing 7	D399G
ENSGALG00000009453	ENSGALT00000015385	2002-03-01	General function prediction only	MOSC domain-containing protein	P206H, Y306H
ENSGALG00000009626	ENSGALT00000015678	THBS1	Posttranslational modification, protein turnover, chaperones	thrombospondin	L56P
ENSGALG00000009676	ENSGALT00000015749	METTL5	Translation, ribosomal structure and biogenesis	methyltransferase like 5	T144A
ENSGALG00000009725	ENSGALT00000015828	SCG5	Posttranslational modification, protein turnover, chaperones ,Intracellular trafficking, secretion, and vesicular transport ,	secretogranin V (7B2 protein)	T27A
ENSGALG00000010117	ENSGALT00000016457	SLC25A21	Posttranslational modification, protein turnover, chaperones	solute carrier family 25 (mitochondrial oxoadipate carrier), member 21	L255F
ENSGALG00000010654	ENSGALT00000017333	TRAPPC11	Function unknown	trafficking protein particle complex 11	L517S, V1000A, G1070D
ENSGALG00000010748	ENSGALT00000017486	EXO1	Replication, recombination and repair	Structure-specific nuclease with 5'-flap endonuclease and 5'-3' exonuclease activities involved in DNA replication and repair.	G464W
ENSGALG00000010795	ENSGALT00000017557	ISPD	Lipid transport and metabolism	Catalyzes the formation of 4-diphosphocytidyl-2-C- methyl-D-erythritol from CTP and 2-C-methyl-D-erythritol 4- phosphate (MEP) (By similarity)	R153C
ENSGALG00000010850	ENSGALT00000017633	C8A	Function unknown	Complement component 8, alpha polypeptide	Q69H, D427A
ENSGALG00000010899	ENSGALT00000017723	G6PC2	Lipid transport and metabolism	glucose-6-phosphatase, catalytic, 2	L172I
ENSGALG00000011206	ENSGALT00000018268	KITLG	Intracellular trafficking, secretion, and vesicular transport	kit ligand	Q279R
ENSGALG00000011300	ENSGALT00000018432	TOP2B	Chromatin structure and dynamics	Control of topological states of DNA by transient breakage and subsequent rejoining of DNA strands. Topoisomerase II makes double-strand breaks (By similarity)	A1370G
ENSGALG00000011861	ENSGALT00000019349	SYT16	General function prediction only	synaptotagmin XVI	D479G
ENSGALG00000011900	ENSGALT00000019422	NAGA	Carbohydrate transport and metabolism	alpha-galactosidase	G93E
ENSGALG00000011990	ENSGALT00000019558	USP53	Posttranslational modification, protein turnover, chaperones	ubiquitin specific peptidase 53	W368C
ENSGALG00000012618	ENSGALT00000020599	FANCC	Function unknown	Fanconi anemia, complementation group C	D281G, D384Y
ENSGALG00000013740	ENSGALT00000022329	SLC20A1	Inorganic ion transport and metabolism	Solute carrier family 20 (Phosphate transporter), member	S370C
ENSGALG00000013743	ENSGALT00000022334	ENPP7	General function prediction only	type i phosphodiesterase nucleotide pyrophosphatase	H231R
ENSGALG00000014687	ENSGALT00000023671	EPHA1	Signal transduction mechanisms	Serine Threonine protein kinase	L732F
ENSGALG00000014899	ENSGALT00000024033	NUS1	Lipid transport and metabolism	Catalyzes the condensation of isopentenyl diphosphate (IPP) with allylic pyrophosphates generating different type of terpenoids (By similarity)	Q98R
ENSGALG00000015140	ENSGALT00000024430		Intracellular trafficking, secretion, and vesicular transport	Component of intercellular desmosome junctions. Involved in the interaction of plaque proteins and intermediate filaments mediating cell-cell adhesion (By similarity)	V249M, V448A
ENSGALG00000015309	ENSGALT00000024711	SCML4	Transcription	sex comb on midleg-like 4 (Drosophila)	S260N
ENSGALG00000016300	ENSGALT00000026295	TINAG	General function prediction only	tubulointerstitial nephritis	K21E
ENSGALG00000016483	ENSGALT00000026593		Amino acid transport and metabolism	amino acid	G290S
ENSGALG00000016676	ENSGALT00000026909	MCM3	Replication, recombination and repair	dna replication licensing factor	D295V, L659G
ENSGALG00000017073	ENSGALT00000027576	BRCA2	Replication, recombination and repair	breast cancer 2, early onset	S140R, L1498Q, S2321A, S2479G, L3046F
ENSGALG00000011803	ENSGALT00000030620	EMP1	General function prediction only	Epithelial membrane protein	Y118F
ENSGALG00000006038	ENSGALT00000033354	TGFBR3	Signal transduction mechanisms	Transforming growth factor, beta receptor III	H78N
ENSGALG00000011182	ENSGALT00000037704	DLL1	Signal transduction mechanisms	Notch ligand involved in the mediation of Notch signaling (By similarity)	V574I
ENSGALG00000011427	ENSGALT00000038204	USP37	Posttranslational modification, protein turnover, chaperones	ubiquitin carboxyl-terminal hydrolase	S299P
ENSGALG00000009601	ENSGALT00000038787	NELL2	Signal transduction mechanisms	NEL-like 2 (chicken)	D440G, L255V
ENSGALG00000009262	ENSGALT00000038895	FGB	Cytoskeleton	Fibrinogen beta chain	H36Y
ENSGALG00000000498	ENSGALT00000040528	ACE	Function unknown	peptidyl-dipeptidase A	K602M
ENSGALG00000027742	ENSGALT00000043489	KLHL33	Function unknown	Kelch-like 33 (Drosophila)	G559V
ENSGALG00000005947	ENSGALT00000044477	MYD88	Signal transduction mechanisms	myeloid differentiation primary response	Q125R
ENSGALG00000028906	ENSGALT00000045084	FEM1B	General function prediction only	Ankyrin Repeat	K164R
ENSGALG00000028627	ENSGALT00000046125	TIMP3	General function prediction only	TIMP metallopeptidase inhibitor 3	A158T
ENSGALG00000013124	ENSGALT00000048163	FHOD3	Function unknown	Formin Homology 2 Domain containing	L1484V
ENSGALG00000008727	ENSGALT00000049080		Lipid transport and metabolism	Phospholipase A2, group	T613M
ENSGALG00000010182	ENSGALT00000050819	SLC29A1	General function prediction only	solute carrier family 29 (nucleoside transporters), member	D215V
ENSGALG00000039333	ENSGALT00000050951	SLC6A20	Inorganic ion transport and metabolism	Transporter	L215M
ENSGALG00000002336	ENSGALT00000051482		General function prediction only	Snf2-related CREBBP activator protein	R1319H
ENSGALG00000035839	ENSGALT00000051504	TMEM255B	Function unknown	family with sequence similarity 70, member B	G87A
ENSGALG00000001551	ENSGALT00000052575	CCNL2	Cell cycle control, cell division, chromosome partitioning ,Transcription ,Replication, recombination and repair ,	Component of the SRB8-11 complex.	K474R
ENSGALG00000041344	ENSGALT00000052937	FABP5	General function prediction only	acid binding protein	I45V
ENSGALG00000036492	ENSGALT00000053293	DAGLA	Lipid transport and metabolism	diacylglycerol lipase	N252S
ENSGALG00000012156	ENSGALT00000053358	DPP10	Amino acid transport and metabolism	peptidase s9 prolyl oligopeptidase active site domain protein	L723M
ENSGALG00000034264	ENSGALT00000055604		Function unknown	Mitochondrial ribonuclease p protein	V202M
ENSGALG00000040266	ENSGALT00000056531	GLI3	General function prediction only	GLI family zinc finger	S1016T, N1212H, G1267S, M1280T, G1340E
ENSGALG00000008127	ENSGALT00000057017	SPI1	Transcription	spleen focus forming virus (SFFV) proviral integration oncogene spi1	S44T
ENSGALG00000038155	ENSGALT00000057587	AP3M2	Intracellular trafficking, secretion, and vesicular transport	adaptor-related protein complex 3, mu	V96I
ENSGALG00000031009	ENSGALT00000058310	ARHGEF7	Signal transduction mechanisms	guanine nucleotide exchange factor (GEF)	E67G
ENSGALG00000007183	ENSGALT00000058658	ERGIC2	Intracellular trafficking, secretion, and vesicular transport	Endoplasmic reticulumgolgi intermediate compartment protein	N374S
ENSGALG00000043415	ENSGALT00000059612		General function prediction only	acid PHOsphatase	T366I
ENSGALG00000017276	ENSGALT00000059620		Signal transduction mechanisms	Guanine nucleotide exchange factor	E270V
ENSGALG00000028225	ENSGALT00000060330	SLC17A9	Carbohydrate transport and metabolism	Solute carrier family 17 member	V248M
ENSGALG00000036527	ENSGALT00000061188	SYBU	Function unknown	syntabulin (syntaxin-interacting)	L538M
ENSGALG00000040131	ENSGALT00000062406	CAMKK2	Signal transduction mechanisms	Calcium calmodulin-dependent protein kinase kinase	V238G
ENSGALG00000000870	ENSGALT00000063555	DCAKD	Coenzyme transport and metabolism	Catalyzes the phosphorylation of the 3'-hydroxyl group of dephosphocoenzyme A to form coenzyme A (By similarity)	Y141H
ENSGALG00000043826	ENSGALT00000064801	ANXA11	Function unknown	annexin A7	G134V
ENSGALG00000042469	ENSGALT00000065303	PRKDC	Chromatin structure and dynamics ,Cell cycle control, cell division, chromosome partitioning ,Replication, recombination and repair ,Signal transduction mechanisms ,Intracellular trafficking, secretion, and vesicular transport ,	3-kinase, catalytic subunit	Q3790K, P3752L, M711V, E842G, P1234A, K2837R, S1423R, K1452Q, S1457C, Y2639N, E3312G
ENSGALG00000039216	ENSGALT00000065376	COL6A2	Extracellular structures	Collagen, type VI, alpha 2	G579V
ENSGALG00000037387	ENSGALT00000068250	CLSTN2	Extracellular structures	CAlSYntenin	H713K
ENSGALG00000031821	ENSGALT00000069189	C15H12ORF49	Function unknown	chromosome 12 open reading frame 49	Y114H
ENSGALG00000003446	ENSGALT00000069274	PRLR	Signal transduction mechanisms	Prolactin receptor	D433G
ENSGALG00000036172	ENSGALT00000069444		Amino acid transport and metabolism	Catalyzes the hydrolysis of N-succinyl-L,L- diaminopimelic acid (SDAP), forming succinate and LL-2,6- diaminoheptanedioate (DAP)	R372C
ENSGALG00000041791	ENSGALT00000070390	DPP6	Amino acid transport and metabolism	peptidase s9 prolyl oligopeptidase active site domain protein	E158D
ENSGALG00000029927	ENSGALT00000071371	STRBP	General function prediction only	spermatid perinuclear RNA binding protein	K52M
ENSGALG00000031567	ENSGALT00000071429	GPALPP1	Function unknown	kiaa1704	S190R
ENSGALG00000029678	ENSGALT00000071713	SNX16	Intracellular trafficking, secretion, and vesicular transport	sorting nexin 16	F29I
ENSGALG00000007664	ENSGALT00000072981	PSMD1	Posttranslational modification, protein turnover, chaperones	26s proteasome	I45M
ENSGALG00000034383	ENSGALT00000073490	TRMT2B	Translation, ribosomal structure and biogenesis	tRNA methyltransferase 2 homolog	P187L
ENSGALG00000033278	ENSGALT00000073576	NLRC3	General function prediction only	NLR family, CARD domain containing 3	D904E
ENSGALG00000035940	ENSGALT00000073744	SLC2A13	Carbohydrate transport and metabolism	Transporter	V529I
ENSGALG00000015418	ENSGALT00000074036	EPHA6	Signal transduction mechanisms	Serine Threonine protein kinase	R550Q
ENSGALG00000008351	ENSGALT00000074223	CAV3	Intracellular trafficking, secretion, and vesicular transport	May act as a scaffolding protein within caveolar membranes. Interacts directly with G-protein alpha subunits and can functionally regulate their activity	S141G
ENSGALG00000042452	ENSGALT00000074535	DPP4	Amino acid transport and metabolism	peptidase s9 prolyl oligopeptidase active site domain protein	G516R
ENSGALG00000002162	ENSGALT00000076439	ACO1	Energy production and conversion	aconitate hydratase	K140N
ENSGALG00000029102	ENSGALT00000077379	PXYLP1	General function prediction only	acid phosphatase-like	S443Y
ENSGALG00000031158	ENSGALT00000078357	OAT	Amino acid transport and metabolism	Acetylornithine aminotransferase	N210S
ENSGALG00000013720	ENSGALT00000078677	FBXO15	Function unknown	F-box protein 15	V319I
ENSGALG00000003427	ENSGALT00000079720	USP3	Posttranslational modification, protein turnover, chaperones	ubiquitin carboxyl-terminal hydrolase	T56S
ENSGALG00000009177	ENSGALT00000080922	FMR1	General function prediction only	fragile X mental retardation, autosomal homolog	P248S
ENSGALG00000033789	ENSGALT00000081140	HSP90B1	Posttranslational modification, protein turnover, chaperones	Molecular chaperone. Has ATPase activity (By similarity)	D778E
