# Supplementary material for: Genome Sequence of Peacock Reveals the Peculiar Case of a Glittering Bird
Source: Front Genet. 2018 Sep 19;9:392. doi: 10.3389/fgene.2018.00392 (PMC6156156; doi:10.3389/fgene.2018.00392)
Supplement: Supplementary file 7 [file Table_6.XLSX]

## Sheet: Genes_with_MSA
Reference Gene ID	Reference Transcript ID	Gene Symbol	eggNOG Category	eggNOG Annotation	Positive Selection1	Positively Selected Sites2	Unique Substitution Sites3	SIFT4
ENSGALG00000000407	ENSGALT00000000555		Function unknown	Kelch-like protein	Y	G_537_0.989, I_535_0.985, P_534_0.983, C_531_0.988, P_530_0.987,	D101E, V150M, G400A,	V150M,
ENSGALG00000000894	ENSGALT00000001315	APCDD1	Function unknown	peptidyl-dipeptidase A	Y	A_15_0.990, R_10_0.997, L_12_0.993, L_16_0.988,	N156S, P471H,	P471H,
ENSGALG00000001062	ENSGALT00000001589	GGT7	Coenzyme transport and metabolism	Catalyzes the phosphorylation of the 3'-hydroxyl group of dephosphocoenzyme A to form coenzyme A (By similarity)	Y	A_660_0.983,	V194I, H241Y, D428G, V487I, M523T,	V487I,
ENSGALG00000001220	ENSGALT00000001852	HERPUD1	General function prediction only	Adenomatosis polyposis coli down-regulated	Y	--	M127R, T133S, R252L,	R252L, M127R,
ENSGALG00000001708	ENSGALT00000002623	MED1	Amino acid transport and metabolism	Gamma-glutamyltranspeptidase (EC 2.3.2.2)	Y	--	V72G, P655A, T959A,	V72G,
ENSGALG00000001944	ENSGALT00000003009	TBC1D2	Posttranslational modification, protein turnover, chaperones	Homocysteine-inducible, endoplasmic reticulum stress-inducible, ubiquitin-like domain member 1	Y	S_238_0.972, K_194_0.992, Y_233_0.996, D_185_0.985, P_258_0.976, P_196_0.994, D_186_0.965, N_230_0.995, P_208_0.980, M_493_0.992, T_214_0.971, Q_260_0.976, E_187_0.962, G_201_0.982, H_223_0.958, A_490_0.951, T_231_0.993, A_485_0.987, V_248_0.988, N_247_0.976, G_243_0.992, L_207_0.992, Q_217_0.987, I_235_0.959, V_484_0.988, P_210_0.963, W_242_0.966, K_489_0.950, P_224_0.993, V_193_0.971, E_486_0.9…	K117R,	K117R,
ENSGALG00000002053	ENSGALT00000003192	POR	Cell cycle control, cell division, chromosome partitioning ,Transcription ,Replication, recombination and repair ,	Component of the SRB8-11 complex. The SRB8-11 complex is a regulatory module of the Mediator complex which is itself involved in regulation of basal and activated RNA polymerase II- dependent transcription. The SRB8-11 complex may be involved in the transcriptional repression of a subset of genes regulated by Mediator. It may inhibit the association of the Mediator complex with RNA polymerase II …	Y	R_381_0.961, K_357_1.000, E_399_1.000, T_382_1.000, A_392_1.000, K_356_1.000, E_387_0.999, E_410_0.986, L_385_0.999, T_393_0.968, E_352_0.987, S_406_1.000, A_405_0.999, Y_366_0.999, G_411_1.000, M_404_1.000, Q_398_1.000, R_367_1.000, Q_390_1.000, P_361_0.999, N_383_1.000, H_358_1.000, V_384_0.999, A_409_0.971, L_388_0.999, N_355_1.000,	G76V, I539M, T641A,	G76V,
ENSGALG00000002350	ENSGALT00000003708	DNAH3	Transcription	Mediator complex subunit 1	Y	R_121_0.955,	N88S, A268S, G340A, D617E, S830A, L1209I, I1460V, V1710I, K1876R, K2296E, I2561V, T2607A, K2612R, L2931Q, K2966Q, K3282R, D3357E, E3401K, T3515S, V3977A, I3992V,	K2612R,
ENSGALG00000002695	ENSGALT00000004249	SLC15A4	Intracellular trafficking, secretion, and vesicular transport	TBC1 domain family member	Y	Q_539_0.996, G_537_0.997, L_540_0.978,	D131E, V137I, M246V, R299H, H453Y, T530M,	T530M,
ENSGALG00000002762	ENSGALT00000004361	UHRF1BP1	Inorganic ion transport and metabolism	Component of the sulfite reductase complex that catalyzes the 6-electron reduction of sulfite to sulfide. This is one of several activities required for the biosynthesis of L- cysteine from sulfate. The flavoprotein component catalyzes the electron flow from NADPH - FAD - FMN to the hemoprotein component (By similarity)	Y	--	K386R, S409T, Q481R, I1195V, V1212A,	I1195V,
ENSGALG00000002856	ENSGALT00000004510	RUNDC1	Energy production and conversion	aconitate hydratase	Y	--	V358I, R372K, V430M,	V430M,
ENSGALG00000003709	ENSGALT00000005886	PLAT	General function prediction only	Snf2-related CREBBP activator protein	Y	--	T87A, K130R, V282I, E403D, D420N,	V282I, K130R,
ENSGALG00000003765	ENSGALT00000005974	A1CF	Cytoskeleton	Dynein, axonemal, heavy chain	Y	I_143_0.950,	I442V, S482N, T504N, A539S,	S482N, A539S,
ENSGALG00000004320	ENSGALT00000006879	FAT2	Amino acid transport and metabolism	transporter	Y	E_3223_0.998, S_3179_0.984, L_3176_0.993, G_3265_0.994, M_3227_0.986, T_3166_0.983, E_3165_0.995, N_3240_0.991, Y_3215_0.982, T_2957_0.990, K_3266_0.993, L_3241_0.995, V_3207_0.985, T_3206_0.986, E_3173_0.982, Q_3268_0.997, G_3144_0.992, D_3155_0.985, N_3262_0.984, D_3247_0.968, E_3164_0.980, H_3264_0.998, K_3229_0.999, V_3259_0.981, E_3237_0.995, A_3157_0.983, V_3238_0.988, S_3200_0.992, V_3205_…	K232M, G236R, G238A, K263E, K388R, Q698H, I709M, I732V, T785S, V835I, D866E, T1262A, V1367I, I1543V, Q1682R, S1846G, I2100M, I2162V, E2260D, H2355Q, T2394M, I2932V, E2964Q, L3893V, G4342S,	K232M, Q1682R, E2964Q,
ENSGALG00000004491	ENSGALT00000007151	DMGDH	General function prediction only	uhrf1 binding protein	Y	R_523_0.992, A_518_0.992, S_515_0.968,	Y148F, G268E, P349T,	G268E, P349T,
ENSGALG00000005242	ENSGALT00000008424		Signal transduction mechanisms	RUN domain containing 1	Y	S_435_0.981,	Q94E, F247L, Q267R, G407R,	Q267R,
ENSGALG00000005509	ENSGALT00000008842	DPYD	Signal transduction mechanisms	Prolactin receptor	Y	E_230_0.983, T_267_0.959, P_237_0.995, R_235_0.964, K_249_0.998, D_264_0.997, A_278_0.997, F_280_0.986, N_242_0.997, L_268_0.981, G_275_0.983, Y_238_0.973, F_257_0.982, D_239_0.988,	S509C, P598H, Q725H, K745R,	K745R, S509C,
ENSGALG00000005802	ENSGALT00000009188	FLT4	Posttranslational modification, protein turnover, chaperones	protease	Y	P_56_0.987, Q_54_0.999, G_53_0.994, S_60_0.999, E_74_0.994, G_70_0.999, M_75_0.986, G_63_0.999, H_55_0.999, K_71_0.990, K_65_0.999, V_66_0.996, S_84_0.999,	V214M, H308Q,	V214M,
ENSGALG00000006627	ENSGALT00000010703	UPB1	General function prediction only	synaptotagmin binding, cytoplasmic RNA interacting protein	Y	G_31_0.971, G_30_0.987,	T121A, L153V, V201I, E291V,	L153V, E291V,
ENSGALG00000007030	ENSGALT00000011375		Posttranslational modification, protein turnover, chaperones	FAT tumor suppressor homolog 2 (Drosophila)	Y	S_302_0.995, L_306_0.975, C_297_0.970, H_303_0.995,	I60V, L370F,	L370F,
ENSGALG00000007803	ENSGALT00000012658		Amino acid transport and metabolism	Catalyzes the last two steps in the biosynthesis of 5- methylaminomethyl-2-thiouridine (mnm(5)s(2)U) at the wobble position (U34) in tRNA.	Y	G_350_0.987,	V248I, I330L, M393T, I450V,	V248I, I330L, M393T,
ENSGALG00000008271	ENSGALT00000013463	CALHM1	Function unknown	vasoactive intestinal polypeptide receptor 1-like	Y	G_90_0.988,	V135L, S203F, K228R, S254G, D256N, A291V, G317R,	D256N,
ENSGALG00000008415	ENSGALT00000013707	ALS2	Nucleotide transport and metabolism	Catalyzes the conversion of dihydroorotate to orotate	Y	--	I325M, T361A, S768G,	I325M,
ENSGALG00000008553	ENSGALT00000013933	INO80	Signal transduction mechanisms	fms-related tyrosine kinase 1 (vascular endothelial growth factor vascular permeability factor receptor)	Y	K_1313_0.962,	E104G, Q461H, N974S,	Q461H,
ENSGALG00000008606	ENSGALT00000014015	NDUFS1	Signal transduction mechanisms	myeloid differentiation primary response	Y	S_18_0.964,	V316I, L359M, S553A,	L359M,
ENSGALG00000008827	ENSGALT00000014344	FERMT1	Signal transduction mechanisms	Transforming growth factor, beta receptor III	Y	--	Q627H,	Q627H,
ENSGALG00000009383	ENSGALT00000015289	SAMD7	General function prediction only	nitrilase cyanide hydratase and apolipoprotein n-acyltransferase	Y	S_354_0.975,	T83A, A251T, N318S, D399G, D420E,	D399G,
ENSGALG00000009453	ENSGALT00000015385	2002-03-01	Function unknown	transmembrane protein 180-like	Y	--	P206H, D221H, Y306H, Y315L,	P206H, Y306H,
ENSGALG00000009626	ENSGALT00000015678	THBS1	Intracellular trafficking, secretion, and vesicular transport	Endoplasmic reticulumgolgi intermediate compartment protein	Y	K_739_0.990, V_609_0.984, A_745_0.980, D_751_0.969, D_740_0.988, D_744_0.954, C_746_0.978, Y_737_0.975, D_752_0.966, G_741_0.995, D_753_0.996, G_743_0.991,	L56P, V124I, E542D, D777E, N798S,	L56P,
ENSGALG00000009676	ENSGALT00000015749	METTL5	Posttranslational modification, protein turnover, chaperones	26s proteasome	Y	--	T144A,	T144A,
ENSGALG00000009725	ENSGALT00000015828	SCG5	Carbohydrate transport and metabolism	Solute carrier family 2 (Facilitated glucose transporter) member	Y	S_160_0.999, Y_153_0.995, V_197_0.994, E_166_0.992, G_157_0.953, S_201_0.994, N_169_0.984, L_164_0.989, R_175_0.983, L_163_0.987, P_172_0.993, K_158_0.988, H_151_0.999,	A18T, T27A,	T27A,
ENSGALG00000010117	ENSGALT00000016457	SLC25A21	Transcription	spleen focus forming virus (SFFV) proviral integration oncogene spi1	Y	A_58_0.994, K_56_0.995, Q_35_0.961, T_32_0.969, R_57_0.992, R_31_0.996,	I166V, N170S, L255F,	L255F,
ENSGALG00000010654	ENSGALT00000017333	TRAPPC11	Function unknown	calcium homeostasis modulator 1	Y	--	L517S, A560V, V1000A, G1070D,	L517S, V1000A, G1070D,
ENSGALG00000010748	ENSGALT00000017486	EXO1	Function unknown	whole genome shotgun sequence	Y	K_661_0.951, N_683_0.997, Q_666_0.972, L_662_0.971, Q_678_0.993, S_675_0.955,	Q4H, G464W, G578E,	G464W,
ENSGALG00000010795	ENSGALT00000017557	ISPD	Replication, recombination and repair	DNA helicase component of the INO80 complex which remodels chromatin by shifting nucleosomes and is involved in DNA repair (By similarity)	Y	L_295_0.995, L_288_0.961, Q_296_0.969, A_283_0.967, S_300_0.965, S_287_0.983, N_297_0.981,	E71G, R153C, D189N, L359V,	R153C,
ENSGALG00000010850	ENSGALT00000017633	C8A	Energy production and conversion	subunit G	Y	--	Q69H, D427A,	Q69H, D427A,
ENSGALG00000010899	ENSGALT00000017723	G6PC2	Cytoskeleton	fermitin family member	Y	T_93_0.997, S_95_0.996, W_102_0.998, F_101_0.950, L_97_0.987, W_94_0.984, I_100_0.992,	I33V, L172I,	L172I,
ENSGALG00000011206	ENSGALT00000018268	KITLG	Cytoskeleton	Fibrinogen beta chain	Y	I_219_0.957,	T207A, Q279R,	Q279R,
ENSGALG00000011300	ENSGALT00000018432	TOP2B	General function prediction only	sterile alpha motif domain containing 7	Y	R_504_0.998, R_506_0.999, G_488_0.993, T_482_0.995, H_477_0.994, G_500_0.999, C_481_0.989, G_503_0.994, S_497_0.999, H_524_0.999, V_509_0.994, K_476_0.973, S_523_0.972, L_499_0.971, V_501_0.966, S_490_0.996, G_508_0.995, G_475_0.999, G_498_0.991, R_513_0.999, A_522_0.996, G_514_0.993,	V1217I, A1370G, S1577A,	A1370G,
ENSGALG00000011861	ENSGALT00000019349	SYT16	General function prediction only	MOSC domain-containing protein	Y	--	S397N, D479G,	D479G,
ENSGALG00000011900	ENSGALT00000019422	NAGA	Signal transduction mechanisms	NEL-like 2 (chicken)	Y	K_325_0.970, A_246_0.988, E_366_0.990,	G93E, L409Q, G417R,	G93E,
ENSGALG00000011990	ENSGALT00000019558	USP53	Posttranslational modification, protein turnover, chaperones	thrombospondin	Y	L_50_0.963, T_64_0.999, A_72_0.999, G_65_0.994, R_61_0.991, Q_69_0.999, G_70_0.999, Q_52_0.997, S_59_0.997, L_78_0.966, V_67_0.964, H_66_0.998, I_55_1.000,	W368C, S475Y, L500F, C503Y, E545D,	W368C,
ENSGALG00000012618	ENSGALT00000020599	FANCC	Translation, ribosomal structure and biogenesis	methyltransferase like 5	Y	S_389_0.980,	T205S, D281G, D384Y, M457K, Q542R,	D281G, D384Y,
ENSGALG00000013740	ENSGALT00000022329	SLC20A1	Posttranslational modification, protein turnover, chaperones ,Intracellular trafficking, secretion, and vesicular transport ,	secretogranin V (7B2 protein)	Y	--	P353A, S370C, T449S, D548N, V553E, I569M,	S370C,
ENSGALG00000013743	ENSGALT00000022334	ENPP7	Posttranslational modification, protein turnover, chaperones	solute carrier family 25 (mitochondrial oxoadipate carrier), member 21	Y	T_58_0.995, N_127_0.990, T_320_0.993, T_123_0.987,	H231R,	H231R,
ENSGALG00000014687	ENSGALT00000023671	EPHA1	General function prediction only	solute carrier family 29 (nucleoside transporters), member	Y	--	R259Q, S308P, F313Y, D575G, K640R, L732F,	L732F,
ENSGALG00000015140	ENSGALT00000024430		Function unknown	trafficking protein particle complex 11	Y	--	V249M, T396R, V448A, L606V, T756A,	V249M, V448A,
ENSGALG00000015309	ENSGALT00000024711	SCML4	Replication, recombination and repair	Structure-specific nuclease with 5'-flap endonuclease and 5'-3' exonuclease activities involved in DNA replication and repair.	Y	M_175_0.990, E_174_0.999, Y_171_0.980, V_176_0.989, G_173_0.987,	Q118K, S260N,	S260N,
ENSGALG00000016300	ENSGALT00000026295	TINAG	Lipid transport and metabolism	Catalyzes the formation of 4-diphosphocytidyl-2-C- methyl-D-erythritol from CTP and 2-C-methyl-D-erythritol 4- phosphate (MEP) (By similarity)	Y	G_214_0.962, H_319_0.960, N_290_0.961, E_219_0.975,	K21E, R361K, K365N,	K21E,
ENSGALG00000016483	ENSGALT00000026593		Function unknown	Complement component 8, alpha polypeptide	Y	--	T79A, G290S, I331L, L513V,	G290S,
ENSGALG00000016676	ENSGALT00000026909	MCM3	Lipid transport and metabolism	glucose-6-phosphatase, catalytic, 2	Y	E_15_0.998, L_13_0.995, D_26_0.984, D_10_0.979, R_14_0.995, L_24_0.974, D_19_0.963, D_22_0.997,	D295V, A524S, L659G, H725P,	D295V, L659G,
ENSGALG00000017073	ENSGALT00000027576	BRCA2	Intracellular trafficking, secretion, and vesicular transport	kit ligand	Y	D_2845_0.972,	Q121R, H134N, S140R, Q221R, S430C, T675S, L822S, L946V, S1021P, D1121G, T1238S, S1275G, L1498Q, E1660G, D1671G, K1741M, T1787A, K1927E, M1997R, D2301G, S2321A, L2362V, Q2391P, I2408V, L2421S, S2479G, Q2497H, I2510V, L3046F, I3224L, T3262A, S3351Y, R3352K, S3353P,	S140R, L1498Q, S2321A, S2479G, L3046F,
ENSGALG00000011803	ENSGALT00000030620	EMP1	Chromatin structure and dynamics	Control of topological states of DNA by transient breakage and subsequent rejoining of DNA strands. Topoisomerase II makes double-strand breaks (By similarity)	Y	--	Y118F,	Y118F,
ENSGALG00000006038	ENSGALT00000033354	TGFBR3	Posttranslational modification, protein turnover, chaperones	ubiquitin carboxyl-terminal hydrolase	Y	N_202_0.982, T_7_0.981, L_753_0.955, Y_208_0.979, I_199_0.995, V_763_0.991, S_757_0.966, N_198_0.997, V_9_0.988, S_761_0.954, S_205_0.995, C_5_0.979, K_752_0.976, K_201_0.998, V_6_0.989,	H78N,	H78N,
ENSGALG00000011427	ENSGALT00000038204	USP37	General function prediction only	Epithelial membrane protein	Y	S_913_0.992, G_892_0.989, S_912_0.954, Y_898_0.999, S_905_0.996, L_894_0.996, V_904_0.995, S_909_0.999, S_897_0.993, P_895_0.994, R_899_0.994, H_896_0.999, H_906_0.991,	S299P, E690D, M764V,	S299P,
ENSGALG00000009601	ENSGALT00000038787	NELL2	General function prediction only	synaptotagmin XVI	Y	N_232_0.998, D_266_1.000, Q_260_0.999, D_289_0.999, M_262_1.000, M_242_0.998, I_241_0.999, L_224_0.999, L_248_0.998, G_203_1.000, Q_209_1.000, T_295_1.000, D_223_0.999, L_244_0.999, I_218_0.998, K_254_1.000, K_292_0.985, R_282_1.000, N_293_1.000, N_225_0.998, A_253_0.998, F_234_0.988, C_294_0.999, K_240_0.998, Q_239_0.997, M_213_0.993, S_286_0.998, L_237_0.998, V_212_0.998, T_251_0.951, W_287_0.9…	L255V, D440G,	D440G, L255V,
ENSGALG00000009262	ENSGALT00000038895	FGB	Carbohydrate transport and metabolism	alpha-galactosidase	Y	--	H36Y, Y80F,	H36Y,
ENSGALG00000000498	ENSGALT00000040528	ACE	Posttranslational modification, protein turnover, chaperones	ubiquitin specific peptidase 53	Y	T_1256_0.990, Y_485_0.998, K_170_0.999, A_490_0.983, K_484_0.998, A_503_0.982, K_504_0.969, G_487_0.989, P_512_0.987, T_483_0.996, Q_486_0.993,	K602M, D613E, K1196E,	K602M,
ENSGALG00000027742	ENSGALT00000043489	KLHL33	Amino acid transport and metabolism	peptidase s9 prolyl oligopeptidase active site domain protein	Y	--	G559V, S671N, I727V,	G559V,
ENSGALG00000005947	ENSGALT00000044477	MYD88	Function unknown	Fanconi anemia, complementation group C	Y	A_68_0.954,	Q125R,	Q125R,
ENSGALG00000028906	ENSGALT00000045084	FEM1B	Function unknown	Formin Homology 2 Domain containing	Y	--	K164R,	K164R,
ENSGALG00000028627	ENSGALT00000046125	TIMP3	Function unknown	F-box protein 15	Y	F_11_0.970, L_20_0.968,	A158T,	A158T,
ENSGALG00000013124	ENSGALT00000048163	FHOD3	Inorganic ion transport and metabolism	Solute carrier family 20 (Phosphate transporter), member	Y	E_654_0.972, E_652_0.960,	Q531L, A615S, L1484V,	L1484V,
ENSGALG00000010182	ENSGALT00000050819	SLC29A1	General function prediction only	type i phosphodiesterase nucleotide pyrophosphatase	Y	G_409_0.965,	V199L, D215V, V424I,	D215V,
ENSGALG00000039333	ENSGALT00000050951	SLC6A20	Signal transduction mechanisms	Serine Threonine protein kinase	Y	I_100_0.977, G_97_0.999, I_104_0.998,	L215M, V276L,	L215M,
ENSGALG00000002336	ENSGALT00000051482		Intracellular trafficking, secretion, and vesicular transport	Component of intercellular desmosome junctions. Involved in the interaction of plaque proteins and intermediate filaments mediating cell-cell adhesion (By similarity)	Y	--	T489A, V660A, S698A, M1046V, R1319H, G2014R, L2127V, T2948A,	R1319H,
ENSGALG00000035839	ENSGALT00000051504	TMEM255B	Transcription	sex comb on midleg-like 4 (Drosophila)	Y	P_253_0.989, A_246_0.986, L_284_0.972,	G87A, K166R, S290N, L325I,	G87A,
ENSGALG00000001551	ENSGALT00000052575	CCNL2	Signal transduction mechanisms	Serine Threonine protein kinase	Y	S_477_0.998, S_448_0.994,	K474R,	K474R,
ENSGALG00000036492	ENSGALT00000053293	DAGLA	General function prediction only	tubulointerstitial nephritis	Y	--	N252S, N576S, T585A, I708V,	N252S,
ENSGALG00000012156	ENSGALT00000053358	DPP10	Amino acid transport and metabolism	amino acid	Y	K_150_0.980, D_148_0.993, A_146_0.967,	V529I, L723M,	L723M,
ENSGALG00000034264	ENSGALT00000055604		Replication, recombination and repair	dna replication licensing factor	Y	--	V202M, V355I, L431V, E478D,	V202M,
ENSGALG00000040266	ENSGALT00000056531	GLI3	Replication, recombination and repair	breast cancer 2, early onset	Y	K_698_0.994, K_679_0.998, R_688_0.996, M_703_0.981, G_673_0.967, C_691_0.979, Q_678_0.995, K_695_0.955, L_681_0.978, Q_693_0.974, A_674_0.991, K_701_0.996, S_686_0.982, G_676_0.974,	A1000P, S1016T, V1128A, N1212H, G1267S, M1280T, G1340E, V1373A, N1395S,	S1016T, N1212H, G1267S, M1280T, G1340E,
ENSGALG00000008127	ENSGALT00000057017	SPI1	Signal transduction mechanisms	Guanine nucleotide exchange factor	Y	K_6_0.992, Q_3_0.993, M_7_0.993, P_15_0.999, P_14_0.998, E_8_0.999, M_1_0.993, A_4_0.998,	S44T,	S44T,
ENSGALG00000038155	ENSGALT00000057587	AP3M2	Function unknown	Kelch-like 33 (Drosophila)	Y	T_89_0.982, D_88_0.988, F_90_0.997,	V96I,	V96I,
ENSGALG00000031009	ENSGALT00000058310	ARHGEF7	General function prediction only	TIMP metallopeptidase inhibitor 3	Y	--	E67G,	E67G,
ENSGALG00000007183	ENSGALT00000058658	ERGIC2	General function prediction only	Ankyrin Repeat	Y	--	T372S, N374S,	NS, N374S,
ENSGALG00000043415	ENSGALT00000059612		Intracellular trafficking, secretion, and vesicular transport	sorting nexin 16	Y	C_14_0.966, I_12_0.963, L_23_0.957, F_17_0.968, G_2_0.952,	D161E, Q174L, T349S, T366I,	T366I,
ENSGALG00000017276	ENSGALT00000059620		Signal transduction mechanisms	guanine nucleotide exchange factor (GEF)	Y	--	S81L, E270V, N337S,	E270V,
ENSGALG00000036527	ENSGALT00000061188	SYBU	Function unknown	kiaa1704	Y	--	V71A, L538M,	L538M,
ENSGALG00000040131	ENSGALT00000062406	CAMKK2	Function unknown	chromosome 12 open reading frame 49	Y	E_50_0.998, A_46_0.990, E_49_0.999, E_48_0.995, I_37_0.987,	V238G,	V238G,
ENSGALG00000000870	ENSGALT00000063555	DCAKD	Replication, recombination and repair	helicase	Y	--	Q79R, I112V, Y141H,	Y141H,
ENSGALG00000043826	ENSGALT00000064801	ANXA11	General function prediction only	NLR family, CARD domain containing 3	Y	E_425_0.992, L_441_0.999, D_455_0.986, G_433_0.996, R_448_0.998, P_420_0.998, T_440_0.973, D_471_0.996, S_467_0.991, S_447_0.998, N_429_0.958, A_458_0.998, G_435_0.998, R_439_0.991, S_449_0.999, M_431_0.982, K_437_0.999, G_465_0.993, I_442_0.974, T_419_0.991, A_430_0.994, D_438_0.994, R_443_0.995, A_470_0.977, K_461_0.999, A_421_0.992, M_445_0.979, L_427_0.989, A_424_0.992, F_422_0.992, T_436_0.9…	G134V, K407R,	G134V,
ENSGALG00000042469	ENSGALT00000065303	PRKDC	Posttranslational modification, protein turnover, chaperones	Molecular chaperone. Has ATPase activity (By similarity)	Y	--	M711V, E842G, N862S, S1087A, A1224D, P1234A, N1263D, S1423R, K1452Q, S1457C, V1841A, K1932R, V1988I, N2376S, N2615S, Y2639N, K2748R, K2837R, S3024N, D3204V, S3255G, E3312G, V3399M, D3656Y, P3752L, Q3790K,	Q3790K, P3752L, M711V, E842G, P1234A, K2837R, S1423R, K1452Q, S1457C, Y2639N, E3312G,
ENSGALG00000037387	ENSGALT00000068250	CLSTN2	Function unknown	Mitochondrial ribonuclease p protein	Y	E_802_0.989, S_811_0.989, E_808_0.963, K_803_0.987, E_810_0.978, E_812_0.996, E_813_0.981, E_809_0.996, E_814_0.986,	M582T, N603D, H713K, V724I, S823G,	H713K,
ENSGALG00000031821	ENSGALT00000069189	C15H12ORF49	Translation, ribosomal structure and biogenesis	tRNA methyltransferase 2 homolog	Y	L_8_0.987, M_1_0.993, V_7_0.995,	Y114H,	Y114H,
ENSGALG00000003446	ENSGALT00000069274	PRLR	Function unknown	family with sequence similarity 70, member B	Y	M_456_0.965,	Y87H, V131E, L155S, C206S, T264S, H320L, P348A, Y427F, D433G, K590R, K606Q, L657S, K722R,	D433G,
ENSGALG00000036172	ENSGALT00000069444		Amino acid transport and metabolism	Catalyzes the hydrolysis of N-succinyl-L,L- diaminopimelic acid (SDAP), forming succinate and LL-2,6- diaminoheptanedioate (DAP), an intermediate involved in the bacterial biosynthesis of lysine and meso-diaminopimelic acid, an essential component of bacterial cell walls (By similarity)	Y	G_413_0.955, E_412_0.994, I_357_0.990, A_359_0.960,	R76H, H157Y, I319V, R372C,	R372C,
ENSGALG00000041791	ENSGALT00000070390	DPP6	Lipid transport and metabolism	diacylglycerol lipase	Y	Y_141_0.992, Q_148_0.983, G_146_0.999, V_160_0.999, N_138_0.996, E_136_0.995, E_171_0.995, V_153_0.994, A_143_0.994, G_164_0.999, N_137_0.994, R_151_0.998, T_155_0.999, I_132_0.965, S_154_0.999, W_168_0.989, A_149_0.994, L_165_0.999, I_134_0.993, T_444_0.966, K_157_0.992, D_167_0.995,	E158D, M598L,	E158D,
ENSGALG00000031567	ENSGALT00000071429	GPALPP1	Function unknown	syntabulin (syntaxin-interacting)	Y	--	S130N, S190R,	S190R,
ENSGALG00000029678	ENSGALT00000071713	SNX16	Extracellular structures	CAlSYntenin	Y	M_279_0.962, M_283_0.980, R_281_0.999, S_275_0.999, Q_282_0.977,	F29I, V331L,	F29I,
ENSGALG00000007664	ENSGALT00000072981	PSMD1	Intracellular trafficking, secretion, and vesicular transport	adaptor-related protein complex 3, mu	Y	K_848_0.993, E_852_0.963, E_849_0.989, E_853_0.978, K_844_0.996,	I45M,	I45M,
ENSGALG00000034383	ENSGALT00000073490	TRMT2B	Inorganic ion transport and metabolism	Transporter	Y	V_396_0.998, A_394_0.998, I_417_0.982, P_380_0.995, D_388_0.986, N_397_0.999, V_393_0.993, N_434_0.997, S_424_0.994, L_420_0.999, W_386_0.998, H_404_0.995, Y_422_0.996, V_395_0.997, P_391_0.999, K_426_0.994, E_430_0.999, R_400_0.998, C_440_0.998, C_439_0.999, L_392_0.992, P_398_0.995, L_382_0.983, L_438_0.994, R_419_0.999, A_416_0.958, R_433_0.993, G_318_0.995, V_378_0.963, E_387_0.999, R_406_0.9…	Q105R, P187L, I192V,	P187L,
ENSGALG00000033278	ENSGALT00000073576	NLRC3	Signal transduction mechanisms	Calcium calmodulin-dependent protein kinase kinase	Y	L_813_0.989, L_755_0.972, S_817_0.980, A_741_0.978, Q_750_0.991, D_744_0.953, K_748_0.989,	T383R, M399V, Y435H, I454V, D904E,	D904E,
ENSGALG00000015418	ENSGALT00000074036	EPHA6	General function prediction only	GLI family zinc finger	Y	I_246_0.966, K_238_0.992, I_265_0.994, S_245_0.999, W_250_0.991, I_390_0.968, E_269_0.999, H_257_0.999, S_231_0.988, V_236_0.998, P_388_0.993, I_260_0.996, S_242_0.995, W_240_0.991, S_249_0.997, I_233_0.974, A_241_0.994, Y_268_0.993, P_230_0.994,	R550Q, D785E, I787V,	R550Q,
ENSGALG00000042452	ENSGALT00000074535	DPP4	Amino acid transport and metabolism	peptidase s9 prolyl oligopeptidase active site domain protein	Y	R_351_0.954, T_345_0.981, S_344_0.994,	A100G, D142H, G516R,	G516R,
ENSGALG00000002162	ENSGALT00000076439	ACO1	Amino acid transport and metabolism	peptidase s9 prolyl oligopeptidase active site domain protein	Y	K_671_0.998, A_710_0.954, V_558_0.968, I_670_0.952, G_557_0.999, P_571_0.999, G_855_0.999, A_555_1.000, V_646_0.967, S_560_0.999, Q_844_0.951, R_832_0.999, V_819_0.998, E_566_0.992, V_556_1.000, I_865_0.973, L_559_0.998, N_697_0.962, I_864_0.998, L_846_0.998, Y_827_0.998, G_551_0.999, D_654_0.954, H_831_1.000, L_683_0.998, H_570_0.994, R_563_1.000, R_721_0.974, A_682_1.000, K_879_0.999, L_660_0.9…	K140N, V357I, K599E,	K140N,
ENSGALG00000032305	ENSGALT00000077131	DHX8	Chromatin structure and dynamics ,Cell cycle control, cell division, chromosome partitioning ,Replication, recombination and repair ,Signal transduction mechanisms ,Intracellular trafficking, secretion, and vesicular transport ,	3-kinase, catalytic subunit	Y	G_251_0.998, R_210_0.965, V_254_0.997, K_90_0.996, R_199_0.978, H_225_0.999, P_86_0.950, G_242_0.993, R_207_0.998, M_80_0.995, K_243_0.969, K_212_0.995, K_191_0.999, S_246_0.990, R_201_0.973, L_259_0.996, P_82_0.998, S_196_0.995, W_221_0.993, D_223_0.999, R_193_0.954, G_190_0.994, F_250_0.992, I_247_0.967, S_89_0.990, S_198_0.999, Q_249_0.991, Y_194_0.993,	N117S, G148S, D995V,	D995V,
ENSGALG00000013720	ENSGALT00000078677	FBXO15	General function prediction only	acid PHOsphatase	Y	--	K249T, E285G, V319I,	V319I,
ENSGALG00000033789	ENSGALT00000081140	HSP90B1	Function unknown	annexin A7	Y	K_298_0.997, E_303_0.997, A_310_0.980, E_315_0.977, E_294_0.956, E_293_0.990, E_290_0.974, E_289_0.976, P_320_0.994, E_302_0.993, K_318_0.999, E_299_0.999, E_314_0.997, E_286_0.997, D_307_0.973, T_285_0.979, T_304_0.996, K_324_0.991, D_306_0.995, K_321_0.989, A_297_0.993, E_313_0.962,	D778E,	D778E,
