# Supplementary material for: Genome Sequence of Peacock Reveals the Peculiar Case of a Glittering Bird
Source: Front Genet. 2018 Sep 19;9:392. doi: 10.3389/fgene.2018.00392 (PMC6156156; doi:10.3389/fgene.2018.00392)
Supplement: Supplementary file 8 [file Table_7.XLSX]

## Sheet: eggNOG_PS_US
eggNOG Class	eggNOG class description	Number of Genes Positive Selection	Number of Genes unique substitution
R	General function prediction only	81	555
S	Function unknown	72	543
T	Signal transduction mechanisms	69	390
U	Intracellular trafficking, secretion, and vesicular transport	46	351
O	Posttranslational modification, protein turnover, chaperones	57	321
K	Transcription	30	184
G	Carbohydrate transport and metabolism	8	103
I	Lipid transport and metabolism	14	101
L	Replication, recombination and repair	17	101
Z	Cytoskeleton	18	94
J	Translation, ribosomal structure and biogenesis	16	88
P	Inorganic ion transport and metabolism	13	87
E	Amino acid transport and metabolism	12	85
C	Energy production and conversion	9	65
D	Cell cycle control, cell division, chromosome partitioning	9	46
A	RNA processing and modification	9	43
Q	Secondary metabolites biosynthesis, transport and catabolism	3	40
F	Nucleotide transport and metabolism	7	29
B	Chromatin structure and dynamics	4	26
H	Coenzyme transport and metabolism	4	21
W	Extracellular structures	5	19
V	Defense mechanisms	-	12
M	Cell wall/membrane/envelope biogenesis	4	10
Y	Nuclear structure	1	5
N	Cell motility	-	4
