# Supplementary material for: Genome Sequence of Peacock Reveals the Peculiar Case of a Glittering Bird
Source: Front Genet. 2018 Sep 19;9:392. doi: 10.3389/fgene.2018.00392 (PMC6156156; doi:10.3389/fgene.2018.00392)
Supplement: Supplementary file 9 [file Table_8.XLSX]

## Sheet: PS_US
ENSG ID	ENST ID	Gene Symbol	Desciption	DNDS 4x	DNDS >1	Pos Select	Pos Sites	Uniq Sub	SIFT	MSA
ENSGALG00000001708	ENSGALT00000002623	MED1	mediator complex subunit 1	--	--	Y	--	V72G, P655A, T959A,	V72G,	Y
ENSGALG00000002588	ENSGALT00000004076	PPARD	Gallus gallus peroxisome proliferator-activated receptor delta (PPARD), mRNA.	--	--	Y	--	V24A,	--	--
ENSGALG00000002588	ENSGALT00000004076	PPARD	Gallus gallus peroxisome proliferator-activated receptor delta (PPARD), mRNA.	--	--	Y	--	V24A,	--	--
ENSGALG00000001708	ENSGALT00000002623	MED1	mediator complex subunit 1	--	--	Y	--	V72G, P655A, T959A,	V72G,	Y
ENSGALG00000004446	ENSGALT00000007077	NPFFR1	Gallus gallus neuropeptide FF receptor 1 (NPFFR1), mRNA.	--	--	Y	G_125_0.998**, S_120_0.999**, C_117_0.996**, M_126_1.000**, W_110_0.993**, L_122_0.994**, P_111_0.953*, M_116_0.977*, Q_124_0.994**, F_112_0.991**, V_123_0.999**, M_119_0.999**,	A269V,	--	--
ENSGALG00000016912	ENSGALT00000036512	EDNRB	Gallus gallus endothelin receptor type B (EDNRB), mRNA.	--	--	Y	Y_158_0.980*,	T258A,	--	--
ENSGALG00000010195	ENSGALT00000016572	PLK4	polo like kinase 4	--	--	Y	V_854_0.970*, E_858_0.957*, S_929_0.969*, K_859_0.974*,	F294L, I322M, V846D, N882S,	--	--
ENSGALG00000017201	ENSGALT00000027803	CEP57	centrosomal protein 57	--	--	Y	E_261_0.965*, Q_259_0.993**, K_258_0.965*,	K90R,	--	--
ENSGALG00000010195	ENSGALT00000016572	PLK4	polo like kinase 4	--	--	Y	V_854_0.970*, E_858_0.957*, S_929_0.969*, K_859_0.974*,	F294L, I322M, V846D, N882S,	--	--
ENSGALG00000017201	ENSGALT00000027803	CEP57	centrosomal protein 57	--	--	Y	E_261_0.965*, Q_259_0.993**, K_258_0.965*,	K90R,	--	--
ENSGALG00000010195	ENSGALT00000016572	PLK4	polo like kinase 4	--	--	Y	V_854_0.970*, E_858_0.957*, S_929_0.969*, K_859_0.974*,	F294L, I322M, V846D, N882S,	--	--
ENSGALG00000017201	ENSGALT00000027803	CEP57	centrosomal protein 57	--	--	Y	E_261_0.965*, Q_259_0.993**, K_258_0.965*,	K90R,	--	--
ENSGALG00000010195	ENSGALT00000016572	PLK4	polo like kinase 4	--	--	Y	V_854_0.970*, E_858_0.957*, S_929_0.969*, K_859_0.974*,	F294L, I322M, V846D, N882S,	--	--
ENSGALG00000017201	ENSGALT00000027803	CEP57	centrosomal protein 57	--	--	Y	E_261_0.965*, Q_259_0.993**, K_258_0.965*,	K90R,	--	--
ENSGALG00000010195	ENSGALT00000016572	PLK4	polo like kinase 4	--	--	Y	V_854_0.970*, E_858_0.957*, S_929_0.969*, K_859_0.974*,	F294L, I322M, V846D, N882S,	--	--
ENSGALG00000017201	ENSGALT00000027803	CEP57	centrosomal protein 57	--	--	Y	E_261_0.965*, Q_259_0.993**, K_258_0.965*,	K90R,	--	--
ENSGALG00000010195	ENSGALT00000016572	PLK4	polo like kinase 4	--	--	Y	V_854_0.970*, E_858_0.957*, S_929_0.969*, K_859_0.974*,	F294L, I322M, V846D, N882S,	--	--
ENSGALG00000021365	ENSGALT00000050026	DCTN3	dynactin subunit 3	--	--	Y	T_156_0.959*, K_155_0.982*, L_150_0.972*, C_139_0.950*, E_140_0.969*, K_147_0.999**, Y_153_0.999**,	F164L,	--	--
ENSGALG00000010195	ENSGALT00000016572	PLK4	polo like kinase 4	--	--	Y	V_854_0.970*, E_858_0.957*, S_929_0.969*, K_859_0.974*,	F294L, I322M, V846D, N882S,	--	--
ENSGALG00000021365	ENSGALT00000050026	DCTN3	dynactin subunit 3	--	--	Y	T_156_0.959*, K_155_0.982*, L_150_0.972*, C_139_0.950*, E_140_0.969*, K_147_0.999**, Y_153_0.999**,	F164L,	--	--
ENSGALG00000010195	ENSGALT00000016572	PLK4	polo like kinase 4	--	--	Y	V_854_0.970*, E_858_0.957*, S_929_0.969*, K_859_0.974*,	F294L, I322M, V846D, N882S,	--	--
ENSGALG00000021365	ENSGALT00000050026	DCTN3	dynactin subunit 3	--	--	Y	T_156_0.959*, K_155_0.982*, L_150_0.972*, C_139_0.950*, E_140_0.969*, K_147_0.999**, Y_153_0.999**,	F164L,	--	--
ENSGALG00000010195	ENSGALT00000016572	PLK4	polo like kinase 4	--	--	Y	V_854_0.970*, E_858_0.957*, S_929_0.969*, K_859_0.974*,	F294L, I322M, V846D, N882S,	--	--
ENSGALG00000021365	ENSGALT00000050026	DCTN3	dynactin subunit 3	--	--	Y	T_156_0.959*, K_155_0.982*, L_150_0.972*, C_139_0.950*, E_140_0.969*, K_147_0.999**, Y_153_0.999**,	F164L,	--	--
ENSGALG00000010195	ENSGALT00000016572	PLK4	polo like kinase 4	--	--	Y	V_854_0.970*, E_858_0.957*, S_929_0.969*, K_859_0.974*,	F294L, I322M, V846D, N882S,	--	--
ENSGALG00000021365	ENSGALT00000050026	DCTN3	dynactin subunit 3	--	--	Y	T_156_0.959*, K_155_0.982*, L_150_0.972*, C_139_0.950*, E_140_0.969*, K_147_0.999**, Y_153_0.999**,	F164L,	--	--
ENSGALG00000012348	ENSGALT00000032911	MCM6	Gallus gallus minichromosome maintenance complex component 6 (MCM6), mRNA.	--	--	Y	D_33_0.996**,	K131R, V698E, I777L,	--	--
ENSGALG00000012546	ENSGALT00000020490	MCM5	Gallus gallus minichromosome maintenance complex component 5 (MCM5), mRNA.	--	--	Y	S_604_0.997**, K_583_0.994**, Q_595_0.997**, R_594_0.987*, M_589_0.987*, S_605_0.995**, R_602_0.991**, I_608_0.995**, I_606_0.979*, Q_598_0.995**, K_581_0.975*, E_599_0.998**, E_597_0.981*, V_610_0.990**, Y_586_0.976*,	E118D, S306T, I419V,	--	--
ENSGALG00000012348	ENSGALT00000032911	MCM6	Gallus gallus minichromosome maintenance complex component 6 (MCM6), mRNA.	--	--	Y	D_33_0.996**,	K131R, V698E, I777L,	--	--
ENSGALG00000012546	ENSGALT00000020490	MCM5	Gallus gallus minichromosome maintenance complex component 5 (MCM5), mRNA.	--	--	Y	S_604_0.997**, K_583_0.994**, Q_595_0.997**, R_594_0.987*, M_589_0.987*, S_605_0.995**, R_602_0.991**, I_608_0.995**, I_606_0.979*, Q_598_0.995**, K_581_0.975*, E_599_0.998**, E_597_0.981*, V_610_0.990**, Y_586_0.976*,	E118D, S306T, I419V,	--	--
ENSGALG00000012348	ENSGALT00000032911	MCM6	Gallus gallus minichromosome maintenance complex component 6 (MCM6), mRNA.	--	--	Y	D_33_0.996**,	K131R, V698E, I777L,	--	--
ENSGALG00000012546	ENSGALT00000020490	MCM5	Gallus gallus minichromosome maintenance complex component 5 (MCM5), mRNA.	--	--	Y	S_604_0.997**, K_583_0.994**, Q_595_0.997**, R_594_0.987*, M_589_0.987*, S_605_0.995**, R_602_0.991**, I_608_0.995**, I_606_0.979*, Q_598_0.995**, K_581_0.975*, E_599_0.998**, E_597_0.981*, V_610_0.990**, Y_586_0.976*,	E118D, S306T, I419V,	--	--
ENSGALG00000012348	ENSGALT00000032911	MCM6	Gallus gallus minichromosome maintenance complex component 6 (MCM6), mRNA.	--	--	Y	D_33_0.996**,	K131R, V698E, I777L,	--	--
ENSGALG00000012546	ENSGALT00000020490	MCM5	Gallus gallus minichromosome maintenance complex component 5 (MCM5), mRNA.	--	--	Y	S_604_0.997**, K_583_0.994**, Q_595_0.997**, R_594_0.987*, M_589_0.987*, S_605_0.995**, R_602_0.991**, I_608_0.995**, I_606_0.979*, Q_598_0.995**, K_581_0.975*, E_599_0.998**, E_597_0.981*, V_610_0.990**, Y_586_0.976*,	E118D, S306T, I419V,	--	--
ENSGALG00000012348	ENSGALT00000032911	MCM6	Gallus gallus minichromosome maintenance complex component 6 (MCM6), mRNA.	--	--	Y	D_33_0.996**,	K131R, V698E, I777L,	--	--
ENSGALG00000012546	ENSGALT00000020490	MCM5	Gallus gallus minichromosome maintenance complex component 5 (MCM5), mRNA.	--	--	Y	S_604_0.997**, K_583_0.994**, Q_595_0.997**, R_594_0.987*, M_589_0.987*, S_605_0.995**, R_602_0.991**, I_608_0.995**, I_606_0.979*, Q_598_0.995**, K_581_0.975*, E_599_0.998**, E_597_0.981*, V_610_0.990**, Y_586_0.976*,	E118D, S306T, I419V,	--	--
ENSGALG00000012348	ENSGALT00000032911	MCM6	Gallus gallus minichromosome maintenance complex component 6 (MCM6), mRNA.	--	--	Y	D_33_0.996**,	K131R, V698E, I777L,	--	--
ENSGALG00000016676	ENSGALT00000026909	MCM3	Gallus gallus minichromosome maintenance complex component 3 (MCM3), mRNA.	--	--	Y	E_15_0.998**, L_13_0.995**, D_26_0.984*, D_10_0.979*, R_14_0.995**, L_24_0.974*, D_19_0.963*, D_22_0.997**,	D295V, A524S, L659G, H725P,	D295V, L659G,	Y
ENSGALG00000012348	ENSGALT00000032911	MCM6	Gallus gallus minichromosome maintenance complex component 6 (MCM6), mRNA.	--	--	Y	D_33_0.996**,	K131R, V698E, I777L,	--	--
ENSGALG00000016676	ENSGALT00000026909	MCM3	Gallus gallus minichromosome maintenance complex component 3 (MCM3), mRNA.	--	--	Y	E_15_0.998**, L_13_0.995**, D_26_0.984*, D_10_0.979*, R_14_0.995**, L_24_0.974*, D_19_0.963*, D_22_0.997**,	D295V, A524S, L659G, H725P,	D295V, L659G,	Y
ENSGALG00000012348	ENSGALT00000032911	MCM6	Gallus gallus minichromosome maintenance complex component 6 (MCM6), mRNA.	--	--	Y	D_33_0.996**,	K131R, V698E, I777L,	--	--
ENSGALG00000016676	ENSGALT00000026909	MCM3	Gallus gallus minichromosome maintenance complex component 3 (MCM3), mRNA.	--	--	Y	E_15_0.998**, L_13_0.995**, D_26_0.984*, D_10_0.979*, R_14_0.995**, L_24_0.974*, D_19_0.963*, D_22_0.997**,	D295V, A524S, L659G, H725P,	D295V, L659G,	Y
ENSGALG00000012348	ENSGALT00000032911	MCM6	Gallus gallus minichromosome maintenance complex component 6 (MCM6), mRNA.	--	--	Y	D_33_0.996**,	K131R, V698E, I777L,	--	--
ENSGALG00000016676	ENSGALT00000026909	MCM3	Gallus gallus minichromosome maintenance complex component 3 (MCM3), mRNA.	--	--	Y	E_15_0.998**, L_13_0.995**, D_26_0.984*, D_10_0.979*, R_14_0.995**, L_24_0.974*, D_19_0.963*, D_22_0.997**,	D295V, A524S, L659G, H725P,	D295V, L659G,	Y
ENSGALG00000012348	ENSGALT00000032911	MCM6	Gallus gallus minichromosome maintenance complex component 6 (MCM6), mRNA.	--	--	Y	D_33_0.996**,	K131R, V698E, I777L,	--	--
ENSGALG00000016676	ENSGALT00000026909	MCM3	Gallus gallus minichromosome maintenance complex component 3 (MCM3), mRNA.	--	--	Y	E_15_0.998**, L_13_0.995**, D_26_0.984*, D_10_0.979*, R_14_0.995**, L_24_0.974*, D_19_0.963*, D_22_0.997**,	D295V, A524S, L659G, H725P,	D295V, L659G,	Y
ENSGALG00000012546	ENSGALT00000020490	MCM5	Gallus gallus minichromosome maintenance complex component 5 (MCM5), mRNA.	--	--	Y	S_604_0.997**, K_583_0.994**, Q_595_0.997**, R_594_0.987*, M_589_0.987*, S_605_0.995**, R_602_0.991**, I_608_0.995**, I_606_0.979*, Q_598_0.995**, K_581_0.975*, E_599_0.998**, E_597_0.981*, V_610_0.990**, Y_586_0.976*,	E118D, S306T, I419V,	--	--
ENSGALG00000012348	ENSGALT00000032911	MCM6	Gallus gallus minichromosome maintenance complex component 6 (MCM6), mRNA.	--	--	Y	D_33_0.996**,	K131R, V698E, I777L,	--	--
ENSGALG00000012546	ENSGALT00000020490	MCM5	Gallus gallus minichromosome maintenance complex component 5 (MCM5), mRNA.	--	--	Y	S_604_0.997**, K_583_0.994**, Q_595_0.997**, R_594_0.987*, M_589_0.987*, S_605_0.995**, R_602_0.991**, I_608_0.995**, I_606_0.979*, Q_598_0.995**, K_581_0.975*, E_599_0.998**, E_597_0.981*, V_610_0.990**, Y_586_0.976*,	E118D, S306T, I419V,	--	--
ENSGALG00000012348	ENSGALT00000032911	MCM6	Gallus gallus minichromosome maintenance complex component 6 (MCM6), mRNA.	--	--	Y	D_33_0.996**,	K131R, V698E, I777L,	--	--
ENSGALG00000012546	ENSGALT00000020490	MCM5	Gallus gallus minichromosome maintenance complex component 5 (MCM5), mRNA.	--	--	Y	S_604_0.997**, K_583_0.994**, Q_595_0.997**, R_594_0.987*, M_589_0.987*, S_605_0.995**, R_602_0.991**, I_608_0.995**, I_606_0.979*, Q_598_0.995**, K_581_0.975*, E_599_0.998**, E_597_0.981*, V_610_0.990**, Y_586_0.976*,	E118D, S306T, I419V,	--	--
ENSGALG00000012348	ENSGALT00000032911	MCM6	Gallus gallus minichromosome maintenance complex component 6 (MCM6), mRNA.	--	--	Y	D_33_0.996**,	K131R, V698E, I777L,	--	--
ENSGALG00000012546	ENSGALT00000020490	MCM5	Gallus gallus minichromosome maintenance complex component 5 (MCM5), mRNA.	--	--	Y	S_604_0.997**, K_583_0.994**, Q_595_0.997**, R_594_0.987*, M_589_0.987*, S_605_0.995**, R_602_0.991**, I_608_0.995**, I_606_0.979*, Q_598_0.995**, K_581_0.975*, E_599_0.998**, E_597_0.981*, V_610_0.990**, Y_586_0.976*,	E118D, S306T, I419V,	--	--
ENSGALG00000012348	ENSGALT00000032911	MCM6	Gallus gallus minichromosome maintenance complex component 6 (MCM6), mRNA.	--	--	Y	D_33_0.996**,	K131R, V698E, I777L,	--	--
ENSGALG00000012546	ENSGALT00000020490	MCM5	Gallus gallus minichromosome maintenance complex component 5 (MCM5), mRNA.	--	--	Y	S_604_0.997**, K_583_0.994**, Q_595_0.997**, R_594_0.987*, M_589_0.987*, S_605_0.995**, R_602_0.991**, I_608_0.995**, I_606_0.979*, Q_598_0.995**, K_581_0.975*, E_599_0.998**, E_597_0.981*, V_610_0.990**, Y_586_0.976*,	E118D, S306T, I419V,	--	--
ENSGALG00000012348	ENSGALT00000032911	MCM6	Gallus gallus minichromosome maintenance complex component 6 (MCM6), mRNA.	--	--	Y	D_33_0.996**,	K131R, V698E, I777L,	--	--
ENSGALG00000012546	ENSGALT00000020490	MCM5	Gallus gallus minichromosome maintenance complex component 5 (MCM5), mRNA.	--	--	Y	S_604_0.997**, K_583_0.994**, Q_595_0.997**, R_594_0.987*, M_589_0.987*, S_605_0.995**, R_602_0.991**, I_608_0.995**, I_606_0.979*, Q_598_0.995**, K_581_0.975*, E_599_0.998**, E_597_0.981*, V_610_0.990**, Y_586_0.976*,	E118D, S306T, I419V,	--	--
ENSGALG00000016676	ENSGALT00000026909	MCM3	Gallus gallus minichromosome maintenance complex component 3 (MCM3), mRNA.	--	--	Y	E_15_0.998**, L_13_0.995**, D_26_0.984*, D_10_0.979*, R_14_0.995**, L_24_0.974*, D_19_0.963*, D_22_0.997**,	D295V, A524S, L659G, H725P,	D295V, L659G,	Y
ENSGALG00000012546	ENSGALT00000020490	MCM5	Gallus gallus minichromosome maintenance complex component 5 (MCM5), mRNA.	--	--	Y	S_604_0.997**, K_583_0.994**, Q_595_0.997**, R_594_0.987*, M_589_0.987*, S_605_0.995**, R_602_0.991**, I_608_0.995**, I_606_0.979*, Q_598_0.995**, K_581_0.975*, E_599_0.998**, E_597_0.981*, V_610_0.990**, Y_586_0.976*,	E118D, S306T, I419V,	--	--
ENSGALG00000016676	ENSGALT00000026909	MCM3	Gallus gallus minichromosome maintenance complex component 3 (MCM3), mRNA.	--	--	Y	E_15_0.998**, L_13_0.995**, D_26_0.984*, D_10_0.979*, R_14_0.995**, L_24_0.974*, D_19_0.963*, D_22_0.997**,	D295V, A524S, L659G, H725P,	D295V, L659G,	Y
ENSGALG00000012546	ENSGALT00000020490	MCM5	Gallus gallus minichromosome maintenance complex component 5 (MCM5), mRNA.	--	--	Y	S_604_0.997**, K_583_0.994**, Q_595_0.997**, R_594_0.987*, M_589_0.987*, S_605_0.995**, R_602_0.991**, I_608_0.995**, I_606_0.979*, Q_598_0.995**, K_581_0.975*, E_599_0.998**, E_597_0.981*, V_610_0.990**, Y_586_0.976*,	E118D, S306T, I419V,	--	--
ENSGALG00000016676	ENSGALT00000026909	MCM3	Gallus gallus minichromosome maintenance complex component 3 (MCM3), mRNA.	--	--	Y	E_15_0.998**, L_13_0.995**, D_26_0.984*, D_10_0.979*, R_14_0.995**, L_24_0.974*, D_19_0.963*, D_22_0.997**,	D295V, A524S, L659G, H725P,	D295V, L659G,	Y
ENSGALG00000012546	ENSGALT00000020490	MCM5	Gallus gallus minichromosome maintenance complex component 5 (MCM5), mRNA.	--	--	Y	S_604_0.997**, K_583_0.994**, Q_595_0.997**, R_594_0.987*, M_589_0.987*, S_605_0.995**, R_602_0.991**, I_608_0.995**, I_606_0.979*, Q_598_0.995**, K_581_0.975*, E_599_0.998**, E_597_0.981*, V_610_0.990**, Y_586_0.976*,	E118D, S306T, I419V,	--	--
ENSGALG00000016676	ENSGALT00000026909	MCM3	Gallus gallus minichromosome maintenance complex component 3 (MCM3), mRNA.	--	--	Y	E_15_0.998**, L_13_0.995**, D_26_0.984*, D_10_0.979*, R_14_0.995**, L_24_0.974*, D_19_0.963*, D_22_0.997**,	D295V, A524S, L659G, H725P,	D295V, L659G,	Y
ENSGALG00000012546	ENSGALT00000020490	MCM5	Gallus gallus minichromosome maintenance complex component 5 (MCM5), mRNA.	--	--	Y	S_604_0.997**, K_583_0.994**, Q_595_0.997**, R_594_0.987*, M_589_0.987*, S_605_0.995**, R_602_0.991**, I_608_0.995**, I_606_0.979*, Q_598_0.995**, K_581_0.975*, E_599_0.998**, E_597_0.981*, V_610_0.990**, Y_586_0.976*,	E118D, S306T, I419V,	--	--
ENSGALG00000016676	ENSGALT00000026909	MCM3	Gallus gallus minichromosome maintenance complex component 3 (MCM3), mRNA.	--	--	Y	E_15_0.998**, L_13_0.995**, D_26_0.984*, D_10_0.979*, R_14_0.995**, L_24_0.974*, D_19_0.963*, D_22_0.997**,	D295V, A524S, L659G, H725P,	D295V, L659G,	Y
ENSGALG00000016676	ENSGALT00000026909	MCM3	Gallus gallus minichromosome maintenance complex component 3 (MCM3), mRNA.	--	--	Y	E_15_0.998**, L_13_0.995**, D_26_0.984*, D_10_0.979*, R_14_0.995**, L_24_0.974*, D_19_0.963*, D_22_0.997**,	D295V, A524S, L659G, H725P,	D295V, L659G,	Y
ENSGALG00000012348	ENSGALT00000032911	MCM6	Gallus gallus minichromosome maintenance complex component 6 (MCM6), mRNA.	--	--	Y	D_33_0.996**,	K131R, V698E, I777L,	--	--
ENSGALG00000016676	ENSGALT00000026909	MCM3	Gallus gallus minichromosome maintenance complex component 3 (MCM3), mRNA.	--	--	Y	E_15_0.998**, L_13_0.995**, D_26_0.984*, D_10_0.979*, R_14_0.995**, L_24_0.974*, D_19_0.963*, D_22_0.997**,	D295V, A524S, L659G, H725P,	D295V, L659G,	Y
ENSGALG00000012348	ENSGALT00000032911	MCM6	Gallus gallus minichromosome maintenance complex component 6 (MCM6), mRNA.	--	--	Y	D_33_0.996**,	K131R, V698E, I777L,	--	--
ENSGALG00000016676	ENSGALT00000026909	MCM3	Gallus gallus minichromosome maintenance complex component 3 (MCM3), mRNA.	--	--	Y	E_15_0.998**, L_13_0.995**, D_26_0.984*, D_10_0.979*, R_14_0.995**, L_24_0.974*, D_19_0.963*, D_22_0.997**,	D295V, A524S, L659G, H725P,	D295V, L659G,	Y
ENSGALG00000012348	ENSGALT00000032911	MCM6	Gallus gallus minichromosome maintenance complex component 6 (MCM6), mRNA.	--	--	Y	D_33_0.996**,	K131R, V698E, I777L,	--	--
ENSGALG00000016676	ENSGALT00000026909	MCM3	Gallus gallus minichromosome maintenance complex component 3 (MCM3), mRNA.	--	--	Y	E_15_0.998**, L_13_0.995**, D_26_0.984*, D_10_0.979*, R_14_0.995**, L_24_0.974*, D_19_0.963*, D_22_0.997**,	D295V, A524S, L659G, H725P,	D295V, L659G,	Y
ENSGALG00000012348	ENSGALT00000032911	MCM6	Gallus gallus minichromosome maintenance complex component 6 (MCM6), mRNA.	--	--	Y	D_33_0.996**,	K131R, V698E, I777L,	--	--
ENSGALG00000016676	ENSGALT00000026909	MCM3	Gallus gallus minichromosome maintenance complex component 3 (MCM3), mRNA.	--	--	Y	E_15_0.998**, L_13_0.995**, D_26_0.984*, D_10_0.979*, R_14_0.995**, L_24_0.974*, D_19_0.963*, D_22_0.997**,	D295V, A524S, L659G, H725P,	D295V, L659G,	Y
ENSGALG00000012348	ENSGALT00000032911	MCM6	Gallus gallus minichromosome maintenance complex component 6 (MCM6), mRNA.	--	--	Y	D_33_0.996**,	K131R, V698E, I777L,	--	--
ENSGALG00000016676	ENSGALT00000026909	MCM3	Gallus gallus minichromosome maintenance complex component 3 (MCM3), mRNA.	--	--	Y	E_15_0.998**, L_13_0.995**, D_26_0.984*, D_10_0.979*, R_14_0.995**, L_24_0.974*, D_19_0.963*, D_22_0.997**,	D295V, A524S, L659G, H725P,	D295V, L659G,	Y
ENSGALG00000012546	ENSGALT00000020490	MCM5	Gallus gallus minichromosome maintenance complex component 5 (MCM5), mRNA.	--	--	Y	S_604_0.997**, K_583_0.994**, Q_595_0.997**, R_594_0.987*, M_589_0.987*, S_605_0.995**, R_602_0.991**, I_608_0.995**, I_606_0.979*, Q_598_0.995**, K_581_0.975*, E_599_0.998**, E_597_0.981*, V_610_0.990**, Y_586_0.976*,	E118D, S306T, I419V,	--	--
ENSGALG00000016676	ENSGALT00000026909	MCM3	Gallus gallus minichromosome maintenance complex component 3 (MCM3), mRNA.	--	--	Y	E_15_0.998**, L_13_0.995**, D_26_0.984*, D_10_0.979*, R_14_0.995**, L_24_0.974*, D_19_0.963*, D_22_0.997**,	D295V, A524S, L659G, H725P,	D295V, L659G,	Y
ENSGALG00000012546	ENSGALT00000020490	MCM5	Gallus gallus minichromosome maintenance complex component 5 (MCM5), mRNA.	--	--	Y	S_604_0.997**, K_583_0.994**, Q_595_0.997**, R_594_0.987*, M_589_0.987*, S_605_0.995**, R_602_0.991**, I_608_0.995**, I_606_0.979*, Q_598_0.995**, K_581_0.975*, E_599_0.998**, E_597_0.981*, V_610_0.990**, Y_586_0.976*,	E118D, S306T, I419V,	--	--
ENSGALG00000016676	ENSGALT00000026909	MCM3	Gallus gallus minichromosome maintenance complex component 3 (MCM3), mRNA.	--	--	Y	E_15_0.998**, L_13_0.995**, D_26_0.984*, D_10_0.979*, R_14_0.995**, L_24_0.974*, D_19_0.963*, D_22_0.997**,	D295V, A524S, L659G, H725P,	D295V, L659G,	Y
ENSGALG00000012546	ENSGALT00000020490	MCM5	Gallus gallus minichromosome maintenance complex component 5 (MCM5), mRNA.	--	--	Y	S_604_0.997**, K_583_0.994**, Q_595_0.997**, R_594_0.987*, M_589_0.987*, S_605_0.995**, R_602_0.991**, I_608_0.995**, I_606_0.979*, Q_598_0.995**, K_581_0.975*, E_599_0.998**, E_597_0.981*, V_610_0.990**, Y_586_0.976*,	E118D, S306T, I419V,	--	--
ENSGALG00000016676	ENSGALT00000026909	MCM3	Gallus gallus minichromosome maintenance complex component 3 (MCM3), mRNA.	--	--	Y	E_15_0.998**, L_13_0.995**, D_26_0.984*, D_10_0.979*, R_14_0.995**, L_24_0.974*, D_19_0.963*, D_22_0.997**,	D295V, A524S, L659G, H725P,	D295V, L659G,	Y
ENSGALG00000012546	ENSGALT00000020490	MCM5	Gallus gallus minichromosome maintenance complex component 5 (MCM5), mRNA.	--	--	Y	S_604_0.997**, K_583_0.994**, Q_595_0.997**, R_594_0.987*, M_589_0.987*, S_605_0.995**, R_602_0.991**, I_608_0.995**, I_606_0.979*, Q_598_0.995**, K_581_0.975*, E_599_0.998**, E_597_0.981*, V_610_0.990**, Y_586_0.976*,	E118D, S306T, I419V,	--	--
ENSGALG00000016676	ENSGALT00000026909	MCM3	Gallus gallus minichromosome maintenance complex component 3 (MCM3), mRNA.	--	--	Y	E_15_0.998**, L_13_0.995**, D_26_0.984*, D_10_0.979*, R_14_0.995**, L_24_0.974*, D_19_0.963*, D_22_0.997**,	D295V, A524S, L659G, H725P,	D295V, L659G,	Y
ENSGALG00000012546	ENSGALT00000020490	MCM5	Gallus gallus minichromosome maintenance complex component 5 (MCM5), mRNA.	--	--	Y	S_604_0.997**, K_583_0.994**, Q_595_0.997**, R_594_0.987*, M_589_0.987*, S_605_0.995**, R_602_0.991**, I_608_0.995**, I_606_0.979*, Q_598_0.995**, K_581_0.975*, E_599_0.998**, E_597_0.981*, V_610_0.990**, Y_586_0.976*,	E118D, S306T, I419V,	--	--
ENSGALG00000017201	ENSGALT00000027803	CEP57	centrosomal protein 57	--	--	Y	E_261_0.965*, Q_259_0.993**, K_258_0.965*,	K90R,	--	--
ENSGALG00000010195	ENSGALT00000016572	PLK4	polo like kinase 4	--	--	Y	V_854_0.970*, E_858_0.957*, S_929_0.969*, K_859_0.974*,	F294L, I322M, V846D, N882S,	--	--
ENSGALG00000017201	ENSGALT00000027803	CEP57	centrosomal protein 57	--	--	Y	E_261_0.965*, Q_259_0.993**, K_258_0.965*,	K90R,	--	--
ENSGALG00000010195	ENSGALT00000016572	PLK4	polo like kinase 4	--	--	Y	V_854_0.970*, E_858_0.957*, S_929_0.969*, K_859_0.974*,	F294L, I322M, V846D, N882S,	--	--
ENSGALG00000017201	ENSGALT00000027803	CEP57	centrosomal protein 57	--	--	Y	E_261_0.965*, Q_259_0.993**, K_258_0.965*,	K90R,	--	--
ENSGALG00000010195	ENSGALT00000016572	PLK4	polo like kinase 4	--	--	Y	V_854_0.970*, E_858_0.957*, S_929_0.969*, K_859_0.974*,	F294L, I322M, V846D, N882S,	--	--
ENSGALG00000017201	ENSGALT00000027803	CEP57	centrosomal protein 57	--	--	Y	E_261_0.965*, Q_259_0.993**, K_258_0.965*,	K90R,	--	--
ENSGALG00000010195	ENSGALT00000016572	PLK4	polo like kinase 4	--	--	Y	V_854_0.970*, E_858_0.957*, S_929_0.969*, K_859_0.974*,	F294L, I322M, V846D, N882S,	--	--
ENSGALG00000017201	ENSGALT00000027803	CEP57	centrosomal protein 57	--	--	Y	E_261_0.965*, Q_259_0.993**, K_258_0.965*,	K90R,	--	--
ENSGALG00000010195	ENSGALT00000016572	PLK4	polo like kinase 4	--	--	Y	V_854_0.970*, E_858_0.957*, S_929_0.969*, K_859_0.974*,	F294L, I322M, V846D, N882S,	--	--
ENSGALG00000017201	ENSGALT00000027803	CEP57	centrosomal protein 57	--	--	Y	E_261_0.965*, Q_259_0.993**, K_258_0.965*,	K90R,	--	--
ENSGALG00000021365	ENSGALT00000050026	DCTN3	dynactin subunit 3	--	--	Y	T_156_0.959*, K_155_0.982*, L_150_0.972*, C_139_0.950*, E_140_0.969*, K_147_0.999**, Y_153_0.999**,	F164L,	--	--
ENSGALG00000017201	ENSGALT00000027803	CEP57	centrosomal protein 57	--	--	Y	E_261_0.965*, Q_259_0.993**, K_258_0.965*,	K90R,	--	--
ENSGALG00000021365	ENSGALT00000050026	DCTN3	dynactin subunit 3	--	--	Y	T_156_0.959*, K_155_0.982*, L_150_0.972*, C_139_0.950*, E_140_0.969*, K_147_0.999**, Y_153_0.999**,	F164L,	--	--
ENSGALG00000017201	ENSGALT00000027803	CEP57	centrosomal protein 57	--	--	Y	E_261_0.965*, Q_259_0.993**, K_258_0.965*,	K90R,	--	--
ENSGALG00000021365	ENSGALT00000050026	DCTN3	dynactin subunit 3	--	--	Y	T_156_0.959*, K_155_0.982*, L_150_0.972*, C_139_0.950*, E_140_0.969*, K_147_0.999**, Y_153_0.999**,	F164L,	--	--
ENSGALG00000017201	ENSGALT00000027803	CEP57	centrosomal protein 57	--	--	Y	E_261_0.965*, Q_259_0.993**, K_258_0.965*,	K90R,	--	--
ENSGALG00000021365	ENSGALT00000050026	DCTN3	dynactin subunit 3	--	--	Y	T_156_0.959*, K_155_0.982*, L_150_0.972*, C_139_0.950*, E_140_0.969*, K_147_0.999**, Y_153_0.999**,	F164L,	--	--
ENSGALG00000017201	ENSGALT00000027803	CEP57	centrosomal protein 57	--	--	Y	E_261_0.965*, Q_259_0.993**, K_258_0.965*,	K90R,	--	--
ENSGALG00000021365	ENSGALT00000050026	DCTN3	dynactin subunit 3	--	--	Y	T_156_0.959*, K_155_0.982*, L_150_0.972*, C_139_0.950*, E_140_0.969*, K_147_0.999**, Y_153_0.999**,	F164L,	--	--
ENSGALG00000021365	ENSGALT00000050026	DCTN3	dynactin subunit 3	--	--	Y	T_156_0.959*, K_155_0.982*, L_150_0.972*, C_139_0.950*, E_140_0.969*, K_147_0.999**, Y_153_0.999**,	F164L,	--	--
ENSGALG00000010195	ENSGALT00000016572	PLK4	polo like kinase 4	--	--	Y	V_854_0.970*, E_858_0.957*, S_929_0.969*, K_859_0.974*,	F294L, I322M, V846D, N882S,	--	--
ENSGALG00000021365	ENSGALT00000050026	DCTN3	dynactin subunit 3	--	--	Y	T_156_0.959*, K_155_0.982*, L_150_0.972*, C_139_0.950*, E_140_0.969*, K_147_0.999**, Y_153_0.999**,	F164L,	--	--
ENSGALG00000010195	ENSGALT00000016572	PLK4	polo like kinase 4	--	--	Y	V_854_0.970*, E_858_0.957*, S_929_0.969*, K_859_0.974*,	F294L, I322M, V846D, N882S,	--	--
ENSGALG00000021365	ENSGALT00000050026	DCTN3	dynactin subunit 3	--	--	Y	T_156_0.959*, K_155_0.982*, L_150_0.972*, C_139_0.950*, E_140_0.969*, K_147_0.999**, Y_153_0.999**,	F164L,	--	--
ENSGALG00000010195	ENSGALT00000016572	PLK4	polo like kinase 4	--	--	Y	V_854_0.970*, E_858_0.957*, S_929_0.969*, K_859_0.974*,	F294L, I322M, V846D, N882S,	--	--
ENSGALG00000021365	ENSGALT00000050026	DCTN3	dynactin subunit 3	--	--	Y	T_156_0.959*, K_155_0.982*, L_150_0.972*, C_139_0.950*, E_140_0.969*, K_147_0.999**, Y_153_0.999**,	F164L,	--	--
ENSGALG00000010195	ENSGALT00000016572	PLK4	polo like kinase 4	--	--	Y	V_854_0.970*, E_858_0.957*, S_929_0.969*, K_859_0.974*,	F294L, I322M, V846D, N882S,	--	--
ENSGALG00000021365	ENSGALT00000050026	DCTN3	dynactin subunit 3	--	--	Y	T_156_0.959*, K_155_0.982*, L_150_0.972*, C_139_0.950*, E_140_0.969*, K_147_0.999**, Y_153_0.999**,	F164L,	--	--
ENSGALG00000010195	ENSGALT00000016572	PLK4	polo like kinase 4	--	--	Y	V_854_0.970*, E_858_0.957*, S_929_0.969*, K_859_0.974*,	F294L, I322M, V846D, N882S,	--	--
ENSGALG00000021365	ENSGALT00000050026	DCTN3	dynactin subunit 3	--	--	Y	T_156_0.959*, K_155_0.982*, L_150_0.972*, C_139_0.950*, E_140_0.969*, K_147_0.999**, Y_153_0.999**,	F164L,	--	--
ENSGALG00000017201	ENSGALT00000027803	CEP57	centrosomal protein 57	--	--	Y	E_261_0.965*, Q_259_0.993**, K_258_0.965*,	K90R,	--	--
ENSGALG00000021365	ENSGALT00000050026	DCTN3	dynactin subunit 3	--	--	Y	T_156_0.959*, K_155_0.982*, L_150_0.972*, C_139_0.950*, E_140_0.969*, K_147_0.999**, Y_153_0.999**,	F164L,	--	--
ENSGALG00000017201	ENSGALT00000027803	CEP57	centrosomal protein 57	--	--	Y	E_261_0.965*, Q_259_0.993**, K_258_0.965*,	K90R,	--	--
ENSGALG00000021365	ENSGALT00000050026	DCTN3	dynactin subunit 3	--	--	Y	T_156_0.959*, K_155_0.982*, L_150_0.972*, C_139_0.950*, E_140_0.969*, K_147_0.999**, Y_153_0.999**,	F164L,	--	--
ENSGALG00000017201	ENSGALT00000027803	CEP57	centrosomal protein 57	--	--	Y	E_261_0.965*, Q_259_0.993**, K_258_0.965*,	K90R,	--	--
ENSGALG00000021365	ENSGALT00000050026	DCTN3	dynactin subunit 3	--	--	Y	T_156_0.959*, K_155_0.982*, L_150_0.972*, C_139_0.950*, E_140_0.969*, K_147_0.999**, Y_153_0.999**,	F164L,	--	--
ENSGALG00000017201	ENSGALT00000027803	CEP57	centrosomal protein 57	--	--	Y	E_261_0.965*, Q_259_0.993**, K_258_0.965*,	K90R,	--	--
ENSGALG00000021365	ENSGALT00000050026	DCTN3	dynactin subunit 3	--	--	Y	T_156_0.959*, K_155_0.982*, L_150_0.972*, C_139_0.950*, E_140_0.969*, K_147_0.999**, Y_153_0.999**,	F164L,	--	--
ENSGALG00000017201	ENSGALT00000027803	CEP57	centrosomal protein 57	--	--	Y	E_261_0.965*, Q_259_0.993**, K_258_0.965*,	K90R,	--	--
ENSGALG00000016912	ENSGALT00000036512	EDNRB	Gallus gallus endothelin receptor type B (EDNRB), mRNA.	--	--	Y	Y_158_0.980*,	T258A,	--	--
ENSGALG00000004446	ENSGALT00000007077	NPFFR1	Gallus gallus neuropeptide FF receptor 1 (NPFFR1), mRNA.	--	--	Y	G_125_0.998**, S_120_0.999**, C_117_0.996**, M_126_1.000**, W_110_0.993**, L_122_0.994**, P_111_0.953*, M_116_0.977*, Q_124_0.994**, F_112_0.991**, V_123_0.999**, M_119_0.999**,	A269V,	--	--

## Sheet: PS
ENSG ID	ENST ID	Gene Symbol	Desciption	DNDS 4x	DNDS >1	Pos Select	Pos Sites	Uniq Sub	SIFT	MSA
ENSGALG00000001708	ENSGALT00000002623	MED1	mediator complex subunit 1	--	--	Y	--	V72G, P655A, T959A,	V72G,	Y
ENSGALG00000002588	ENSGALT00000004076	PPARD	Gallus gallus peroxisome proliferator-activated receptor delta (PPARD), mRNA.	--	--	Y	--	V24A,	--	--
ENSGALG00000001708	ENSGALT00000002623	MED1	mediator complex subunit 1	--	--	Y	--	V72G, P655A, T959A,	V72G,	Y
ENSGALG00000005554	ENSGALT00000008913	ADIPOQ	Gallus gallus adiponectin, C1Q and collagen domain containing (ADIPOQ), mRNA.	--	--	Y	--	--	--	--
ENSGALG00000002556	ENSGALT00000055126	NGF	Gallus gallus nerve growth factor (beta polypeptide) (NGF), transcript variant 2, mRNA.	--	--	Y	--	P181S,	--	--
ENSGALG00000003267	ENSGALT00000005170	STAT3	Gallus gallus signal transducer and activator of transcription 3 (acute-phase response factor) (STAT3), transcript variant 1, mRNA.	--	--	Y	P_705_0.958*,	--	--	--
ENSGALG00000002556	ENSGALT00000055126	NGF	Gallus gallus nerve growth factor (beta polypeptide) (NGF), transcript variant 2, mRNA.	--	--	Y	--	P181S,	--	--
ENSGALG00000003428	ENSGALT00000005424			--	--	Y	T_609_0.982*, G_604_0.997**, M_531_0.955*, E_608_1.000**, K_606_1.000**,	--	--	--
ENSGALG00000002556	ENSGALT00000055126	NGF	Gallus gallus nerve growth factor (beta polypeptide) (NGF), transcript variant 2, mRNA.	--	--	Y	--	P181S,	--	--
ENSGALG00000003428	ENSGALT00000005424			--	--	Y	T_609_0.982*, G_604_0.997**, M_531_0.955*, E_608_1.000**, K_606_1.000**,	--	--	--
ENSGALG00000002556	ENSGALT00000055126	NGF	Gallus gallus nerve growth factor (beta polypeptide) (NGF), transcript variant 2, mRNA.	--	--	Y	--	P181S,	--	--
ENSGALG00000003428	ENSGALT00000005424			--	--	Y	T_609_0.982*, G_604_0.997**, M_531_0.955*, E_608_1.000**, K_606_1.000**,	--	--	--
ENSGALG00000002588	ENSGALT00000004076	PPARD	Gallus gallus peroxisome proliferator-activated receptor delta (PPARD), mRNA.	--	--	Y	--	V24A,	--	--
ENSGALG00000001708	ENSGALT00000002623	MED1	mediator complex subunit 1	--	--	Y	--	V72G, P655A, T959A,	V72G,	Y
ENSGALG00000003267	ENSGALT00000005170	STAT3	Gallus gallus signal transducer and activator of transcription 3 (acute-phase response factor) (STAT3), transcript variant 1, mRNA.	--	--	Y	P_705_0.958*,	--	--	--
ENSGALG00000002556	ENSGALT00000055126	NGF	Gallus gallus nerve growth factor (beta polypeptide) (NGF), transcript variant 2, mRNA.	--	--	Y	--	P181S,	--	--
ENSGALG00000003267	ENSGALT00000005170	STAT3	Gallus gallus signal transducer and activator of transcription 3 (acute-phase response factor) (STAT3), transcript variant 1, mRNA.	--	--	Y	P_705_0.958*,	--	--	--
ENSGALG00000011206	ENSGALT00000018268	KITLG	Gallus gallus KIT ligand (KITLG), transcript variant 1, mRNA.	--	--	Y	I_219_0.957*,	T207A, Q279R,	Q279R,	Y
ENSGALG00000003267	ENSGALT00000005170	STAT3	Gallus gallus signal transducer and activator of transcription 3 (acute-phase response factor) (STAT3), transcript variant 1, mRNA.	--	--	Y	P_705_0.958*,	--	--	--
ENSGALG00000011206	ENSGALT00000018268	KITLG	Gallus gallus KIT ligand (KITLG), transcript variant 1, mRNA.	--	--	Y	I_219_0.957*,	T207A, Q279R,	Q279R,	Y
ENSGALG00000003267	ENSGALT00000005170	STAT3	Gallus gallus signal transducer and activator of transcription 3 (acute-phase response factor) (STAT3), transcript variant 1, mRNA.	--	--	Y	P_705_0.958*,	--	--	--
ENSGALG00000011206	ENSGALT00000018268	KITLG	Gallus gallus KIT ligand (KITLG), transcript variant 1, mRNA.	--	--	Y	I_219_0.957*,	T207A, Q279R,	Q279R,	Y
ENSGALG00000003267	ENSGALT00000005170	STAT3	Gallus gallus signal transducer and activator of transcription 3 (acute-phase response factor) (STAT3), transcript variant 1, mRNA.	--	--	Y	P_705_0.958*,	--	--	--
ENSGALG00000011206	ENSGALT00000018268	KITLG	Gallus gallus KIT ligand (KITLG), transcript variant 1, mRNA.	--	--	Y	I_219_0.957*,	T207A, Q279R,	Q279R,	Y
ENSGALG00000003267	ENSGALT00000005170	STAT3	Gallus gallus signal transducer and activator of transcription 3 (acute-phase response factor) (STAT3), transcript variant 1, mRNA.	--	--	Y	P_705_0.958*,	--	--	--
ENSGALG00000011206	ENSGALT00000018268	KITLG	Gallus gallus KIT ligand (KITLG), transcript variant 1, mRNA.	--	--	Y	I_219_0.957*,	T207A, Q279R,	Q279R,	Y
ENSGALG00000003428	ENSGALT00000005424			--	--	Y	T_609_0.982*, G_604_0.997**, M_531_0.955*, E_608_1.000**, K_606_1.000**,	--	--	--
ENSGALG00000002556	ENSGALT00000055126	NGF	Gallus gallus nerve growth factor (beta polypeptide) (NGF), transcript variant 2, mRNA.	--	--	Y	--	P181S,	--	--
ENSGALG00000003428	ENSGALT00000005424			--	--	Y	T_609_0.982*, G_604_0.997**, M_531_0.955*, E_608_1.000**, K_606_1.000**,	--	--	--
ENSGALG00000002556	ENSGALT00000055126	NGF	Gallus gallus nerve growth factor (beta polypeptide) (NGF), transcript variant 2, mRNA.	--	--	Y	--	P181S,	--	--
ENSGALG00000003428	ENSGALT00000005424			--	--	Y	T_609_0.982*, G_604_0.997**, M_531_0.955*, E_608_1.000**, K_606_1.000**,	--	--	--
ENSGALG00000002556	ENSGALT00000055126	NGF	Gallus gallus nerve growth factor (beta polypeptide) (NGF), transcript variant 2, mRNA.	--	--	Y	--	P181S,	--	--
ENSGALG00000003563	ENSGALT00000005643	YARS	Gallus gallus tyrosyl-tRNA synthetase (YARS), mRNA.	--	--	Y	A_349_0.972*, P_353_0.991**, S_321_0.960*, M_37_0.982*, V_324_0.994**, K_336_0.969*, K_328_0.996**, N_327_0.987*, V_313_0.997**, G_316_0.991**, D_317_0.964*,	--	--	--
ENSGALG00000009598	ENSGALT00000015639	EPRS	Gallus gallus glutamyl-prolyl-tRNA synthetase (EPRS), mRNA.	--	--	Y	--	A143V, I575T, V732I, A773S, T799M, L1479M,	--	--
ENSGALG00000004446	ENSGALT00000007077	NPFFR1	Gallus gallus neuropeptide FF receptor 1 (NPFFR1), mRNA.	--	--	Y	G_125_0.998**, S_120_0.999**, C_117_0.996**, M_126_1.000**, W_110_0.993**, L_122_0.994**, P_111_0.953*, M_116_0.977*, Q_124_0.994**, F_112_0.991**, V_123_0.999**, M_119_0.999**,	A269V,	--	--
ENSGALG00000016912	ENSGALT00000036512	EDNRB	Gallus gallus endothelin receptor type B (EDNRB), mRNA.	--	--	Y	Y_158_0.980*,	T258A,	--	--
ENSGALG00000005554	ENSGALT00000008913	ADIPOQ	Gallus gallus adiponectin, C1Q and collagen domain containing (ADIPOQ), mRNA.	--	--	Y	--	--	--	--
ENSGALG00000001708	ENSGALT00000002623	MED1	mediator complex subunit 1	--	--	Y	--	V72G, P655A, T959A,	V72G,	Y
ENSGALG00000006426	ENSGALT00000074426	PAK2	p21 (RAC1) activated kinase 2	--	--	Y	K_285_1.000**, E_287_0.999**, K_300_0.998**, I_293_0.956*, N_306_1.000**, I_278_0.995**, Q_277_1.000**, E_292_0.999**, L_280_0.999**, V_305_1.000**, K_286_0.999**, I_275_0.991**, L_308_0.999**, Q_283_0.998**, K_297_1.000**, D_309_1.000**, N_291_0.999**, N_279_0.999**, I_290_0.994**, L_288_0.991**, K_276_1.000**, V_295_0.993**, I_304_0.952*, M_296_1.000**, Q_281_1.000**,	--	--	--
ENSGALG00000007140	ENSGALT00000011564	NRP1	neuropilin 1	--	--	Y	Q_798_0.999**, E_795_0.999**, P_794_0.993**, D_784_0.988*, S_796_0.991**, K_781_0.958*, E_786_0.998**, D_793_0.963*, N_797_0.999**, S_782_0.994**, E_792_0.999**,	--	--	--
ENSGALG00000006426	ENSGALT00000074426	PAK2	p21 (RAC1) activated kinase 2	--	--	Y	K_285_1.000**, E_287_0.999**, K_300_0.998**, I_293_0.956*, N_306_1.000**, I_278_0.995**, Q_277_1.000**, E_292_0.999**, L_280_0.999**, V_305_1.000**, K_286_0.999**, I_275_0.991**, L_308_0.999**, Q_283_0.998**, K_297_1.000**, D_309_1.000**, N_291_0.999**, N_279_0.999**, I_290_0.994**, L_288_0.991**, K_276_1.000**, V_295_0.993**, I_304_0.952*, M_296_1.000**, Q_281_1.000**,	--	--	--
ENSGALG00000007140	ENSGALT00000011564	NRP1	neuropilin 1	--	--	Y	Q_798_0.999**, E_795_0.999**, P_794_0.993**, D_784_0.988*, S_796_0.991**, K_781_0.958*, E_786_0.998**, D_793_0.963*, N_797_0.999**, S_782_0.994**, E_792_0.999**,	--	--	--
ENSGALG00000006426	ENSGALT00000074426	PAK2	p21 (RAC1) activated kinase 2	--	--	Y	K_285_1.000**, E_287_0.999**, K_300_0.998**, I_293_0.956*, N_306_1.000**, I_278_0.995**, Q_277_1.000**, E_292_0.999**, L_280_0.999**, V_305_1.000**, K_286_0.999**, I_275_0.991**, L_308_0.999**, Q_283_0.998**, K_297_1.000**, D_309_1.000**, N_291_0.999**, N_279_0.999**, I_290_0.994**, L_288_0.991**, K_276_1.000**, V_295_0.993**, I_304_0.952*, M_296_1.000**, Q_281_1.000**,	--	--	--
ENSGALG00000007140	ENSGALT00000011564	NRP1	neuropilin 1	--	--	Y	Q_798_0.999**, E_795_0.999**, P_794_0.993**, D_784_0.988*, S_796_0.991**, K_781_0.958*, E_786_0.998**, D_793_0.963*, N_797_0.999**, S_782_0.994**, E_792_0.999**,	--	--	--
ENSGALG00000006426	ENSGALT00000074426	PAK2	p21 (RAC1) activated kinase 2	--	--	Y	K_285_1.000**, E_287_0.999**, K_300_0.998**, I_293_0.956*, N_306_1.000**, I_278_0.995**, Q_277_1.000**, E_292_0.999**, L_280_0.999**, V_305_1.000**, K_286_0.999**, I_275_0.991**, L_308_0.999**, Q_283_0.998**, K_297_1.000**, D_309_1.000**, N_291_0.999**, N_279_0.999**, I_290_0.994**, L_288_0.991**, K_276_1.000**, V_295_0.993**, I_304_0.952*, M_296_1.000**, Q_281_1.000**,	--	--	--
ENSGALG00000007140	ENSGALT00000011564	NRP1	neuropilin 1	--	--	Y	Q_798_0.999**, E_795_0.999**, P_794_0.993**, D_784_0.988*, S_796_0.991**, K_781_0.958*, E_786_0.998**, D_793_0.963*, N_797_0.999**, S_782_0.994**, E_792_0.999**,	--	--	--
ENSGALG00000006426	ENSGALT00000074426	PAK2	p21 (RAC1) activated kinase 2	--	--	Y	K_285_1.000**, E_287_0.999**, K_300_0.998**, I_293_0.956*, N_306_1.000**, I_278_0.995**, Q_277_1.000**, E_292_0.999**, L_280_0.999**, V_305_1.000**, K_286_0.999**, I_275_0.991**, L_308_0.999**, Q_283_0.998**, K_297_1.000**, D_309_1.000**, N_291_0.999**, N_279_0.999**, I_290_0.994**, L_288_0.991**, K_276_1.000**, V_295_0.993**, I_304_0.952*, M_296_1.000**, Q_281_1.000**,	--	--	--
ENSGALG00000007140	ENSGALT00000011564	NRP1	neuropilin 1	--	--	Y	Q_798_0.999**, E_795_0.999**, P_794_0.993**, D_784_0.988*, S_796_0.991**, K_781_0.958*, E_786_0.998**, D_793_0.963*, N_797_0.999**, S_782_0.994**, E_792_0.999**,	--	--	--
ENSGALG00000007140	ENSGALT00000011564	NRP1	neuropilin 1	--	--	Y	Q_798_0.999**, E_795_0.999**, P_794_0.993**, D_784_0.988*, S_796_0.991**, K_781_0.958*, E_786_0.998**, D_793_0.963*, N_797_0.999**, S_782_0.994**, E_792_0.999**,	--	--	--
ENSGALG00000006426	ENSGALT00000074426	PAK2	p21 (RAC1) activated kinase 2	--	--	Y	K_285_1.000**, E_287_0.999**, K_300_0.998**, I_293_0.956*, N_306_1.000**, I_278_0.995**, Q_277_1.000**, E_292_0.999**, L_280_0.999**, V_305_1.000**, K_286_0.999**, I_275_0.991**, L_308_0.999**, Q_283_0.998**, K_297_1.000**, D_309_1.000**, N_291_0.999**, N_279_0.999**, I_290_0.994**, L_288_0.991**, K_276_1.000**, V_295_0.993**, I_304_0.952*, M_296_1.000**, Q_281_1.000**,	--	--	--
ENSGALG00000007140	ENSGALT00000011564	NRP1	neuropilin 1	--	--	Y	Q_798_0.999**, E_795_0.999**, P_794_0.993**, D_784_0.988*, S_796_0.991**, K_781_0.958*, E_786_0.998**, D_793_0.963*, N_797_0.999**, S_782_0.994**, E_792_0.999**,	--	--	--
ENSGALG00000006426	ENSGALT00000074426	PAK2	p21 (RAC1) activated kinase 2	--	--	Y	K_285_1.000**, E_287_0.999**, K_300_0.998**, I_293_0.956*, N_306_1.000**, I_278_0.995**, Q_277_1.000**, E_292_0.999**, L_280_0.999**, V_305_1.000**, K_286_0.999**, I_275_0.991**, L_308_0.999**, Q_283_0.998**, K_297_1.000**, D_309_1.000**, N_291_0.999**, N_279_0.999**, I_290_0.994**, L_288_0.991**, K_276_1.000**, V_295_0.993**, I_304_0.952*, M_296_1.000**, Q_281_1.000**,	--	--	--
ENSGALG00000007140	ENSGALT00000011564	NRP1	neuropilin 1	--	--	Y	Q_798_0.999**, E_795_0.999**, P_794_0.993**, D_784_0.988*, S_796_0.991**, K_781_0.958*, E_786_0.998**, D_793_0.963*, N_797_0.999**, S_782_0.994**, E_792_0.999**,	--	--	--
ENSGALG00000006426	ENSGALT00000074426	PAK2	p21 (RAC1) activated kinase 2	--	--	Y	K_285_1.000**, E_287_0.999**, K_300_0.998**, I_293_0.956*, N_306_1.000**, I_278_0.995**, Q_277_1.000**, E_292_0.999**, L_280_0.999**, V_305_1.000**, K_286_0.999**, I_275_0.991**, L_308_0.999**, Q_283_0.998**, K_297_1.000**, D_309_1.000**, N_291_0.999**, N_279_0.999**, I_290_0.994**, L_288_0.991**, K_276_1.000**, V_295_0.993**, I_304_0.952*, M_296_1.000**, Q_281_1.000**,	--	--	--
ENSGALG00000007140	ENSGALT00000011564	NRP1	neuropilin 1	--	--	Y	Q_798_0.999**, E_795_0.999**, P_794_0.993**, D_784_0.988*, S_796_0.991**, K_781_0.958*, E_786_0.998**, D_793_0.963*, N_797_0.999**, S_782_0.994**, E_792_0.999**,	--	--	--
ENSGALG00000006426	ENSGALT00000074426	PAK2	p21 (RAC1) activated kinase 2	--	--	Y	K_285_1.000**, E_287_0.999**, K_300_0.998**, I_293_0.956*, N_306_1.000**, I_278_0.995**, Q_277_1.000**, E_292_0.999**, L_280_0.999**, V_305_1.000**, K_286_0.999**, I_275_0.991**, L_308_0.999**, Q_283_0.998**, K_297_1.000**, D_309_1.000**, N_291_0.999**, N_279_0.999**, I_290_0.994**, L_288_0.991**, K_276_1.000**, V_295_0.993**, I_304_0.952*, M_296_1.000**, Q_281_1.000**,	--	--	--
ENSGALG00000007140	ENSGALT00000011564	NRP1	neuropilin 1	--	--	Y	Q_798_0.999**, E_795_0.999**, P_794_0.993**, D_784_0.988*, S_796_0.991**, K_781_0.958*, E_786_0.998**, D_793_0.963*, N_797_0.999**, S_782_0.994**, E_792_0.999**,	--	--	--
ENSGALG00000006426	ENSGALT00000074426	PAK2	p21 (RAC1) activated kinase 2	--	--	Y	K_285_1.000**, E_287_0.999**, K_300_0.998**, I_293_0.956*, N_306_1.000**, I_278_0.995**, Q_277_1.000**, E_292_0.999**, L_280_0.999**, V_305_1.000**, K_286_0.999**, I_275_0.991**, L_308_0.999**, Q_283_0.998**, K_297_1.000**, D_309_1.000**, N_291_0.999**, N_279_0.999**, I_290_0.994**, L_288_0.991**, K_276_1.000**, V_295_0.993**, I_304_0.952*, M_296_1.000**, Q_281_1.000**,	--	--	--
ENSGALG00000007794	ENSGALT00000012639	DRD2	Gallus gallus dopamine receptor D2 (DRD2), mRNA.	--	--	Y	--	--	--	--
ENSGALG00000013576	ENSGALT00000022097	MTNR1A	Gallus gallus Uncharacterized protein (RP11-215A19.2), mRNA.	--	--	Y	L_61_0.999**, T_40_0.989*, R_62_0.999**, V_55_0.997**, I_41_0.984*, K_60_0.984*, V_51_0.999**, L_46_0.978*, Y_56_0.995**, V_42_0.973*, I_52_0.984*, N_58_0.999**, R_57_0.999**, D_44_0.996**, G_47_0.998**, N_63_0.997**,	--	--	--
ENSGALG00000007794	ENSGALT00000012639	DRD2	Gallus gallus dopamine receptor D2 (DRD2), mRNA.	--	--	Y	--	--	--	--
ENSGALG00000015419	ENSGALT00000024871	PENK	proenkephalin	--	--	Y	R_28_0.958*, R_6_0.989*, C_33_0.998**, L_11_0.997**, D_29_0.993**, L_7_0.985*, R_21_0.984*, R_23_0.953*, G_8_0.996**, M_1_0.999**, Y_35_0.996**, A_31_0.997**, S_10_0.998**, A_13_0.999**, C_17_0.997**,	--	--	--
ENSGALG00000009598	ENSGALT00000015639	EPRS	Gallus gallus glutamyl-prolyl-tRNA synthetase (EPRS), mRNA.	--	--	Y	--	A143V, I575T, V732I, A773S, T799M, L1479M,	--	--
ENSGALG00000003563	ENSGALT00000005643	YARS	Gallus gallus tyrosyl-tRNA synthetase (YARS), mRNA.	--	--	Y	A_349_0.972*, P_353_0.991**, S_321_0.960*, M_37_0.982*, V_324_0.994**, K_336_0.969*, K_328_0.996**, N_327_0.987*, V_313_0.997**, G_316_0.991**, D_317_0.964*,	--	--	--
ENSGALG00000009971	ENSGALT00000016208	CDC20	Gallus gallus cell division cycle 20 (CDC20), mRNA.	--	--	Y	A_32_0.956*, T_18_0.968*,	--	--	--
ENSGALG00000013607	ENSGALT00000022138			--	--	Y	--	K156R, F217S,	--	--
ENSGALG00000009971	ENSGALT00000016208	CDC20	Gallus gallus cell division cycle 20 (CDC20), mRNA.	--	--	Y	A_32_0.956*, T_18_0.968*,	--	--	--
ENSGALG00000013607	ENSGALT00000022138			--	--	Y	--	K156R, F217S,	--	--
ENSGALG00000009971	ENSGALT00000016208	CDC20	Gallus gallus cell division cycle 20 (CDC20), mRNA.	--	--	Y	A_32_0.956*, T_18_0.968*,	--	--	--
ENSGALG00000013607	ENSGALT00000022138			--	--	Y	--	K156R, F217S,	--	--
ENSGALG00000010195	ENSGALT00000016572	PLK4	polo like kinase 4	--	--	Y	V_854_0.970*, E_858_0.957*, S_929_0.969*, K_859_0.974*,	F294L, I322M, V846D, N882S,	--	--
ENSGALG00000017201	ENSGALT00000027803	CEP57	centrosomal protein 57	--	--	Y	E_261_0.965*, Q_259_0.993**, K_258_0.965*,	K90R,	--	--
ENSGALG00000010195	ENSGALT00000016572	PLK4	polo like kinase 4	--	--	Y	V_854_0.970*, E_858_0.957*, S_929_0.969*, K_859_0.974*,	F294L, I322M, V846D, N882S,	--	--
ENSGALG00000017201	ENSGALT00000027803	CEP57	centrosomal protein 57	--	--	Y	E_261_0.965*, Q_259_0.993**, K_258_0.965*,	K90R,	--	--
ENSGALG00000010195	ENSGALT00000016572	PLK4	polo like kinase 4	--	--	Y	V_854_0.970*, E_858_0.957*, S_929_0.969*, K_859_0.974*,	F294L, I322M, V846D, N882S,	--	--
ENSGALG00000017201	ENSGALT00000027803	CEP57	centrosomal protein 57	--	--	Y	E_261_0.965*, Q_259_0.993**, K_258_0.965*,	K90R,	--	--
ENSGALG00000010195	ENSGALT00000016572	PLK4	polo like kinase 4	--	--	Y	V_854_0.970*, E_858_0.957*, S_929_0.969*, K_859_0.974*,	F294L, I322M, V846D, N882S,	--	--
ENSGALG00000017201	ENSGALT00000027803	CEP57	centrosomal protein 57	--	--	Y	E_261_0.965*, Q_259_0.993**, K_258_0.965*,	K90R,	--	--
ENSGALG00000010195	ENSGALT00000016572	PLK4	polo like kinase 4	--	--	Y	V_854_0.970*, E_858_0.957*, S_929_0.969*, K_859_0.974*,	F294L, I322M, V846D, N882S,	--	--
ENSGALG00000017201	ENSGALT00000027803	CEP57	centrosomal protein 57	--	--	Y	E_261_0.965*, Q_259_0.993**, K_258_0.965*,	K90R,	--	--
ENSGALG00000010195	ENSGALT00000016572	PLK4	polo like kinase 4	--	--	Y	V_854_0.970*, E_858_0.957*, S_929_0.969*, K_859_0.974*,	F294L, I322M, V846D, N882S,	--	--
ENSGALG00000021365	ENSGALT00000050026	DCTN3	dynactin subunit 3	--	--	Y	T_156_0.959*, K_155_0.982*, L_150_0.972*, C_139_0.950*, E_140_0.969*, K_147_0.999**, Y_153_0.999**,	F164L,	--	--
ENSGALG00000010195	ENSGALT00000016572	PLK4	polo like kinase 4	--	--	Y	V_854_0.970*, E_858_0.957*, S_929_0.969*, K_859_0.974*,	F294L, I322M, V846D, N882S,	--	--
ENSGALG00000021365	ENSGALT00000050026	DCTN3	dynactin subunit 3	--	--	Y	T_156_0.959*, K_155_0.982*, L_150_0.972*, C_139_0.950*, E_140_0.969*, K_147_0.999**, Y_153_0.999**,	F164L,	--	--
ENSGALG00000010195	ENSGALT00000016572	PLK4	polo like kinase 4	--	--	Y	V_854_0.970*, E_858_0.957*, S_929_0.969*, K_859_0.974*,	F294L, I322M, V846D, N882S,	--	--
ENSGALG00000021365	ENSGALT00000050026	DCTN3	dynactin subunit 3	--	--	Y	T_156_0.959*, K_155_0.982*, L_150_0.972*, C_139_0.950*, E_140_0.969*, K_147_0.999**, Y_153_0.999**,	F164L,	--	--
ENSGALG00000010195	ENSGALT00000016572	PLK4	polo like kinase 4	--	--	Y	V_854_0.970*, E_858_0.957*, S_929_0.969*, K_859_0.974*,	F294L, I322M, V846D, N882S,	--	--
ENSGALG00000021365	ENSGALT00000050026	DCTN3	dynactin subunit 3	--	--	Y	T_156_0.959*, K_155_0.982*, L_150_0.972*, C_139_0.950*, E_140_0.969*, K_147_0.999**, Y_153_0.999**,	F164L,	--	--
ENSGALG00000010195	ENSGALT00000016572	PLK4	polo like kinase 4	--	--	Y	V_854_0.970*, E_858_0.957*, S_929_0.969*, K_859_0.974*,	F294L, I322M, V846D, N882S,	--	--
ENSGALG00000021365	ENSGALT00000050026	DCTN3	dynactin subunit 3	--	--	Y	T_156_0.959*, K_155_0.982*, L_150_0.972*, C_139_0.950*, E_140_0.969*, K_147_0.999**, Y_153_0.999**,	F164L,	--	--
ENSGALG00000011206	ENSGALT00000018268	KITLG	Gallus gallus KIT ligand (KITLG), transcript variant 1, mRNA.	--	--	Y	I_219_0.957*,	T207A, Q279R,	Q279R,	Y
ENSGALG00000003267	ENSGALT00000005170	STAT3	Gallus gallus signal transducer and activator of transcription 3 (acute-phase response factor) (STAT3), transcript variant 1, mRNA.	--	--	Y	P_705_0.958*,	--	--	--
ENSGALG00000011206	ENSGALT00000018268	KITLG	Gallus gallus KIT ligand (KITLG), transcript variant 1, mRNA.	--	--	Y	I_219_0.957*,	T207A, Q279R,	Q279R,	Y
ENSGALG00000003267	ENSGALT00000005170	STAT3	Gallus gallus signal transducer and activator of transcription 3 (acute-phase response factor) (STAT3), transcript variant 1, mRNA.	--	--	Y	P_705_0.958*,	--	--	--
ENSGALG00000011206	ENSGALT00000018268	KITLG	Gallus gallus KIT ligand (KITLG), transcript variant 1, mRNA.	--	--	Y	I_219_0.957*,	T207A, Q279R,	Q279R,	Y
ENSGALG00000003267	ENSGALT00000005170	STAT3	Gallus gallus signal transducer and activator of transcription 3 (acute-phase response factor) (STAT3), transcript variant 1, mRNA.	--	--	Y	P_705_0.958*,	--	--	--
ENSGALG00000011206	ENSGALT00000018268	KITLG	Gallus gallus KIT ligand (KITLG), transcript variant 1, mRNA.	--	--	Y	I_219_0.957*,	T207A, Q279R,	Q279R,	Y
ENSGALG00000003267	ENSGALT00000005170	STAT3	Gallus gallus signal transducer and activator of transcription 3 (acute-phase response factor) (STAT3), transcript variant 1, mRNA.	--	--	Y	P_705_0.958*,	--	--	--
ENSGALG00000011206	ENSGALT00000018268	KITLG	Gallus gallus KIT ligand (KITLG), transcript variant 1, mRNA.	--	--	Y	I_219_0.957*,	T207A, Q279R,	Q279R,	Y
ENSGALG00000003267	ENSGALT00000005170	STAT3	Gallus gallus signal transducer and activator of transcription 3 (acute-phase response factor) (STAT3), transcript variant 1, mRNA.	--	--	Y	P_705_0.958*,	--	--	--
ENSGALG00000012218	ENSGALT00000019954	CBY1	Gallus gallus chibby homolog 1 (Drosophila) (CBY1), mRNA.	--	--	Y	L_26_0.974*, S_6_0.970*, S_22_0.998**, L_3_0.999**, R_16_0.997**, F_8_0.982*, A_19_0.992**, H_25_0.999**, L_24_0.999**, P_10_1.000**, P_14_0.999**,	--	--	--
ENSGALG00000011620	ENSGALT00000037443	AKT1	Gallus gallus v-akt murine thymoma viral oncogene homolog 1 (AKT1), mRNA.	Y	--	Y	I_6_0.995**, E_3_0.991**, E_9_0.993**, L_12_0.976*, A_5_0.960*,	D455G,	--	--
ENSGALG00000012348	ENSGALT00000032911	MCM6	Gallus gallus minichromosome maintenance complex component 6 (MCM6), mRNA.	--	--	Y	D_33_0.996**,	K131R, V698E, I777L,	--	--
ENSGALG00000012546	ENSGALT00000020490	MCM5	Gallus gallus minichromosome maintenance complex component 5 (MCM5), mRNA.	--	--	Y	S_604_0.997**, K_583_0.994**, Q_595_0.997**, R_594_0.987*, M_589_0.987*, S_605_0.995**, R_602_0.991**, I_608_0.995**, I_606_0.979*, Q_598_0.995**, K_581_0.975*, E_599_0.998**, E_597_0.981*, V_610_0.990**, Y_586_0.976*,	E118D, S306T, I419V,	--	--
ENSGALG00000012348	ENSGALT00000032911	MCM6	Gallus gallus minichromosome maintenance complex component 6 (MCM6), mRNA.	--	--	Y	D_33_0.996**,	K131R, V698E, I777L,	--	--
ENSGALG00000012546	ENSGALT00000020490	MCM5	Gallus gallus minichromosome maintenance complex component 5 (MCM5), mRNA.	--	--	Y	S_604_0.997**, K_583_0.994**, Q_595_0.997**, R_594_0.987*, M_589_0.987*, S_605_0.995**, R_602_0.991**, I_608_0.995**, I_606_0.979*, Q_598_0.995**, K_581_0.975*, E_599_0.998**, E_597_0.981*, V_610_0.990**, Y_586_0.976*,	E118D, S306T, I419V,	--	--
ENSGALG00000012348	ENSGALT00000032911	MCM6	Gallus gallus minichromosome maintenance complex component 6 (MCM6), mRNA.	--	--	Y	D_33_0.996**,	K131R, V698E, I777L,	--	--
ENSGALG00000012546	ENSGALT00000020490	MCM5	Gallus gallus minichromosome maintenance complex component 5 (MCM5), mRNA.	--	--	Y	S_604_0.997**, K_583_0.994**, Q_595_0.997**, R_594_0.987*, M_589_0.987*, S_605_0.995**, R_602_0.991**, I_608_0.995**, I_606_0.979*, Q_598_0.995**, K_581_0.975*, E_599_0.998**, E_597_0.981*, V_610_0.990**, Y_586_0.976*,	E118D, S306T, I419V,	--	--
ENSGALG00000012348	ENSGALT00000032911	MCM6	Gallus gallus minichromosome maintenance complex component 6 (MCM6), mRNA.	--	--	Y	D_33_0.996**,	K131R, V698E, I777L,	--	--
ENSGALG00000012546	ENSGALT00000020490	MCM5	Gallus gallus minichromosome maintenance complex component 5 (MCM5), mRNA.	--	--	Y	S_604_0.997**, K_583_0.994**, Q_595_0.997**, R_594_0.987*, M_589_0.987*, S_605_0.995**, R_602_0.991**, I_608_0.995**, I_606_0.979*, Q_598_0.995**, K_581_0.975*, E_599_0.998**, E_597_0.981*, V_610_0.990**, Y_586_0.976*,	E118D, S306T, I419V,	--	--
ENSGALG00000012348	ENSGALT00000032911	MCM6	Gallus gallus minichromosome maintenance complex component 6 (MCM6), mRNA.	--	--	Y	D_33_0.996**,	K131R, V698E, I777L,	--	--
ENSGALG00000012546	ENSGALT00000020490	MCM5	Gallus gallus minichromosome maintenance complex component 5 (MCM5), mRNA.	--	--	Y	S_604_0.997**, K_583_0.994**, Q_595_0.997**, R_594_0.987*, M_589_0.987*, S_605_0.995**, R_602_0.991**, I_608_0.995**, I_606_0.979*, Q_598_0.995**, K_581_0.975*, E_599_0.998**, E_597_0.981*, V_610_0.990**, Y_586_0.976*,	E118D, S306T, I419V,	--	--
ENSGALG00000012348	ENSGALT00000032911	MCM6	Gallus gallus minichromosome maintenance complex component 6 (MCM6), mRNA.	--	--	Y	D_33_0.996**,	K131R, V698E, I777L,	--	--
ENSGALG00000016676	ENSGALT00000026909	MCM3	Gallus gallus minichromosome maintenance complex component 3 (MCM3), mRNA.	--	--	Y	E_15_0.998**, L_13_0.995**, D_26_0.984*, D_10_0.979*, R_14_0.995**, L_24_0.974*, D_19_0.963*, D_22_0.997**,	D295V, A524S, L659G, H725P,	D295V, L659G,	Y
ENSGALG00000012348	ENSGALT00000032911	MCM6	Gallus gallus minichromosome maintenance complex component 6 (MCM6), mRNA.	--	--	Y	D_33_0.996**,	K131R, V698E, I777L,	--	--
ENSGALG00000016676	ENSGALT00000026909	MCM3	Gallus gallus minichromosome maintenance complex component 3 (MCM3), mRNA.	--	--	Y	E_15_0.998**, L_13_0.995**, D_26_0.984*, D_10_0.979*, R_14_0.995**, L_24_0.974*, D_19_0.963*, D_22_0.997**,	D295V, A524S, L659G, H725P,	D295V, L659G,	Y
ENSGALG00000012348	ENSGALT00000032911	MCM6	Gallus gallus minichromosome maintenance complex component 6 (MCM6), mRNA.	--	--	Y	D_33_0.996**,	K131R, V698E, I777L,	--	--
ENSGALG00000016676	ENSGALT00000026909	MCM3	Gallus gallus minichromosome maintenance complex component 3 (MCM3), mRNA.	--	--	Y	E_15_0.998**, L_13_0.995**, D_26_0.984*, D_10_0.979*, R_14_0.995**, L_24_0.974*, D_19_0.963*, D_22_0.997**,	D295V, A524S, L659G, H725P,	D295V, L659G,	Y
ENSGALG00000012348	ENSGALT00000032911	MCM6	Gallus gallus minichromosome maintenance complex component 6 (MCM6), mRNA.	--	--	Y	D_33_0.996**,	K131R, V698E, I777L,	--	--
ENSGALG00000016676	ENSGALT00000026909	MCM3	Gallus gallus minichromosome maintenance complex component 3 (MCM3), mRNA.	--	--	Y	E_15_0.998**, L_13_0.995**, D_26_0.984*, D_10_0.979*, R_14_0.995**, L_24_0.974*, D_19_0.963*, D_22_0.997**,	D295V, A524S, L659G, H725P,	D295V, L659G,	Y
ENSGALG00000012348	ENSGALT00000032911	MCM6	Gallus gallus minichromosome maintenance complex component 6 (MCM6), mRNA.	--	--	Y	D_33_0.996**,	K131R, V698E, I777L,	--	--
ENSGALG00000016676	ENSGALT00000026909	MCM3	Gallus gallus minichromosome maintenance complex component 3 (MCM3), mRNA.	--	--	Y	E_15_0.998**, L_13_0.995**, D_26_0.984*, D_10_0.979*, R_14_0.995**, L_24_0.974*, D_19_0.963*, D_22_0.997**,	D295V, A524S, L659G, H725P,	D295V, L659G,	Y
ENSGALG00000012546	ENSGALT00000020490	MCM5	Gallus gallus minichromosome maintenance complex component 5 (MCM5), mRNA.	--	--	Y	S_604_0.997**, K_583_0.994**, Q_595_0.997**, R_594_0.987*, M_589_0.987*, S_605_0.995**, R_602_0.991**, I_608_0.995**, I_606_0.979*, Q_598_0.995**, K_581_0.975*, E_599_0.998**, E_597_0.981*, V_610_0.990**, Y_586_0.976*,	E118D, S306T, I419V,	--	--
ENSGALG00000012348	ENSGALT00000032911	MCM6	Gallus gallus minichromosome maintenance complex component 6 (MCM6), mRNA.	--	--	Y	D_33_0.996**,	K131R, V698E, I777L,	--	--
ENSGALG00000012546	ENSGALT00000020490	MCM5	Gallus gallus minichromosome maintenance complex component 5 (MCM5), mRNA.	--	--	Y	S_604_0.997**, K_583_0.994**, Q_595_0.997**, R_594_0.987*, M_589_0.987*, S_605_0.995**, R_602_0.991**, I_608_0.995**, I_606_0.979*, Q_598_0.995**, K_581_0.975*, E_599_0.998**, E_597_0.981*, V_610_0.990**, Y_586_0.976*,	E118D, S306T, I419V,	--	--
ENSGALG00000012348	ENSGALT00000032911	MCM6	Gallus gallus minichromosome maintenance complex component 6 (MCM6), mRNA.	--	--	Y	D_33_0.996**,	K131R, V698E, I777L,	--	--
ENSGALG00000012546	ENSGALT00000020490	MCM5	Gallus gallus minichromosome maintenance complex component 5 (MCM5), mRNA.	--	--	Y	S_604_0.997**, K_583_0.994**, Q_595_0.997**, R_594_0.987*, M_589_0.987*, S_605_0.995**, R_602_0.991**, I_608_0.995**, I_606_0.979*, Q_598_0.995**, K_581_0.975*, E_599_0.998**, E_597_0.981*, V_610_0.990**, Y_586_0.976*,	E118D, S306T, I419V,	--	--
ENSGALG00000012348	ENSGALT00000032911	MCM6	Gallus gallus minichromosome maintenance complex component 6 (MCM6), mRNA.	--	--	Y	D_33_0.996**,	K131R, V698E, I777L,	--	--
ENSGALG00000012546	ENSGALT00000020490	MCM5	Gallus gallus minichromosome maintenance complex component 5 (MCM5), mRNA.	--	--	Y	S_604_0.997**, K_583_0.994**, Q_595_0.997**, R_594_0.987*, M_589_0.987*, S_605_0.995**, R_602_0.991**, I_608_0.995**, I_606_0.979*, Q_598_0.995**, K_581_0.975*, E_599_0.998**, E_597_0.981*, V_610_0.990**, Y_586_0.976*,	E118D, S306T, I419V,	--	--
ENSGALG00000012348	ENSGALT00000032911	MCM6	Gallus gallus minichromosome maintenance complex component 6 (MCM6), mRNA.	--	--	Y	D_33_0.996**,	K131R, V698E, I777L,	--	--
ENSGALG00000012546	ENSGALT00000020490	MCM5	Gallus gallus minichromosome maintenance complex component 5 (MCM5), mRNA.	--	--	Y	S_604_0.997**, K_583_0.994**, Q_595_0.997**, R_594_0.987*, M_589_0.987*, S_605_0.995**, R_602_0.991**, I_608_0.995**, I_606_0.979*, Q_598_0.995**, K_581_0.975*, E_599_0.998**, E_597_0.981*, V_610_0.990**, Y_586_0.976*,	E118D, S306T, I419V,	--	--
ENSGALG00000012348	ENSGALT00000032911	MCM6	Gallus gallus minichromosome maintenance complex component 6 (MCM6), mRNA.	--	--	Y	D_33_0.996**,	K131R, V698E, I777L,	--	--
ENSGALG00000012546	ENSGALT00000020490	MCM5	Gallus gallus minichromosome maintenance complex component 5 (MCM5), mRNA.	--	--	Y	S_604_0.997**, K_583_0.994**, Q_595_0.997**, R_594_0.987*, M_589_0.987*, S_605_0.995**, R_602_0.991**, I_608_0.995**, I_606_0.979*, Q_598_0.995**, K_581_0.975*, E_599_0.998**, E_597_0.981*, V_610_0.990**, Y_586_0.976*,	E118D, S306T, I419V,	--	--
ENSGALG00000016676	ENSGALT00000026909	MCM3	Gallus gallus minichromosome maintenance complex component 3 (MCM3), mRNA.	--	--	Y	E_15_0.998**, L_13_0.995**, D_26_0.984*, D_10_0.979*, R_14_0.995**, L_24_0.974*, D_19_0.963*, D_22_0.997**,	D295V, A524S, L659G, H725P,	D295V, L659G,	Y
ENSGALG00000012546	ENSGALT00000020490	MCM5	Gallus gallus minichromosome maintenance complex component 5 (MCM5), mRNA.	--	--	Y	S_604_0.997**, K_583_0.994**, Q_595_0.997**, R_594_0.987*, M_589_0.987*, S_605_0.995**, R_602_0.991**, I_608_0.995**, I_606_0.979*, Q_598_0.995**, K_581_0.975*, E_599_0.998**, E_597_0.981*, V_610_0.990**, Y_586_0.976*,	E118D, S306T, I419V,	--	--
ENSGALG00000016676	ENSGALT00000026909	MCM3	Gallus gallus minichromosome maintenance complex component 3 (MCM3), mRNA.	--	--	Y	E_15_0.998**, L_13_0.995**, D_26_0.984*, D_10_0.979*, R_14_0.995**, L_24_0.974*, D_19_0.963*, D_22_0.997**,	D295V, A524S, L659G, H725P,	D295V, L659G,	Y
ENSGALG00000012546	ENSGALT00000020490	MCM5	Gallus gallus minichromosome maintenance complex component 5 (MCM5), mRNA.	--	--	Y	S_604_0.997**, K_583_0.994**, Q_595_0.997**, R_594_0.987*, M_589_0.987*, S_605_0.995**, R_602_0.991**, I_608_0.995**, I_606_0.979*, Q_598_0.995**, K_581_0.975*, E_599_0.998**, E_597_0.981*, V_610_0.990**, Y_586_0.976*,	E118D, S306T, I419V,	--	--
ENSGALG00000016676	ENSGALT00000026909	MCM3	Gallus gallus minichromosome maintenance complex component 3 (MCM3), mRNA.	--	--	Y	E_15_0.998**, L_13_0.995**, D_26_0.984*, D_10_0.979*, R_14_0.995**, L_24_0.974*, D_19_0.963*, D_22_0.997**,	D295V, A524S, L659G, H725P,	D295V, L659G,	Y
ENSGALG00000012546	ENSGALT00000020490	MCM5	Gallus gallus minichromosome maintenance complex component 5 (MCM5), mRNA.	--	--	Y	S_604_0.997**, K_583_0.994**, Q_595_0.997**, R_594_0.987*, M_589_0.987*, S_605_0.995**, R_602_0.991**, I_608_0.995**, I_606_0.979*, Q_598_0.995**, K_581_0.975*, E_599_0.998**, E_597_0.981*, V_610_0.990**, Y_586_0.976*,	E118D, S306T, I419V,	--	--
ENSGALG00000016676	ENSGALT00000026909	MCM3	Gallus gallus minichromosome maintenance complex component 3 (MCM3), mRNA.	--	--	Y	E_15_0.998**, L_13_0.995**, D_26_0.984*, D_10_0.979*, R_14_0.995**, L_24_0.974*, D_19_0.963*, D_22_0.997**,	D295V, A524S, L659G, H725P,	D295V, L659G,	Y
ENSGALG00000012546	ENSGALT00000020490	MCM5	Gallus gallus minichromosome maintenance complex component 5 (MCM5), mRNA.	--	--	Y	S_604_0.997**, K_583_0.994**, Q_595_0.997**, R_594_0.987*, M_589_0.987*, S_605_0.995**, R_602_0.991**, I_608_0.995**, I_606_0.979*, Q_598_0.995**, K_581_0.975*, E_599_0.998**, E_597_0.981*, V_610_0.990**, Y_586_0.976*,	E118D, S306T, I419V,	--	--
ENSGALG00000016676	ENSGALT00000026909	MCM3	Gallus gallus minichromosome maintenance complex component 3 (MCM3), mRNA.	--	--	Y	E_15_0.998**, L_13_0.995**, D_26_0.984*, D_10_0.979*, R_14_0.995**, L_24_0.974*, D_19_0.963*, D_22_0.997**,	D295V, A524S, L659G, H725P,	D295V, L659G,	Y
ENSGALG00000013576	ENSGALT00000022097	MTNR1A	Gallus gallus Uncharacterized protein (RP11-215A19.2), mRNA.	--	--	Y	L_61_0.999**, T_40_0.989*, R_62_0.999**, V_55_0.997**, I_41_0.984*, K_60_0.984*, V_51_0.999**, L_46_0.978*, Y_56_0.995**, V_42_0.973*, I_52_0.984*, N_58_0.999**, R_57_0.999**, D_44_0.996**, G_47_0.998**, N_63_0.997**,	--	--	--
ENSGALG00000007794	ENSGALT00000012639	DRD2	Gallus gallus dopamine receptor D2 (DRD2), mRNA.	--	--	Y	--	--	--	--
ENSGALG00000013576	ENSGALT00000022097	MTNR1A	Gallus gallus Uncharacterized protein (RP11-215A19.2), mRNA.	--	--	Y	L_61_0.999**, T_40_0.989*, R_62_0.999**, V_55_0.997**, I_41_0.984*, K_60_0.984*, V_51_0.999**, L_46_0.978*, Y_56_0.995**, V_42_0.973*, I_52_0.984*, N_58_0.999**, R_57_0.999**, D_44_0.996**, G_47_0.998**, N_63_0.997**,	--	--	--
ENSGALG00000015419	ENSGALT00000024871	PENK	proenkephalin	--	--	Y	R_28_0.958*, R_6_0.989*, C_33_0.998**, L_11_0.997**, D_29_0.993**, L_7_0.985*, R_21_0.984*, R_23_0.953*, G_8_0.996**, M_1_0.999**, Y_35_0.996**, A_31_0.997**, S_10_0.998**, A_13_0.999**, C_17_0.997**,	--	--	--
ENSGALG00000013607	ENSGALT00000022138			--	--	Y	--	K156R, F217S,	--	--
ENSGALG00000009971	ENSGALT00000016208	CDC20	Gallus gallus cell division cycle 20 (CDC20), mRNA.	--	--	Y	A_32_0.956*, T_18_0.968*,	--	--	--
ENSGALG00000013607	ENSGALT00000022138			--	--	Y	--	K156R, F217S,	--	--
ENSGALG00000009971	ENSGALT00000016208	CDC20	Gallus gallus cell division cycle 20 (CDC20), mRNA.	--	--	Y	A_32_0.956*, T_18_0.968*,	--	--	--
ENSGALG00000013607	ENSGALT00000022138			--	--	Y	--	K156R, F217S,	--	--
ENSGALG00000009971	ENSGALT00000016208	CDC20	Gallus gallus cell division cycle 20 (CDC20), mRNA.	--	--	Y	A_32_0.956*, T_18_0.968*,	--	--	--
ENSGALG00000013607	ENSGALT00000022138			--	--	Y	--	K156R, F217S,	--	--
ENSGALG00000014897	ENSGALT00000024028	TYMS	thymidylate synthetase	--	--	Y	R_53_0.992**, Y_50_0.997**,	--	--	--
ENSGALG00000014897	ENSGALT00000024028	TYMS	thymidylate synthetase	--	--	Y	R_53_0.992**, Y_50_0.997**,	--	--	--
ENSGALG00000013607	ENSGALT00000022138			--	--	Y	--	K156R, F217S,	--	--
ENSGALG00000015419	ENSGALT00000024871	PENK	proenkephalin	--	--	Y	R_28_0.958*, R_6_0.989*, C_33_0.998**, L_11_0.997**, D_29_0.993**, L_7_0.985*, R_21_0.984*, R_23_0.953*, G_8_0.996**, M_1_0.999**, Y_35_0.996**, A_31_0.997**, S_10_0.998**, A_13_0.999**, C_17_0.997**,	--	--	--
ENSGALG00000007794	ENSGALT00000012639	DRD2	Gallus gallus dopamine receptor D2 (DRD2), mRNA.	--	--	Y	--	--	--	--
ENSGALG00000015419	ENSGALT00000024871	PENK	proenkephalin	--	--	Y	R_28_0.958*, R_6_0.989*, C_33_0.998**, L_11_0.997**, D_29_0.993**, L_7_0.985*, R_21_0.984*, R_23_0.953*, G_8_0.996**, M_1_0.999**, Y_35_0.996**, A_31_0.997**, S_10_0.998**, A_13_0.999**, C_17_0.997**,	--	--	--
ENSGALG00000013576	ENSGALT00000022097	MTNR1A	Gallus gallus Uncharacterized protein (RP11-215A19.2), mRNA.	--	--	Y	L_61_0.999**, T_40_0.989*, R_62_0.999**, V_55_0.997**, I_41_0.984*, K_60_0.984*, V_51_0.999**, L_46_0.978*, Y_56_0.995**, V_42_0.973*, I_52_0.984*, N_58_0.999**, R_57_0.999**, D_44_0.996**, G_47_0.998**, N_63_0.997**,	--	--	--
ENSGALG00000016676	ENSGALT00000026909	MCM3	Gallus gallus minichromosome maintenance complex component 3 (MCM3), mRNA.	--	--	Y	E_15_0.998**, L_13_0.995**, D_26_0.984*, D_10_0.979*, R_14_0.995**, L_24_0.974*, D_19_0.963*, D_22_0.997**,	D295V, A524S, L659G, H725P,	D295V, L659G,	Y
ENSGALG00000012348	ENSGALT00000032911	MCM6	Gallus gallus minichromosome maintenance complex component 6 (MCM6), mRNA.	--	--	Y	D_33_0.996**,	K131R, V698E, I777L,	--	--
ENSGALG00000016676	ENSGALT00000026909	MCM3	Gallus gallus minichromosome maintenance complex component 3 (MCM3), mRNA.	--	--	Y	E_15_0.998**, L_13_0.995**, D_26_0.984*, D_10_0.979*, R_14_0.995**, L_24_0.974*, D_19_0.963*, D_22_0.997**,	D295V, A524S, L659G, H725P,	D295V, L659G,	Y
ENSGALG00000012348	ENSGALT00000032911	MCM6	Gallus gallus minichromosome maintenance complex component 6 (MCM6), mRNA.	--	--	Y	D_33_0.996**,	K131R, V698E, I777L,	--	--
ENSGALG00000016676	ENSGALT00000026909	MCM3	Gallus gallus minichromosome maintenance complex component 3 (MCM3), mRNA.	--	--	Y	E_15_0.998**, L_13_0.995**, D_26_0.984*, D_10_0.979*, R_14_0.995**, L_24_0.974*, D_19_0.963*, D_22_0.997**,	D295V, A524S, L659G, H725P,	D295V, L659G,	Y
ENSGALG00000012348	ENSGALT00000032911	MCM6	Gallus gallus minichromosome maintenance complex component 6 (MCM6), mRNA.	--	--	Y	D_33_0.996**,	K131R, V698E, I777L,	--	--
ENSGALG00000016676	ENSGALT00000026909	MCM3	Gallus gallus minichromosome maintenance complex component 3 (MCM3), mRNA.	--	--	Y	E_15_0.998**, L_13_0.995**, D_26_0.984*, D_10_0.979*, R_14_0.995**, L_24_0.974*, D_19_0.963*, D_22_0.997**,	D295V, A524S, L659G, H725P,	D295V, L659G,	Y
ENSGALG00000012348	ENSGALT00000032911	MCM6	Gallus gallus minichromosome maintenance complex component 6 (MCM6), mRNA.	--	--	Y	D_33_0.996**,	K131R, V698E, I777L,	--	--
ENSGALG00000016676	ENSGALT00000026909	MCM3	Gallus gallus minichromosome maintenance complex component 3 (MCM3), mRNA.	--	--	Y	E_15_0.998**, L_13_0.995**, D_26_0.984*, D_10_0.979*, R_14_0.995**, L_24_0.974*, D_19_0.963*, D_22_0.997**,	D295V, A524S, L659G, H725P,	D295V, L659G,	Y
ENSGALG00000012348	ENSGALT00000032911	MCM6	Gallus gallus minichromosome maintenance complex component 6 (MCM6), mRNA.	--	--	Y	D_33_0.996**,	K131R, V698E, I777L,	--	--
ENSGALG00000016676	ENSGALT00000026909	MCM3	Gallus gallus minichromosome maintenance complex component 3 (MCM3), mRNA.	--	--	Y	E_15_0.998**, L_13_0.995**, D_26_0.984*, D_10_0.979*, R_14_0.995**, L_24_0.974*, D_19_0.963*, D_22_0.997**,	D295V, A524S, L659G, H725P,	D295V, L659G,	Y
ENSGALG00000012546	ENSGALT00000020490	MCM5	Gallus gallus minichromosome maintenance complex component 5 (MCM5), mRNA.	--	--	Y	S_604_0.997**, K_583_0.994**, Q_595_0.997**, R_594_0.987*, M_589_0.987*, S_605_0.995**, R_602_0.991**, I_608_0.995**, I_606_0.979*, Q_598_0.995**, K_581_0.975*, E_599_0.998**, E_597_0.981*, V_610_0.990**, Y_586_0.976*,	E118D, S306T, I419V,	--	--
ENSGALG00000016676	ENSGALT00000026909	MCM3	Gallus gallus minichromosome maintenance complex component 3 (MCM3), mRNA.	--	--	Y	E_15_0.998**, L_13_0.995**, D_26_0.984*, D_10_0.979*, R_14_0.995**, L_24_0.974*, D_19_0.963*, D_22_0.997**,	D295V, A524S, L659G, H725P,	D295V, L659G,	Y
ENSGALG00000012546	ENSGALT00000020490	MCM5	Gallus gallus minichromosome maintenance complex component 5 (MCM5), mRNA.	--	--	Y	S_604_0.997**, K_583_0.994**, Q_595_0.997**, R_594_0.987*, M_589_0.987*, S_605_0.995**, R_602_0.991**, I_608_0.995**, I_606_0.979*, Q_598_0.995**, K_581_0.975*, E_599_0.998**, E_597_0.981*, V_610_0.990**, Y_586_0.976*,	E118D, S306T, I419V,	--	--
ENSGALG00000016676	ENSGALT00000026909	MCM3	Gallus gallus minichromosome maintenance complex component 3 (MCM3), mRNA.	--	--	Y	E_15_0.998**, L_13_0.995**, D_26_0.984*, D_10_0.979*, R_14_0.995**, L_24_0.974*, D_19_0.963*, D_22_0.997**,	D295V, A524S, L659G, H725P,	D295V, L659G,	Y
ENSGALG00000012546	ENSGALT00000020490	MCM5	Gallus gallus minichromosome maintenance complex component 5 (MCM5), mRNA.	--	--	Y	S_604_0.997**, K_583_0.994**, Q_595_0.997**, R_594_0.987*, M_589_0.987*, S_605_0.995**, R_602_0.991**, I_608_0.995**, I_606_0.979*, Q_598_0.995**, K_581_0.975*, E_599_0.998**, E_597_0.981*, V_610_0.990**, Y_586_0.976*,	E118D, S306T, I419V,	--	--
ENSGALG00000016676	ENSGALT00000026909	MCM3	Gallus gallus minichromosome maintenance complex component 3 (MCM3), mRNA.	--	--	Y	E_15_0.998**, L_13_0.995**, D_26_0.984*, D_10_0.979*, R_14_0.995**, L_24_0.974*, D_19_0.963*, D_22_0.997**,	D295V, A524S, L659G, H725P,	D295V, L659G,	Y
ENSGALG00000012546	ENSGALT00000020490	MCM5	Gallus gallus minichromosome maintenance complex component 5 (MCM5), mRNA.	--	--	Y	S_604_0.997**, K_583_0.994**, Q_595_0.997**, R_594_0.987*, M_589_0.987*, S_605_0.995**, R_602_0.991**, I_608_0.995**, I_606_0.979*, Q_598_0.995**, K_581_0.975*, E_599_0.998**, E_597_0.981*, V_610_0.990**, Y_586_0.976*,	E118D, S306T, I419V,	--	--
ENSGALG00000016676	ENSGALT00000026909	MCM3	Gallus gallus minichromosome maintenance complex component 3 (MCM3), mRNA.	--	--	Y	E_15_0.998**, L_13_0.995**, D_26_0.984*, D_10_0.979*, R_14_0.995**, L_24_0.974*, D_19_0.963*, D_22_0.997**,	D295V, A524S, L659G, H725P,	D295V, L659G,	Y
ENSGALG00000012546	ENSGALT00000020490	MCM5	Gallus gallus minichromosome maintenance complex component 5 (MCM5), mRNA.	--	--	Y	S_604_0.997**, K_583_0.994**, Q_595_0.997**, R_594_0.987*, M_589_0.987*, S_605_0.995**, R_602_0.991**, I_608_0.995**, I_606_0.979*, Q_598_0.995**, K_581_0.975*, E_599_0.998**, E_597_0.981*, V_610_0.990**, Y_586_0.976*,	E118D, S306T, I419V,	--	--
ENSGALG00000017201	ENSGALT00000027803	CEP57	centrosomal protein 57	--	--	Y	E_261_0.965*, Q_259_0.993**, K_258_0.965*,	K90R,	--	--
ENSGALG00000010195	ENSGALT00000016572	PLK4	polo like kinase 4	--	--	Y	V_854_0.970*, E_858_0.957*, S_929_0.969*, K_859_0.974*,	F294L, I322M, V846D, N882S,	--	--
ENSGALG00000017201	ENSGALT00000027803	CEP57	centrosomal protein 57	--	--	Y	E_261_0.965*, Q_259_0.993**, K_258_0.965*,	K90R,	--	--
ENSGALG00000010195	ENSGALT00000016572	PLK4	polo like kinase 4	--	--	Y	V_854_0.970*, E_858_0.957*, S_929_0.969*, K_859_0.974*,	F294L, I322M, V846D, N882S,	--	--
ENSGALG00000017201	ENSGALT00000027803	CEP57	centrosomal protein 57	--	--	Y	E_261_0.965*, Q_259_0.993**, K_258_0.965*,	K90R,	--	--
ENSGALG00000010195	ENSGALT00000016572	PLK4	polo like kinase 4	--	--	Y	V_854_0.970*, E_858_0.957*, S_929_0.969*, K_859_0.974*,	F294L, I322M, V846D, N882S,	--	--
ENSGALG00000017201	ENSGALT00000027803	CEP57	centrosomal protein 57	--	--	Y	E_261_0.965*, Q_259_0.993**, K_258_0.965*,	K90R,	--	--
ENSGALG00000010195	ENSGALT00000016572	PLK4	polo like kinase 4	--	--	Y	V_854_0.970*, E_858_0.957*, S_929_0.969*, K_859_0.974*,	F294L, I322M, V846D, N882S,	--	--
ENSGALG00000017201	ENSGALT00000027803	CEP57	centrosomal protein 57	--	--	Y	E_261_0.965*, Q_259_0.993**, K_258_0.965*,	K90R,	--	--
ENSGALG00000010195	ENSGALT00000016572	PLK4	polo like kinase 4	--	--	Y	V_854_0.970*, E_858_0.957*, S_929_0.969*, K_859_0.974*,	F294L, I322M, V846D, N882S,	--	--
ENSGALG00000017201	ENSGALT00000027803	CEP57	centrosomal protein 57	--	--	Y	E_261_0.965*, Q_259_0.993**, K_258_0.965*,	K90R,	--	--
ENSGALG00000021365	ENSGALT00000050026	DCTN3	dynactin subunit 3	--	--	Y	T_156_0.959*, K_155_0.982*, L_150_0.972*, C_139_0.950*, E_140_0.969*, K_147_0.999**, Y_153_0.999**,	F164L,	--	--
ENSGALG00000017201	ENSGALT00000027803	CEP57	centrosomal protein 57	--	--	Y	E_261_0.965*, Q_259_0.993**, K_258_0.965*,	K90R,	--	--
ENSGALG00000021365	ENSGALT00000050026	DCTN3	dynactin subunit 3	--	--	Y	T_156_0.959*, K_155_0.982*, L_150_0.972*, C_139_0.950*, E_140_0.969*, K_147_0.999**, Y_153_0.999**,	F164L,	--	--
ENSGALG00000017201	ENSGALT00000027803	CEP57	centrosomal protein 57	--	--	Y	E_261_0.965*, Q_259_0.993**, K_258_0.965*,	K90R,	--	--
ENSGALG00000021365	ENSGALT00000050026	DCTN3	dynactin subunit 3	--	--	Y	T_156_0.959*, K_155_0.982*, L_150_0.972*, C_139_0.950*, E_140_0.969*, K_147_0.999**, Y_153_0.999**,	F164L,	--	--
ENSGALG00000017201	ENSGALT00000027803	CEP57	centrosomal protein 57	--	--	Y	E_261_0.965*, Q_259_0.993**, K_258_0.965*,	K90R,	--	--
ENSGALG00000021365	ENSGALT00000050026	DCTN3	dynactin subunit 3	--	--	Y	T_156_0.959*, K_155_0.982*, L_150_0.972*, C_139_0.950*, E_140_0.969*, K_147_0.999**, Y_153_0.999**,	F164L,	--	--
ENSGALG00000017201	ENSGALT00000027803	CEP57	centrosomal protein 57	--	--	Y	E_261_0.965*, Q_259_0.993**, K_258_0.965*,	K90R,	--	--
ENSGALG00000021365	ENSGALT00000050026	DCTN3	dynactin subunit 3	--	--	Y	T_156_0.959*, K_155_0.982*, L_150_0.972*, C_139_0.950*, E_140_0.969*, K_147_0.999**, Y_153_0.999**,	F164L,	--	--
ENSGALG00000021365	ENSGALT00000050026	DCTN3	dynactin subunit 3	--	--	Y	T_156_0.959*, K_155_0.982*, L_150_0.972*, C_139_0.950*, E_140_0.969*, K_147_0.999**, Y_153_0.999**,	F164L,	--	--
ENSGALG00000010195	ENSGALT00000016572	PLK4	polo like kinase 4	--	--	Y	V_854_0.970*, E_858_0.957*, S_929_0.969*, K_859_0.974*,	F294L, I322M, V846D, N882S,	--	--
ENSGALG00000021365	ENSGALT00000050026	DCTN3	dynactin subunit 3	--	--	Y	T_156_0.959*, K_155_0.982*, L_150_0.972*, C_139_0.950*, E_140_0.969*, K_147_0.999**, Y_153_0.999**,	F164L,	--	--
ENSGALG00000010195	ENSGALT00000016572	PLK4	polo like kinase 4	--	--	Y	V_854_0.970*, E_858_0.957*, S_929_0.969*, K_859_0.974*,	F294L, I322M, V846D, N882S,	--	--
ENSGALG00000021365	ENSGALT00000050026	DCTN3	dynactin subunit 3	--	--	Y	T_156_0.959*, K_155_0.982*, L_150_0.972*, C_139_0.950*, E_140_0.969*, K_147_0.999**, Y_153_0.999**,	F164L,	--	--
ENSGALG00000010195	ENSGALT00000016572	PLK4	polo like kinase 4	--	--	Y	V_854_0.970*, E_858_0.957*, S_929_0.969*, K_859_0.974*,	F294L, I322M, V846D, N882S,	--	--
ENSGALG00000021365	ENSGALT00000050026	DCTN3	dynactin subunit 3	--	--	Y	T_156_0.959*, K_155_0.982*, L_150_0.972*, C_139_0.950*, E_140_0.969*, K_147_0.999**, Y_153_0.999**,	F164L,	--	--
ENSGALG00000010195	ENSGALT00000016572	PLK4	polo like kinase 4	--	--	Y	V_854_0.970*, E_858_0.957*, S_929_0.969*, K_859_0.974*,	F294L, I322M, V846D, N882S,	--	--
ENSGALG00000021365	ENSGALT00000050026	DCTN3	dynactin subunit 3	--	--	Y	T_156_0.959*, K_155_0.982*, L_150_0.972*, C_139_0.950*, E_140_0.969*, K_147_0.999**, Y_153_0.999**,	F164L,	--	--
ENSGALG00000010195	ENSGALT00000016572	PLK4	polo like kinase 4	--	--	Y	V_854_0.970*, E_858_0.957*, S_929_0.969*, K_859_0.974*,	F294L, I322M, V846D, N882S,	--	--
ENSGALG00000021365	ENSGALT00000050026	DCTN3	dynactin subunit 3	--	--	Y	T_156_0.959*, K_155_0.982*, L_150_0.972*, C_139_0.950*, E_140_0.969*, K_147_0.999**, Y_153_0.999**,	F164L,	--	--
ENSGALG00000017201	ENSGALT00000027803	CEP57	centrosomal protein 57	--	--	Y	E_261_0.965*, Q_259_0.993**, K_258_0.965*,	K90R,	--	--
ENSGALG00000021365	ENSGALT00000050026	DCTN3	dynactin subunit 3	--	--	Y	T_156_0.959*, K_155_0.982*, L_150_0.972*, C_139_0.950*, E_140_0.969*, K_147_0.999**, Y_153_0.999**,	F164L,	--	--
ENSGALG00000017201	ENSGALT00000027803	CEP57	centrosomal protein 57	--	--	Y	E_261_0.965*, Q_259_0.993**, K_258_0.965*,	K90R,	--	--
ENSGALG00000021365	ENSGALT00000050026	DCTN3	dynactin subunit 3	--	--	Y	T_156_0.959*, K_155_0.982*, L_150_0.972*, C_139_0.950*, E_140_0.969*, K_147_0.999**, Y_153_0.999**,	F164L,	--	--
ENSGALG00000017201	ENSGALT00000027803	CEP57	centrosomal protein 57	--	--	Y	E_261_0.965*, Q_259_0.993**, K_258_0.965*,	K90R,	--	--
ENSGALG00000021365	ENSGALT00000050026	DCTN3	dynactin subunit 3	--	--	Y	T_156_0.959*, K_155_0.982*, L_150_0.972*, C_139_0.950*, E_140_0.969*, K_147_0.999**, Y_153_0.999**,	F164L,	--	--
ENSGALG00000017201	ENSGALT00000027803	CEP57	centrosomal protein 57	--	--	Y	E_261_0.965*, Q_259_0.993**, K_258_0.965*,	K90R,	--	--
ENSGALG00000021365	ENSGALT00000050026	DCTN3	dynactin subunit 3	--	--	Y	T_156_0.959*, K_155_0.982*, L_150_0.972*, C_139_0.950*, E_140_0.969*, K_147_0.999**, Y_153_0.999**,	F164L,	--	--
ENSGALG00000017201	ENSGALT00000027803	CEP57	centrosomal protein 57	--	--	Y	E_261_0.965*, Q_259_0.993**, K_258_0.965*,	K90R,	--	--
ENSGALG00000016912	ENSGALT00000036512	EDNRB	Gallus gallus endothelin receptor type B (EDNRB), mRNA.	--	--	Y	Y_158_0.980*,	T258A,	--	--
ENSGALG00000004446	ENSGALT00000007077	NPFFR1	Gallus gallus neuropeptide FF receptor 1 (NPFFR1), mRNA.	--	--	Y	G_125_0.998**, S_120_0.999**, C_117_0.996**, M_126_1.000**, W_110_0.993**, L_122_0.994**, P_111_0.953*, M_116_0.977*, Q_124_0.994**, F_112_0.991**, V_123_0.999**, M_119_0.999**,	A269V,	--	--
ENSGALG00000011620	ENSGALT00000037443	AKT1	Gallus gallus v-akt murine thymoma viral oncogene homolog 1 (AKT1), mRNA.	Y	--	Y	I_6_0.995**, E_3_0.991**, E_9_0.993**, L_12_0.976*, A_5_0.960*,	D455G,	--	--
ENSGALG00000012218	ENSGALT00000019954	CBY1	Gallus gallus chibby homolog 1 (Drosophila) (CBY1), mRNA.	--	--	Y	L_26_0.974*, S_6_0.970*, S_22_0.998**, L_3_0.999**, R_16_0.997**, F_8_0.982*, A_19_0.992**, H_25_0.999**, L_24_0.999**, P_10_1.000**, P_14_0.999**,	--	--	--

## Sheet: PSS
ENSG ID	ENST ID	Gene Symbol	Desciption	DNDS 4x	DNDS >1	Pos Select	Pos Sites	Uniq Sub	SIFT	MSA
ENSGALG00000003267	ENSGALT00000005170	STAT3	Gallus gallus signal transducer and activator of transcription 3 (acute-phase response factor) (STAT3), transcript variant 1, mRNA.	--	--	Y	P_705_0.958*,	--	--	--
ENSGALG00000011206	ENSGALT00000018268	KITLG	Gallus gallus KIT ligand (KITLG), transcript variant 1, mRNA.	--	--	Y	I_219_0.957*,	T207A, Q279R,	Q279R,	Y
ENSGALG00000003267	ENSGALT00000005170	STAT3	Gallus gallus signal transducer and activator of transcription 3 (acute-phase response factor) (STAT3), transcript variant 1, mRNA.	--	--	Y	P_705_0.958*,	--	--	--
ENSGALG00000011206	ENSGALT00000018268	KITLG	Gallus gallus KIT ligand (KITLG), transcript variant 1, mRNA.	--	--	Y	I_219_0.957*,	T207A, Q279R,	Q279R,	Y
ENSGALG00000003267	ENSGALT00000005170	STAT3	Gallus gallus signal transducer and activator of transcription 3 (acute-phase response factor) (STAT3), transcript variant 1, mRNA.	--	--	Y	P_705_0.958*,	--	--	--
ENSGALG00000011206	ENSGALT00000018268	KITLG	Gallus gallus KIT ligand (KITLG), transcript variant 1, mRNA.	--	--	Y	I_219_0.957*,	T207A, Q279R,	Q279R,	Y
ENSGALG00000003267	ENSGALT00000005170	STAT3	Gallus gallus signal transducer and activator of transcription 3 (acute-phase response factor) (STAT3), transcript variant 1, mRNA.	--	--	Y	P_705_0.958*,	--	--	--
ENSGALG00000011206	ENSGALT00000018268	KITLG	Gallus gallus KIT ligand (KITLG), transcript variant 1, mRNA.	--	--	Y	I_219_0.957*,	T207A, Q279R,	Q279R,	Y
ENSGALG00000003267	ENSGALT00000005170	STAT3	Gallus gallus signal transducer and activator of transcription 3 (acute-phase response factor) (STAT3), transcript variant 1, mRNA.	--	--	Y	P_705_0.958*,	--	--	--
ENSGALG00000011206	ENSGALT00000018268	KITLG	Gallus gallus KIT ligand (KITLG), transcript variant 1, mRNA.	--	--	Y	I_219_0.957*,	T207A, Q279R,	Q279R,	Y
ENSGALG00000004446	ENSGALT00000007077	NPFFR1	Gallus gallus neuropeptide FF receptor 1 (NPFFR1), mRNA.	--	--	Y	G_125_0.998**, S_120_0.999**, C_117_0.996**, M_126_1.000**, W_110_0.993**, L_122_0.994**, P_111_0.953*, M_116_0.977*, Q_124_0.994**, F_112_0.991**, V_123_0.999**, M_119_0.999**,	A269V,	--	--
ENSGALG00000010013	ENSGALT00000016263	EDNRA	Gallus gallus endothelin receptor type A (EDNRA), mRNA.	--	--	--	S_57_0.958*,	G34R,	--	--
ENSGALG00000004446	ENSGALT00000007077	NPFFR1	Gallus gallus neuropeptide FF receptor 1 (NPFFR1), mRNA.	--	--	Y	G_125_0.998**, S_120_0.999**, C_117_0.996**, M_126_1.000**, W_110_0.993**, L_122_0.994**, P_111_0.953*, M_116_0.977*, Q_124_0.994**, F_112_0.991**, V_123_0.999**, M_119_0.999**,	A269V,	--	--
ENSGALG00000016912	ENSGALT00000036512	EDNRB	Gallus gallus endothelin receptor type B (EDNRB), mRNA.	--	--	Y	Y_158_0.980*,	T258A,	--	--
ENSGALG00000006426	ENSGALT00000074426	PAK2	p21 (RAC1) activated kinase 2	--	--	Y	K_285_1.000**, E_287_0.999**, K_300_0.998**, I_293_0.956*, N_306_1.000**, I_278_0.995**, Q_277_1.000**, E_292_0.999**, L_280_0.999**, V_305_1.000**, K_286_0.999**, I_275_0.991**, L_308_0.999**, Q_283_0.998**, K_297_1.000**, D_309_1.000**, N_291_0.999**, N_279_0.999**, I_290_0.994**, L_288_0.991**, K_276_1.000**, V_295_0.993**, I_304_0.952*, M_296_1.000**, Q_281_1.000**,	--	--	--
ENSGALG00000007140	ENSGALT00000011564	NRP1	neuropilin 1	--	--	Y	Q_798_0.999**, E_795_0.999**, P_794_0.993**, D_784_0.988*, S_796_0.991**, K_781_0.958*, E_786_0.998**, D_793_0.963*, N_797_0.999**, S_782_0.994**, E_792_0.999**,	--	--	--
ENSGALG00000006426	ENSGALT00000074426	PAK2	p21 (RAC1) activated kinase 2	--	--	Y	K_285_1.000**, E_287_0.999**, K_300_0.998**, I_293_0.956*, N_306_1.000**, I_278_0.995**, Q_277_1.000**, E_292_0.999**, L_280_0.999**, V_305_1.000**, K_286_0.999**, I_275_0.991**, L_308_0.999**, Q_283_0.998**, K_297_1.000**, D_309_1.000**, N_291_0.999**, N_279_0.999**, I_290_0.994**, L_288_0.991**, K_276_1.000**, V_295_0.993**, I_304_0.952*, M_296_1.000**, Q_281_1.000**,	--	--	--
ENSGALG00000007140	ENSGALT00000011564	NRP1	neuropilin 1	--	--	Y	Q_798_0.999**, E_795_0.999**, P_794_0.993**, D_784_0.988*, S_796_0.991**, K_781_0.958*, E_786_0.998**, D_793_0.963*, N_797_0.999**, S_782_0.994**, E_792_0.999**,	--	--	--
ENSGALG00000006426	ENSGALT00000074426	PAK2	p21 (RAC1) activated kinase 2	--	--	Y	K_285_1.000**, E_287_0.999**, K_300_0.998**, I_293_0.956*, N_306_1.000**, I_278_0.995**, Q_277_1.000**, E_292_0.999**, L_280_0.999**, V_305_1.000**, K_286_0.999**, I_275_0.991**, L_308_0.999**, Q_283_0.998**, K_297_1.000**, D_309_1.000**, N_291_0.999**, N_279_0.999**, I_290_0.994**, L_288_0.991**, K_276_1.000**, V_295_0.993**, I_304_0.952*, M_296_1.000**, Q_281_1.000**,	--	--	--
ENSGALG00000007140	ENSGALT00000011564	NRP1	neuropilin 1	--	--	Y	Q_798_0.999**, E_795_0.999**, P_794_0.993**, D_784_0.988*, S_796_0.991**, K_781_0.958*, E_786_0.998**, D_793_0.963*, N_797_0.999**, S_782_0.994**, E_792_0.999**,	--	--	--
ENSGALG00000006426	ENSGALT00000074426	PAK2	p21 (RAC1) activated kinase 2	--	--	Y	K_285_1.000**, E_287_0.999**, K_300_0.998**, I_293_0.956*, N_306_1.000**, I_278_0.995**, Q_277_1.000**, E_292_0.999**, L_280_0.999**, V_305_1.000**, K_286_0.999**, I_275_0.991**, L_308_0.999**, Q_283_0.998**, K_297_1.000**, D_309_1.000**, N_291_0.999**, N_279_0.999**, I_290_0.994**, L_288_0.991**, K_276_1.000**, V_295_0.993**, I_304_0.952*, M_296_1.000**, Q_281_1.000**,	--	--	--
ENSGALG00000007140	ENSGALT00000011564	NRP1	neuropilin 1	--	--	Y	Q_798_0.999**, E_795_0.999**, P_794_0.993**, D_784_0.988*, S_796_0.991**, K_781_0.958*, E_786_0.998**, D_793_0.963*, N_797_0.999**, S_782_0.994**, E_792_0.999**,	--	--	--
ENSGALG00000006426	ENSGALT00000074426	PAK2	p21 (RAC1) activated kinase 2	--	--	Y	K_285_1.000**, E_287_0.999**, K_300_0.998**, I_293_0.956*, N_306_1.000**, I_278_0.995**, Q_277_1.000**, E_292_0.999**, L_280_0.999**, V_305_1.000**, K_286_0.999**, I_275_0.991**, L_308_0.999**, Q_283_0.998**, K_297_1.000**, D_309_1.000**, N_291_0.999**, N_279_0.999**, I_290_0.994**, L_288_0.991**, K_276_1.000**, V_295_0.993**, I_304_0.952*, M_296_1.000**, Q_281_1.000**,	--	--	--
ENSGALG00000007140	ENSGALT00000011564	NRP1	neuropilin 1	--	--	Y	Q_798_0.999**, E_795_0.999**, P_794_0.993**, D_784_0.988*, S_796_0.991**, K_781_0.958*, E_786_0.998**, D_793_0.963*, N_797_0.999**, S_782_0.994**, E_792_0.999**,	--	--	--
ENSGALG00000007140	ENSGALT00000011564	NRP1	neuropilin 1	--	--	Y	Q_798_0.999**, E_795_0.999**, P_794_0.993**, D_784_0.988*, S_796_0.991**, K_781_0.958*, E_786_0.998**, D_793_0.963*, N_797_0.999**, S_782_0.994**, E_792_0.999**,	--	--	--
ENSGALG00000006426	ENSGALT00000074426	PAK2	p21 (RAC1) activated kinase 2	--	--	Y	K_285_1.000**, E_287_0.999**, K_300_0.998**, I_293_0.956*, N_306_1.000**, I_278_0.995**, Q_277_1.000**, E_292_0.999**, L_280_0.999**, V_305_1.000**, K_286_0.999**, I_275_0.991**, L_308_0.999**, Q_283_0.998**, K_297_1.000**, D_309_1.000**, N_291_0.999**, N_279_0.999**, I_290_0.994**, L_288_0.991**, K_276_1.000**, V_295_0.993**, I_304_0.952*, M_296_1.000**, Q_281_1.000**,	--	--	--
ENSGALG00000007140	ENSGALT00000011564	NRP1	neuropilin 1	--	--	Y	Q_798_0.999**, E_795_0.999**, P_794_0.993**, D_784_0.988*, S_796_0.991**, K_781_0.958*, E_786_0.998**, D_793_0.963*, N_797_0.999**, S_782_0.994**, E_792_0.999**,	--	--	--
ENSGALG00000006426	ENSGALT00000074426	PAK2	p21 (RAC1) activated kinase 2	--	--	Y	K_285_1.000**, E_287_0.999**, K_300_0.998**, I_293_0.956*, N_306_1.000**, I_278_0.995**, Q_277_1.000**, E_292_0.999**, L_280_0.999**, V_305_1.000**, K_286_0.999**, I_275_0.991**, L_308_0.999**, Q_283_0.998**, K_297_1.000**, D_309_1.000**, N_291_0.999**, N_279_0.999**, I_290_0.994**, L_288_0.991**, K_276_1.000**, V_295_0.993**, I_304_0.952*, M_296_1.000**, Q_281_1.000**,	--	--	--
ENSGALG00000007140	ENSGALT00000011564	NRP1	neuropilin 1	--	--	Y	Q_798_0.999**, E_795_0.999**, P_794_0.993**, D_784_0.988*, S_796_0.991**, K_781_0.958*, E_786_0.998**, D_793_0.963*, N_797_0.999**, S_782_0.994**, E_792_0.999**,	--	--	--
ENSGALG00000006426	ENSGALT00000074426	PAK2	p21 (RAC1) activated kinase 2	--	--	Y	K_285_1.000**, E_287_0.999**, K_300_0.998**, I_293_0.956*, N_306_1.000**, I_278_0.995**, Q_277_1.000**, E_292_0.999**, L_280_0.999**, V_305_1.000**, K_286_0.999**, I_275_0.991**, L_308_0.999**, Q_283_0.998**, K_297_1.000**, D_309_1.000**, N_291_0.999**, N_279_0.999**, I_290_0.994**, L_288_0.991**, K_276_1.000**, V_295_0.993**, I_304_0.952*, M_296_1.000**, Q_281_1.000**,	--	--	--
ENSGALG00000007140	ENSGALT00000011564	NRP1	neuropilin 1	--	--	Y	Q_798_0.999**, E_795_0.999**, P_794_0.993**, D_784_0.988*, S_796_0.991**, K_781_0.958*, E_786_0.998**, D_793_0.963*, N_797_0.999**, S_782_0.994**, E_792_0.999**,	--	--	--
ENSGALG00000006426	ENSGALT00000074426	PAK2	p21 (RAC1) activated kinase 2	--	--	Y	K_285_1.000**, E_287_0.999**, K_300_0.998**, I_293_0.956*, N_306_1.000**, I_278_0.995**, Q_277_1.000**, E_292_0.999**, L_280_0.999**, V_305_1.000**, K_286_0.999**, I_275_0.991**, L_308_0.999**, Q_283_0.998**, K_297_1.000**, D_309_1.000**, N_291_0.999**, N_279_0.999**, I_290_0.994**, L_288_0.991**, K_276_1.000**, V_295_0.993**, I_304_0.952*, M_296_1.000**, Q_281_1.000**,	--	--	--
ENSGALG00000007140	ENSGALT00000011564	NRP1	neuropilin 1	--	--	Y	Q_798_0.999**, E_795_0.999**, P_794_0.993**, D_784_0.988*, S_796_0.991**, K_781_0.958*, E_786_0.998**, D_793_0.963*, N_797_0.999**, S_782_0.994**, E_792_0.999**,	--	--	--
ENSGALG00000006426	ENSGALT00000074426	PAK2	p21 (RAC1) activated kinase 2	--	--	Y	K_285_1.000**, E_287_0.999**, K_300_0.998**, I_293_0.956*, N_306_1.000**, I_278_0.995**, Q_277_1.000**, E_292_0.999**, L_280_0.999**, V_305_1.000**, K_286_0.999**, I_275_0.991**, L_308_0.999**, Q_283_0.998**, K_297_1.000**, D_309_1.000**, N_291_0.999**, N_279_0.999**, I_290_0.994**, L_288_0.991**, K_276_1.000**, V_295_0.993**, I_304_0.952*, M_296_1.000**, Q_281_1.000**,	--	--	--
ENSGALG00000009570	ENSGALT00000081849	ATP6V1D	ATPase H+ transporting V1 subunit D	--	--	--	P_11_0.962*, R_13_0.952*, D_5_0.976*,	--	--	--
ENSGALG00000013036	ENSGALT00000021281	ATP6V1E1	Gallus gallus ATPase, H+ transporting, lysosomal 31kDa, V1 subunit E1 (ATP6V1E1), mRNA.	--	--	Y	S_4_0.986*, K_10_0.982*,	N96T,	--	--
ENSGALG00000009570	ENSGALT00000081849	ATP6V1D	ATPase H+ transporting V1 subunit D	--	--	--	P_11_0.962*, R_13_0.952*, D_5_0.976*,	--	--	--
ENSGALG00000013036	ENSGALT00000021281	ATP6V1E1	Gallus gallus ATPase, H+ transporting, lysosomal 31kDa, V1 subunit E1 (ATP6V1E1), mRNA.	--	--	Y	S_4_0.986*, K_10_0.982*,	N96T,	--	--
ENSGALG00000010013	ENSGALT00000016263	EDNRA	Gallus gallus endothelin receptor type A (EDNRA), mRNA.	--	--	--	S_57_0.958*,	G34R,	--	--
ENSGALG00000004446	ENSGALT00000007077	NPFFR1	Gallus gallus neuropeptide FF receptor 1 (NPFFR1), mRNA.	--	--	Y	G_125_0.998**, S_120_0.999**, C_117_0.996**, M_126_1.000**, W_110_0.993**, L_122_0.994**, P_111_0.953*, M_116_0.977*, Q_124_0.994**, F_112_0.991**, V_123_0.999**, M_119_0.999**,	A269V,	--	--
ENSGALG00000010013	ENSGALT00000016263	EDNRA	Gallus gallus endothelin receptor type A (EDNRA), mRNA.	--	--	--	S_57_0.958*,	G34R,	--	--
ENSGALG00000016912	ENSGALT00000036512	EDNRB	Gallus gallus endothelin receptor type B (EDNRB), mRNA.	--	--	Y	Y_158_0.980*,	T258A,	--	--
ENSGALG00000010013	ENSGALT00000016263	EDNRA	Gallus gallus endothelin receptor type A (EDNRA), mRNA.	--	--	--	S_57_0.958*,	G34R,	--	--
ENSGALG00000016912	ENSGALT00000036512	EDNRB	Gallus gallus endothelin receptor type B (EDNRB), mRNA.	--	--	Y	Y_158_0.980*,	T258A,	--	--
ENSGALG00000010195	ENSGALT00000016572	PLK4	polo like kinase 4	--	--	Y	V_854_0.970*, E_858_0.957*, S_929_0.969*, K_859_0.974*,	F294L, I322M, V846D, N882S,	--	--
ENSGALG00000017201	ENSGALT00000027803	CEP57	centrosomal protein 57	--	--	Y	E_261_0.965*, Q_259_0.993**, K_258_0.965*,	K90R,	--	--
ENSGALG00000010195	ENSGALT00000016572	PLK4	polo like kinase 4	--	--	Y	V_854_0.970*, E_858_0.957*, S_929_0.969*, K_859_0.974*,	F294L, I322M, V846D, N882S,	--	--
ENSGALG00000017201	ENSGALT00000027803	CEP57	centrosomal protein 57	--	--	Y	E_261_0.965*, Q_259_0.993**, K_258_0.965*,	K90R,	--	--
ENSGALG00000010195	ENSGALT00000016572	PLK4	polo like kinase 4	--	--	Y	V_854_0.970*, E_858_0.957*, S_929_0.969*, K_859_0.974*,	F294L, I322M, V846D, N882S,	--	--
ENSGALG00000017201	ENSGALT00000027803	CEP57	centrosomal protein 57	--	--	Y	E_261_0.965*, Q_259_0.993**, K_258_0.965*,	K90R,	--	--
ENSGALG00000010195	ENSGALT00000016572	PLK4	polo like kinase 4	--	--	Y	V_854_0.970*, E_858_0.957*, S_929_0.969*, K_859_0.974*,	F294L, I322M, V846D, N882S,	--	--
ENSGALG00000017201	ENSGALT00000027803	CEP57	centrosomal protein 57	--	--	Y	E_261_0.965*, Q_259_0.993**, K_258_0.965*,	K90R,	--	--
ENSGALG00000010195	ENSGALT00000016572	PLK4	polo like kinase 4	--	--	Y	V_854_0.970*, E_858_0.957*, S_929_0.969*, K_859_0.974*,	F294L, I322M, V846D, N882S,	--	--
ENSGALG00000017201	ENSGALT00000027803	CEP57	centrosomal protein 57	--	--	Y	E_261_0.965*, Q_259_0.993**, K_258_0.965*,	K90R,	--	--
ENSGALG00000010195	ENSGALT00000016572	PLK4	polo like kinase 4	--	--	Y	V_854_0.970*, E_858_0.957*, S_929_0.969*, K_859_0.974*,	F294L, I322M, V846D, N882S,	--	--
ENSGALG00000021365	ENSGALT00000050026	DCTN3	dynactin subunit 3	--	--	Y	T_156_0.959*, K_155_0.982*, L_150_0.972*, C_139_0.950*, E_140_0.969*, K_147_0.999**, Y_153_0.999**,	F164L,	--	--
ENSGALG00000010195	ENSGALT00000016572	PLK4	polo like kinase 4	--	--	Y	V_854_0.970*, E_858_0.957*, S_929_0.969*, K_859_0.974*,	F294L, I322M, V846D, N882S,	--	--
ENSGALG00000021365	ENSGALT00000050026	DCTN3	dynactin subunit 3	--	--	Y	T_156_0.959*, K_155_0.982*, L_150_0.972*, C_139_0.950*, E_140_0.969*, K_147_0.999**, Y_153_0.999**,	F164L,	--	--
ENSGALG00000010195	ENSGALT00000016572	PLK4	polo like kinase 4	--	--	Y	V_854_0.970*, E_858_0.957*, S_929_0.969*, K_859_0.974*,	F294L, I322M, V846D, N882S,	--	--
ENSGALG00000021365	ENSGALT00000050026	DCTN3	dynactin subunit 3	--	--	Y	T_156_0.959*, K_155_0.982*, L_150_0.972*, C_139_0.950*, E_140_0.969*, K_147_0.999**, Y_153_0.999**,	F164L,	--	--
ENSGALG00000010195	ENSGALT00000016572	PLK4	polo like kinase 4	--	--	Y	V_854_0.970*, E_858_0.957*, S_929_0.969*, K_859_0.974*,	F294L, I322M, V846D, N882S,	--	--
ENSGALG00000021365	ENSGALT00000050026	DCTN3	dynactin subunit 3	--	--	Y	T_156_0.959*, K_155_0.982*, L_150_0.972*, C_139_0.950*, E_140_0.969*, K_147_0.999**, Y_153_0.999**,	F164L,	--	--
ENSGALG00000010195	ENSGALT00000016572	PLK4	polo like kinase 4	--	--	Y	V_854_0.970*, E_858_0.957*, S_929_0.969*, K_859_0.974*,	F294L, I322M, V846D, N882S,	--	--
ENSGALG00000021365	ENSGALT00000050026	DCTN3	dynactin subunit 3	--	--	Y	T_156_0.959*, K_155_0.982*, L_150_0.972*, C_139_0.950*, E_140_0.969*, K_147_0.999**, Y_153_0.999**,	F164L,	--	--
ENSGALG00000011206	ENSGALT00000018268	KITLG	Gallus gallus KIT ligand (KITLG), transcript variant 1, mRNA.	--	--	Y	I_219_0.957*,	T207A, Q279R,	Q279R,	Y
ENSGALG00000003267	ENSGALT00000005170	STAT3	Gallus gallus signal transducer and activator of transcription 3 (acute-phase response factor) (STAT3), transcript variant 1, mRNA.	--	--	Y	P_705_0.958*,	--	--	--
ENSGALG00000011206	ENSGALT00000018268	KITLG	Gallus gallus KIT ligand (KITLG), transcript variant 1, mRNA.	--	--	Y	I_219_0.957*,	T207A, Q279R,	Q279R,	Y
ENSGALG00000003267	ENSGALT00000005170	STAT3	Gallus gallus signal transducer and activator of transcription 3 (acute-phase response factor) (STAT3), transcript variant 1, mRNA.	--	--	Y	P_705_0.958*,	--	--	--
ENSGALG00000011206	ENSGALT00000018268	KITLG	Gallus gallus KIT ligand (KITLG), transcript variant 1, mRNA.	--	--	Y	I_219_0.957*,	T207A, Q279R,	Q279R,	Y
ENSGALG00000003267	ENSGALT00000005170	STAT3	Gallus gallus signal transducer and activator of transcription 3 (acute-phase response factor) (STAT3), transcript variant 1, mRNA.	--	--	Y	P_705_0.958*,	--	--	--
ENSGALG00000011206	ENSGALT00000018268	KITLG	Gallus gallus KIT ligand (KITLG), transcript variant 1, mRNA.	--	--	Y	I_219_0.957*,	T207A, Q279R,	Q279R,	Y
ENSGALG00000003267	ENSGALT00000005170	STAT3	Gallus gallus signal transducer and activator of transcription 3 (acute-phase response factor) (STAT3), transcript variant 1, mRNA.	--	--	Y	P_705_0.958*,	--	--	--
ENSGALG00000011206	ENSGALT00000018268	KITLG	Gallus gallus KIT ligand (KITLG), transcript variant 1, mRNA.	--	--	Y	I_219_0.957*,	T207A, Q279R,	Q279R,	Y
ENSGALG00000003267	ENSGALT00000005170	STAT3	Gallus gallus signal transducer and activator of transcription 3 (acute-phase response factor) (STAT3), transcript variant 1, mRNA.	--	--	Y	P_705_0.958*,	--	--	--
ENSGALG00000012218	ENSGALT00000019954	CBY1	Gallus gallus chibby homolog 1 (Drosophila) (CBY1), mRNA.	--	--	Y	L_26_0.974*, S_6_0.970*, S_22_0.998**, L_3_0.999**, R_16_0.997**, F_8_0.982*, A_19_0.992**, H_25_0.999**, L_24_0.999**, P_10_1.000**, P_14_0.999**,	--	--	--
ENSGALG00000011620	ENSGALT00000037443	AKT1	Gallus gallus v-akt murine thymoma viral oncogene homolog 1 (AKT1), mRNA.	Y	--	Y	I_6_0.995**, E_3_0.991**, E_9_0.993**, L_12_0.976*, A_5_0.960*,	D455G,	--	--
ENSGALG00000012348	ENSGALT00000032911	MCM6	Gallus gallus minichromosome maintenance complex component 6 (MCM6), mRNA.	--	--	Y	D_33_0.996**,	K131R, V698E, I777L,	--	--
ENSGALG00000012546	ENSGALT00000020490	MCM5	Gallus gallus minichromosome maintenance complex component 5 (MCM5), mRNA.	--	--	Y	S_604_0.997**, K_583_0.994**, Q_595_0.997**, R_594_0.987*, M_589_0.987*, S_605_0.995**, R_602_0.991**, I_608_0.995**, I_606_0.979*, Q_598_0.995**, K_581_0.975*, E_599_0.998**, E_597_0.981*, V_610_0.990**, Y_586_0.976*,	E118D, S306T, I419V,	--	--
ENSGALG00000012348	ENSGALT00000032911	MCM6	Gallus gallus minichromosome maintenance complex component 6 (MCM6), mRNA.	--	--	Y	D_33_0.996**,	K131R, V698E, I777L,	--	--
ENSGALG00000012546	ENSGALT00000020490	MCM5	Gallus gallus minichromosome maintenance complex component 5 (MCM5), mRNA.	--	--	Y	S_604_0.997**, K_583_0.994**, Q_595_0.997**, R_594_0.987*, M_589_0.987*, S_605_0.995**, R_602_0.991**, I_608_0.995**, I_606_0.979*, Q_598_0.995**, K_581_0.975*, E_599_0.998**, E_597_0.981*, V_610_0.990**, Y_586_0.976*,	E118D, S306T, I419V,	--	--
ENSGALG00000012348	ENSGALT00000032911	MCM6	Gallus gallus minichromosome maintenance complex component 6 (MCM6), mRNA.	--	--	Y	D_33_0.996**,	K131R, V698E, I777L,	--	--
ENSGALG00000012546	ENSGALT00000020490	MCM5	Gallus gallus minichromosome maintenance complex component 5 (MCM5), mRNA.	--	--	Y	S_604_0.997**, K_583_0.994**, Q_595_0.997**, R_594_0.987*, M_589_0.987*, S_605_0.995**, R_602_0.991**, I_608_0.995**, I_606_0.979*, Q_598_0.995**, K_581_0.975*, E_599_0.998**, E_597_0.981*, V_610_0.990**, Y_586_0.976*,	E118D, S306T, I419V,	--	--
ENSGALG00000012348	ENSGALT00000032911	MCM6	Gallus gallus minichromosome maintenance complex component 6 (MCM6), mRNA.	--	--	Y	D_33_0.996**,	K131R, V698E, I777L,	--	--
ENSGALG00000012546	ENSGALT00000020490	MCM5	Gallus gallus minichromosome maintenance complex component 5 (MCM5), mRNA.	--	--	Y	S_604_0.997**, K_583_0.994**, Q_595_0.997**, R_594_0.987*, M_589_0.987*, S_605_0.995**, R_602_0.991**, I_608_0.995**, I_606_0.979*, Q_598_0.995**, K_581_0.975*, E_599_0.998**, E_597_0.981*, V_610_0.990**, Y_586_0.976*,	E118D, S306T, I419V,	--	--
ENSGALG00000012348	ENSGALT00000032911	MCM6	Gallus gallus minichromosome maintenance complex component 6 (MCM6), mRNA.	--	--	Y	D_33_0.996**,	K131R, V698E, I777L,	--	--
ENSGALG00000012546	ENSGALT00000020490	MCM5	Gallus gallus minichromosome maintenance complex component 5 (MCM5), mRNA.	--	--	Y	S_604_0.997**, K_583_0.994**, Q_595_0.997**, R_594_0.987*, M_589_0.987*, S_605_0.995**, R_602_0.991**, I_608_0.995**, I_606_0.979*, Q_598_0.995**, K_581_0.975*, E_599_0.998**, E_597_0.981*, V_610_0.990**, Y_586_0.976*,	E118D, S306T, I419V,	--	--
ENSGALG00000012348	ENSGALT00000032911	MCM6	Gallus gallus minichromosome maintenance complex component 6 (MCM6), mRNA.	--	--	Y	D_33_0.996**,	K131R, V698E, I777L,	--	--
ENSGALG00000016676	ENSGALT00000026909	MCM3	Gallus gallus minichromosome maintenance complex component 3 (MCM3), mRNA.	--	--	Y	E_15_0.998**, L_13_0.995**, D_26_0.984*, D_10_0.979*, R_14_0.995**, L_24_0.974*, D_19_0.963*, D_22_0.997**,	D295V, A524S, L659G, H725P,	D295V, L659G,	Y
ENSGALG00000012348	ENSGALT00000032911	MCM6	Gallus gallus minichromosome maintenance complex component 6 (MCM6), mRNA.	--	--	Y	D_33_0.996**,	K131R, V698E, I777L,	--	--
ENSGALG00000016676	ENSGALT00000026909	MCM3	Gallus gallus minichromosome maintenance complex component 3 (MCM3), mRNA.	--	--	Y	E_15_0.998**, L_13_0.995**, D_26_0.984*, D_10_0.979*, R_14_0.995**, L_24_0.974*, D_19_0.963*, D_22_0.997**,	D295V, A524S, L659G, H725P,	D295V, L659G,	Y
ENSGALG00000012348	ENSGALT00000032911	MCM6	Gallus gallus minichromosome maintenance complex component 6 (MCM6), mRNA.	--	--	Y	D_33_0.996**,	K131R, V698E, I777L,	--	--
ENSGALG00000016676	ENSGALT00000026909	MCM3	Gallus gallus minichromosome maintenance complex component 3 (MCM3), mRNA.	--	--	Y	E_15_0.998**, L_13_0.995**, D_26_0.984*, D_10_0.979*, R_14_0.995**, L_24_0.974*, D_19_0.963*, D_22_0.997**,	D295V, A524S, L659G, H725P,	D295V, L659G,	Y
ENSGALG00000012348	ENSGALT00000032911	MCM6	Gallus gallus minichromosome maintenance complex component 6 (MCM6), mRNA.	--	--	Y	D_33_0.996**,	K131R, V698E, I777L,	--	--
ENSGALG00000016676	ENSGALT00000026909	MCM3	Gallus gallus minichromosome maintenance complex component 3 (MCM3), mRNA.	--	--	Y	E_15_0.998**, L_13_0.995**, D_26_0.984*, D_10_0.979*, R_14_0.995**, L_24_0.974*, D_19_0.963*, D_22_0.997**,	D295V, A524S, L659G, H725P,	D295V, L659G,	Y
ENSGALG00000012348	ENSGALT00000032911	MCM6	Gallus gallus minichromosome maintenance complex component 6 (MCM6), mRNA.	--	--	Y	D_33_0.996**,	K131R, V698E, I777L,	--	--
ENSGALG00000016676	ENSGALT00000026909	MCM3	Gallus gallus minichromosome maintenance complex component 3 (MCM3), mRNA.	--	--	Y	E_15_0.998**, L_13_0.995**, D_26_0.984*, D_10_0.979*, R_14_0.995**, L_24_0.974*, D_19_0.963*, D_22_0.997**,	D295V, A524S, L659G, H725P,	D295V, L659G,	Y
ENSGALG00000012546	ENSGALT00000020490	MCM5	Gallus gallus minichromosome maintenance complex component 5 (MCM5), mRNA.	--	--	Y	S_604_0.997**, K_583_0.994**, Q_595_0.997**, R_594_0.987*, M_589_0.987*, S_605_0.995**, R_602_0.991**, I_608_0.995**, I_606_0.979*, Q_598_0.995**, K_581_0.975*, E_599_0.998**, E_597_0.981*, V_610_0.990**, Y_586_0.976*,	E118D, S306T, I419V,	--	--
ENSGALG00000012348	ENSGALT00000032911	MCM6	Gallus gallus minichromosome maintenance complex component 6 (MCM6), mRNA.	--	--	Y	D_33_0.996**,	K131R, V698E, I777L,	--	--
ENSGALG00000012546	ENSGALT00000020490	MCM5	Gallus gallus minichromosome maintenance complex component 5 (MCM5), mRNA.	--	--	Y	S_604_0.997**, K_583_0.994**, Q_595_0.997**, R_594_0.987*, M_589_0.987*, S_605_0.995**, R_602_0.991**, I_608_0.995**, I_606_0.979*, Q_598_0.995**, K_581_0.975*, E_599_0.998**, E_597_0.981*, V_610_0.990**, Y_586_0.976*,	E118D, S306T, I419V,	--	--
ENSGALG00000012348	ENSGALT00000032911	MCM6	Gallus gallus minichromosome maintenance complex component 6 (MCM6), mRNA.	--	--	Y	D_33_0.996**,	K131R, V698E, I777L,	--	--
ENSGALG00000012546	ENSGALT00000020490	MCM5	Gallus gallus minichromosome maintenance complex component 5 (MCM5), mRNA.	--	--	Y	S_604_0.997**, K_583_0.994**, Q_595_0.997**, R_594_0.987*, M_589_0.987*, S_605_0.995**, R_602_0.991**, I_608_0.995**, I_606_0.979*, Q_598_0.995**, K_581_0.975*, E_599_0.998**, E_597_0.981*, V_610_0.990**, Y_586_0.976*,	E118D, S306T, I419V,	--	--
ENSGALG00000012348	ENSGALT00000032911	MCM6	Gallus gallus minichromosome maintenance complex component 6 (MCM6), mRNA.	--	--	Y	D_33_0.996**,	K131R, V698E, I777L,	--	--
ENSGALG00000012546	ENSGALT00000020490	MCM5	Gallus gallus minichromosome maintenance complex component 5 (MCM5), mRNA.	--	--	Y	S_604_0.997**, K_583_0.994**, Q_595_0.997**, R_594_0.987*, M_589_0.987*, S_605_0.995**, R_602_0.991**, I_608_0.995**, I_606_0.979*, Q_598_0.995**, K_581_0.975*, E_599_0.998**, E_597_0.981*, V_610_0.990**, Y_586_0.976*,	E118D, S306T, I419V,	--	--
ENSGALG00000012348	ENSGALT00000032911	MCM6	Gallus gallus minichromosome maintenance complex component 6 (MCM6), mRNA.	--	--	Y	D_33_0.996**,	K131R, V698E, I777L,	--	--
ENSGALG00000012546	ENSGALT00000020490	MCM5	Gallus gallus minichromosome maintenance complex component 5 (MCM5), mRNA.	--	--	Y	S_604_0.997**, K_583_0.994**, Q_595_0.997**, R_594_0.987*, M_589_0.987*, S_605_0.995**, R_602_0.991**, I_608_0.995**, I_606_0.979*, Q_598_0.995**, K_581_0.975*, E_599_0.998**, E_597_0.981*, V_610_0.990**, Y_586_0.976*,	E118D, S306T, I419V,	--	--
ENSGALG00000012348	ENSGALT00000032911	MCM6	Gallus gallus minichromosome maintenance complex component 6 (MCM6), mRNA.	--	--	Y	D_33_0.996**,	K131R, V698E, I777L,	--	--
ENSGALG00000012546	ENSGALT00000020490	MCM5	Gallus gallus minichromosome maintenance complex component 5 (MCM5), mRNA.	--	--	Y	S_604_0.997**, K_583_0.994**, Q_595_0.997**, R_594_0.987*, M_589_0.987*, S_605_0.995**, R_602_0.991**, I_608_0.995**, I_606_0.979*, Q_598_0.995**, K_581_0.975*, E_599_0.998**, E_597_0.981*, V_610_0.990**, Y_586_0.976*,	E118D, S306T, I419V,	--	--
ENSGALG00000016676	ENSGALT00000026909	MCM3	Gallus gallus minichromosome maintenance complex component 3 (MCM3), mRNA.	--	--	Y	E_15_0.998**, L_13_0.995**, D_26_0.984*, D_10_0.979*, R_14_0.995**, L_24_0.974*, D_19_0.963*, D_22_0.997**,	D295V, A524S, L659G, H725P,	D295V, L659G,	Y
ENSGALG00000012546	ENSGALT00000020490	MCM5	Gallus gallus minichromosome maintenance complex component 5 (MCM5), mRNA.	--	--	Y	S_604_0.997**, K_583_0.994**, Q_595_0.997**, R_594_0.987*, M_589_0.987*, S_605_0.995**, R_602_0.991**, I_608_0.995**, I_606_0.979*, Q_598_0.995**, K_581_0.975*, E_599_0.998**, E_597_0.981*, V_610_0.990**, Y_586_0.976*,	E118D, S306T, I419V,	--	--
ENSGALG00000016676	ENSGALT00000026909	MCM3	Gallus gallus minichromosome maintenance complex component 3 (MCM3), mRNA.	--	--	Y	E_15_0.998**, L_13_0.995**, D_26_0.984*, D_10_0.979*, R_14_0.995**, L_24_0.974*, D_19_0.963*, D_22_0.997**,	D295V, A524S, L659G, H725P,	D295V, L659G,	Y
ENSGALG00000012546	ENSGALT00000020490	MCM5	Gallus gallus minichromosome maintenance complex component 5 (MCM5), mRNA.	--	--	Y	S_604_0.997**, K_583_0.994**, Q_595_0.997**, R_594_0.987*, M_589_0.987*, S_605_0.995**, R_602_0.991**, I_608_0.995**, I_606_0.979*, Q_598_0.995**, K_581_0.975*, E_599_0.998**, E_597_0.981*, V_610_0.990**, Y_586_0.976*,	E118D, S306T, I419V,	--	--
ENSGALG00000016676	ENSGALT00000026909	MCM3	Gallus gallus minichromosome maintenance complex component 3 (MCM3), mRNA.	--	--	Y	E_15_0.998**, L_13_0.995**, D_26_0.984*, D_10_0.979*, R_14_0.995**, L_24_0.974*, D_19_0.963*, D_22_0.997**,	D295V, A524S, L659G, H725P,	D295V, L659G,	Y
ENSGALG00000012546	ENSGALT00000020490	MCM5	Gallus gallus minichromosome maintenance complex component 5 (MCM5), mRNA.	--	--	Y	S_604_0.997**, K_583_0.994**, Q_595_0.997**, R_594_0.987*, M_589_0.987*, S_605_0.995**, R_602_0.991**, I_608_0.995**, I_606_0.979*, Q_598_0.995**, K_581_0.975*, E_599_0.998**, E_597_0.981*, V_610_0.990**, Y_586_0.976*,	E118D, S306T, I419V,	--	--
ENSGALG00000016676	ENSGALT00000026909	MCM3	Gallus gallus minichromosome maintenance complex component 3 (MCM3), mRNA.	--	--	Y	E_15_0.998**, L_13_0.995**, D_26_0.984*, D_10_0.979*, R_14_0.995**, L_24_0.974*, D_19_0.963*, D_22_0.997**,	D295V, A524S, L659G, H725P,	D295V, L659G,	Y
ENSGALG00000012546	ENSGALT00000020490	MCM5	Gallus gallus minichromosome maintenance complex component 5 (MCM5), mRNA.	--	--	Y	S_604_0.997**, K_583_0.994**, Q_595_0.997**, R_594_0.987*, M_589_0.987*, S_605_0.995**, R_602_0.991**, I_608_0.995**, I_606_0.979*, Q_598_0.995**, K_581_0.975*, E_599_0.998**, E_597_0.981*, V_610_0.990**, Y_586_0.976*,	E118D, S306T, I419V,	--	--
ENSGALG00000016676	ENSGALT00000026909	MCM3	Gallus gallus minichromosome maintenance complex component 3 (MCM3), mRNA.	--	--	Y	E_15_0.998**, L_13_0.995**, D_26_0.984*, D_10_0.979*, R_14_0.995**, L_24_0.974*, D_19_0.963*, D_22_0.997**,	D295V, A524S, L659G, H725P,	D295V, L659G,	Y
ENSGALG00000013036	ENSGALT00000021281	ATP6V1E1	Gallus gallus ATPase, H+ transporting, lysosomal 31kDa, V1 subunit E1 (ATP6V1E1), mRNA.	--	--	Y	S_4_0.986*, K_10_0.982*,	N96T,	--	--
ENSGALG00000009570	ENSGALT00000081849	ATP6V1D	ATPase H+ transporting V1 subunit D	--	--	--	P_11_0.962*, R_13_0.952*, D_5_0.976*,	--	--	--
ENSGALG00000013036	ENSGALT00000021281	ATP6V1E1	Gallus gallus ATPase, H+ transporting, lysosomal 31kDa, V1 subunit E1 (ATP6V1E1), mRNA.	--	--	Y	S_4_0.986*, K_10_0.982*,	N96T,	--	--
ENSGALG00000009570	ENSGALT00000081849	ATP6V1D	ATPase H+ transporting V1 subunit D	--	--	--	P_11_0.962*, R_13_0.952*, D_5_0.976*,	--	--	--
ENSGALG00000013576	ENSGALT00000022097	MTNR1A	Gallus gallus Uncharacterized protein (RP11-215A19.2), mRNA.	--	--	Y	L_61_0.999**, T_40_0.989*, R_62_0.999**, V_55_0.997**, I_41_0.984*, K_60_0.984*, V_51_0.999**, L_46_0.978*, Y_56_0.995**, V_42_0.973*, I_52_0.984*, N_58_0.999**, R_57_0.999**, D_44_0.996**, G_47_0.998**, N_63_0.997**,	--	--	--
ENSGALG00000015419	ENSGALT00000024871	PENK	proenkephalin	--	--	Y	R_28_0.958*, R_6_0.989*, C_33_0.998**, L_11_0.997**, D_29_0.993**, L_7_0.985*, R_21_0.984*, R_23_0.953*, G_8_0.996**, M_1_0.999**, Y_35_0.996**, A_31_0.997**, S_10_0.998**, A_13_0.999**, C_17_0.997**,	--	--	--
ENSGALG00000015419	ENSGALT00000024871	PENK	proenkephalin	--	--	Y	R_28_0.958*, R_6_0.989*, C_33_0.998**, L_11_0.997**, D_29_0.993**, L_7_0.985*, R_21_0.984*, R_23_0.953*, G_8_0.996**, M_1_0.999**, Y_35_0.996**, A_31_0.997**, S_10_0.998**, A_13_0.999**, C_17_0.997**,	--	--	--
ENSGALG00000013576	ENSGALT00000022097	MTNR1A	Gallus gallus Uncharacterized protein (RP11-215A19.2), mRNA.	--	--	Y	L_61_0.999**, T_40_0.989*, R_62_0.999**, V_55_0.997**, I_41_0.984*, K_60_0.984*, V_51_0.999**, L_46_0.978*, Y_56_0.995**, V_42_0.973*, I_52_0.984*, N_58_0.999**, R_57_0.999**, D_44_0.996**, G_47_0.998**, N_63_0.997**,	--	--	--
ENSGALG00000016676	ENSGALT00000026909	MCM3	Gallus gallus minichromosome maintenance complex component 3 (MCM3), mRNA.	--	--	Y	E_15_0.998**, L_13_0.995**, D_26_0.984*, D_10_0.979*, R_14_0.995**, L_24_0.974*, D_19_0.963*, D_22_0.997**,	D295V, A524S, L659G, H725P,	D295V, L659G,	Y
ENSGALG00000012348	ENSGALT00000032911	MCM6	Gallus gallus minichromosome maintenance complex component 6 (MCM6), mRNA.	--	--	Y	D_33_0.996**,	K131R, V698E, I777L,	--	--
ENSGALG00000016676	ENSGALT00000026909	MCM3	Gallus gallus minichromosome maintenance complex component 3 (MCM3), mRNA.	--	--	Y	E_15_0.998**, L_13_0.995**, D_26_0.984*, D_10_0.979*, R_14_0.995**, L_24_0.974*, D_19_0.963*, D_22_0.997**,	D295V, A524S, L659G, H725P,	D295V, L659G,	Y
ENSGALG00000012348	ENSGALT00000032911	MCM6	Gallus gallus minichromosome maintenance complex component 6 (MCM6), mRNA.	--	--	Y	D_33_0.996**,	K131R, V698E, I777L,	--	--
ENSGALG00000016676	ENSGALT00000026909	MCM3	Gallus gallus minichromosome maintenance complex component 3 (MCM3), mRNA.	--	--	Y	E_15_0.998**, L_13_0.995**, D_26_0.984*, D_10_0.979*, R_14_0.995**, L_24_0.974*, D_19_0.963*, D_22_0.997**,	D295V, A524S, L659G, H725P,	D295V, L659G,	Y
ENSGALG00000012348	ENSGALT00000032911	MCM6	Gallus gallus minichromosome maintenance complex component 6 (MCM6), mRNA.	--	--	Y	D_33_0.996**,	K131R, V698E, I777L,	--	--
ENSGALG00000016676	ENSGALT00000026909	MCM3	Gallus gallus minichromosome maintenance complex component 3 (MCM3), mRNA.	--	--	Y	E_15_0.998**, L_13_0.995**, D_26_0.984*, D_10_0.979*, R_14_0.995**, L_24_0.974*, D_19_0.963*, D_22_0.997**,	D295V, A524S, L659G, H725P,	D295V, L659G,	Y
ENSGALG00000012348	ENSGALT00000032911	MCM6	Gallus gallus minichromosome maintenance complex component 6 (MCM6), mRNA.	--	--	Y	D_33_0.996**,	K131R, V698E, I777L,	--	--
ENSGALG00000016676	ENSGALT00000026909	MCM3	Gallus gallus minichromosome maintenance complex component 3 (MCM3), mRNA.	--	--	Y	E_15_0.998**, L_13_0.995**, D_26_0.984*, D_10_0.979*, R_14_0.995**, L_24_0.974*, D_19_0.963*, D_22_0.997**,	D295V, A524S, L659G, H725P,	D295V, L659G,	Y
ENSGALG00000012348	ENSGALT00000032911	MCM6	Gallus gallus minichromosome maintenance complex component 6 (MCM6), mRNA.	--	--	Y	D_33_0.996**,	K131R, V698E, I777L,	--	--
ENSGALG00000016676	ENSGALT00000026909	MCM3	Gallus gallus minichromosome maintenance complex component 3 (MCM3), mRNA.	--	--	Y	E_15_0.998**, L_13_0.995**, D_26_0.984*, D_10_0.979*, R_14_0.995**, L_24_0.974*, D_19_0.963*, D_22_0.997**,	D295V, A524S, L659G, H725P,	D295V, L659G,	Y
ENSGALG00000012546	ENSGALT00000020490	MCM5	Gallus gallus minichromosome maintenance complex component 5 (MCM5), mRNA.	--	--	Y	S_604_0.997**, K_583_0.994**, Q_595_0.997**, R_594_0.987*, M_589_0.987*, S_605_0.995**, R_602_0.991**, I_608_0.995**, I_606_0.979*, Q_598_0.995**, K_581_0.975*, E_599_0.998**, E_597_0.981*, V_610_0.990**, Y_586_0.976*,	E118D, S306T, I419V,	--	--
ENSGALG00000016676	ENSGALT00000026909	MCM3	Gallus gallus minichromosome maintenance complex component 3 (MCM3), mRNA.	--	--	Y	E_15_0.998**, L_13_0.995**, D_26_0.984*, D_10_0.979*, R_14_0.995**, L_24_0.974*, D_19_0.963*, D_22_0.997**,	D295V, A524S, L659G, H725P,	D295V, L659G,	Y
ENSGALG00000012546	ENSGALT00000020490	MCM5	Gallus gallus minichromosome maintenance complex component 5 (MCM5), mRNA.	--	--	Y	S_604_0.997**, K_583_0.994**, Q_595_0.997**, R_594_0.987*, M_589_0.987*, S_605_0.995**, R_602_0.991**, I_608_0.995**, I_606_0.979*, Q_598_0.995**, K_581_0.975*, E_599_0.998**, E_597_0.981*, V_610_0.990**, Y_586_0.976*,	E118D, S306T, I419V,	--	--
ENSGALG00000016676	ENSGALT00000026909	MCM3	Gallus gallus minichromosome maintenance complex component 3 (MCM3), mRNA.	--	--	Y	E_15_0.998**, L_13_0.995**, D_26_0.984*, D_10_0.979*, R_14_0.995**, L_24_0.974*, D_19_0.963*, D_22_0.997**,	D295V, A524S, L659G, H725P,	D295V, L659G,	Y
ENSGALG00000012546	ENSGALT00000020490	MCM5	Gallus gallus minichromosome maintenance complex component 5 (MCM5), mRNA.	--	--	Y	S_604_0.997**, K_583_0.994**, Q_595_0.997**, R_594_0.987*, M_589_0.987*, S_605_0.995**, R_602_0.991**, I_608_0.995**, I_606_0.979*, Q_598_0.995**, K_581_0.975*, E_599_0.998**, E_597_0.981*, V_610_0.990**, Y_586_0.976*,	E118D, S306T, I419V,	--	--
ENSGALG00000016676	ENSGALT00000026909	MCM3	Gallus gallus minichromosome maintenance complex component 3 (MCM3), mRNA.	--	--	Y	E_15_0.998**, L_13_0.995**, D_26_0.984*, D_10_0.979*, R_14_0.995**, L_24_0.974*, D_19_0.963*, D_22_0.997**,	D295V, A524S, L659G, H725P,	D295V, L659G,	Y
ENSGALG00000012546	ENSGALT00000020490	MCM5	Gallus gallus minichromosome maintenance complex component 5 (MCM5), mRNA.	--	--	Y	S_604_0.997**, K_583_0.994**, Q_595_0.997**, R_594_0.987*, M_589_0.987*, S_605_0.995**, R_602_0.991**, I_608_0.995**, I_606_0.979*, Q_598_0.995**, K_581_0.975*, E_599_0.998**, E_597_0.981*, V_610_0.990**, Y_586_0.976*,	E118D, S306T, I419V,	--	--
ENSGALG00000016676	ENSGALT00000026909	MCM3	Gallus gallus minichromosome maintenance complex component 3 (MCM3), mRNA.	--	--	Y	E_15_0.998**, L_13_0.995**, D_26_0.984*, D_10_0.979*, R_14_0.995**, L_24_0.974*, D_19_0.963*, D_22_0.997**,	D295V, A524S, L659G, H725P,	D295V, L659G,	Y
ENSGALG00000012546	ENSGALT00000020490	MCM5	Gallus gallus minichromosome maintenance complex component 5 (MCM5), mRNA.	--	--	Y	S_604_0.997**, K_583_0.994**, Q_595_0.997**, R_594_0.987*, M_589_0.987*, S_605_0.995**, R_602_0.991**, I_608_0.995**, I_606_0.979*, Q_598_0.995**, K_581_0.975*, E_599_0.998**, E_597_0.981*, V_610_0.990**, Y_586_0.976*,	E118D, S306T, I419V,	--	--
ENSGALG00000017201	ENSGALT00000027803	CEP57	centrosomal protein 57	--	--	Y	E_261_0.965*, Q_259_0.993**, K_258_0.965*,	K90R,	--	--
ENSGALG00000010195	ENSGALT00000016572	PLK4	polo like kinase 4	--	--	Y	V_854_0.970*, E_858_0.957*, S_929_0.969*, K_859_0.974*,	F294L, I322M, V846D, N882S,	--	--
ENSGALG00000017201	ENSGALT00000027803	CEP57	centrosomal protein 57	--	--	Y	E_261_0.965*, Q_259_0.993**, K_258_0.965*,	K90R,	--	--
ENSGALG00000010195	ENSGALT00000016572	PLK4	polo like kinase 4	--	--	Y	V_854_0.970*, E_858_0.957*, S_929_0.969*, K_859_0.974*,	F294L, I322M, V846D, N882S,	--	--
ENSGALG00000017201	ENSGALT00000027803	CEP57	centrosomal protein 57	--	--	Y	E_261_0.965*, Q_259_0.993**, K_258_0.965*,	K90R,	--	--
ENSGALG00000010195	ENSGALT00000016572	PLK4	polo like kinase 4	--	--	Y	V_854_0.970*, E_858_0.957*, S_929_0.969*, K_859_0.974*,	F294L, I322M, V846D, N882S,	--	--
ENSGALG00000017201	ENSGALT00000027803	CEP57	centrosomal protein 57	--	--	Y	E_261_0.965*, Q_259_0.993**, K_258_0.965*,	K90R,	--	--
ENSGALG00000010195	ENSGALT00000016572	PLK4	polo like kinase 4	--	--	Y	V_854_0.970*, E_858_0.957*, S_929_0.969*, K_859_0.974*,	F294L, I322M, V846D, N882S,	--	--
ENSGALG00000017201	ENSGALT00000027803	CEP57	centrosomal protein 57	--	--	Y	E_261_0.965*, Q_259_0.993**, K_258_0.965*,	K90R,	--	--
ENSGALG00000010195	ENSGALT00000016572	PLK4	polo like kinase 4	--	--	Y	V_854_0.970*, E_858_0.957*, S_929_0.969*, K_859_0.974*,	F294L, I322M, V846D, N882S,	--	--
ENSGALG00000017201	ENSGALT00000027803	CEP57	centrosomal protein 57	--	--	Y	E_261_0.965*, Q_259_0.993**, K_258_0.965*,	K90R,	--	--
ENSGALG00000021365	ENSGALT00000050026	DCTN3	dynactin subunit 3	--	--	Y	T_156_0.959*, K_155_0.982*, L_150_0.972*, C_139_0.950*, E_140_0.969*, K_147_0.999**, Y_153_0.999**,	F164L,	--	--
ENSGALG00000017201	ENSGALT00000027803	CEP57	centrosomal protein 57	--	--	Y	E_261_0.965*, Q_259_0.993**, K_258_0.965*,	K90R,	--	--
ENSGALG00000021365	ENSGALT00000050026	DCTN3	dynactin subunit 3	--	--	Y	T_156_0.959*, K_155_0.982*, L_150_0.972*, C_139_0.950*, E_140_0.969*, K_147_0.999**, Y_153_0.999**,	F164L,	--	--
ENSGALG00000017201	ENSGALT00000027803	CEP57	centrosomal protein 57	--	--	Y	E_261_0.965*, Q_259_0.993**, K_258_0.965*,	K90R,	--	--
ENSGALG00000021365	ENSGALT00000050026	DCTN3	dynactin subunit 3	--	--	Y	T_156_0.959*, K_155_0.982*, L_150_0.972*, C_139_0.950*, E_140_0.969*, K_147_0.999**, Y_153_0.999**,	F164L,	--	--
ENSGALG00000017201	ENSGALT00000027803	CEP57	centrosomal protein 57	--	--	Y	E_261_0.965*, Q_259_0.993**, K_258_0.965*,	K90R,	--	--
ENSGALG00000021365	ENSGALT00000050026	DCTN3	dynactin subunit 3	--	--	Y	T_156_0.959*, K_155_0.982*, L_150_0.972*, C_139_0.950*, E_140_0.969*, K_147_0.999**, Y_153_0.999**,	F164L,	--	--
ENSGALG00000017201	ENSGALT00000027803	CEP57	centrosomal protein 57	--	--	Y	E_261_0.965*, Q_259_0.993**, K_258_0.965*,	K90R,	--	--
ENSGALG00000021365	ENSGALT00000050026	DCTN3	dynactin subunit 3	--	--	Y	T_156_0.959*, K_155_0.982*, L_150_0.972*, C_139_0.950*, E_140_0.969*, K_147_0.999**, Y_153_0.999**,	F164L,	--	--
ENSGALG00000021365	ENSGALT00000050026	DCTN3	dynactin subunit 3	--	--	Y	T_156_0.959*, K_155_0.982*, L_150_0.972*, C_139_0.950*, E_140_0.969*, K_147_0.999**, Y_153_0.999**,	F164L,	--	--
ENSGALG00000010195	ENSGALT00000016572	PLK4	polo like kinase 4	--	--	Y	V_854_0.970*, E_858_0.957*, S_929_0.969*, K_859_0.974*,	F294L, I322M, V846D, N882S,	--	--
ENSGALG00000021365	ENSGALT00000050026	DCTN3	dynactin subunit 3	--	--	Y	T_156_0.959*, K_155_0.982*, L_150_0.972*, C_139_0.950*, E_140_0.969*, K_147_0.999**, Y_153_0.999**,	F164L,	--	--
ENSGALG00000010195	ENSGALT00000016572	PLK4	polo like kinase 4	--	--	Y	V_854_0.970*, E_858_0.957*, S_929_0.969*, K_859_0.974*,	F294L, I322M, V846D, N882S,	--	--
ENSGALG00000021365	ENSGALT00000050026	DCTN3	dynactin subunit 3	--	--	Y	T_156_0.959*, K_155_0.982*, L_150_0.972*, C_139_0.950*, E_140_0.969*, K_147_0.999**, Y_153_0.999**,	F164L,	--	--
ENSGALG00000010195	ENSGALT00000016572	PLK4	polo like kinase 4	--	--	Y	V_854_0.970*, E_858_0.957*, S_929_0.969*, K_859_0.974*,	F294L, I322M, V846D, N882S,	--	--
ENSGALG00000021365	ENSGALT00000050026	DCTN3	dynactin subunit 3	--	--	Y	T_156_0.959*, K_155_0.982*, L_150_0.972*, C_139_0.950*, E_140_0.969*, K_147_0.999**, Y_153_0.999**,	F164L,	--	--
ENSGALG00000010195	ENSGALT00000016572	PLK4	polo like kinase 4	--	--	Y	V_854_0.970*, E_858_0.957*, S_929_0.969*, K_859_0.974*,	F294L, I322M, V846D, N882S,	--	--
ENSGALG00000021365	ENSGALT00000050026	DCTN3	dynactin subunit 3	--	--	Y	T_156_0.959*, K_155_0.982*, L_150_0.972*, C_139_0.950*, E_140_0.969*, K_147_0.999**, Y_153_0.999**,	F164L,	--	--
ENSGALG00000010195	ENSGALT00000016572	PLK4	polo like kinase 4	--	--	Y	V_854_0.970*, E_858_0.957*, S_929_0.969*, K_859_0.974*,	F294L, I322M, V846D, N882S,	--	--
ENSGALG00000021365	ENSGALT00000050026	DCTN3	dynactin subunit 3	--	--	Y	T_156_0.959*, K_155_0.982*, L_150_0.972*, C_139_0.950*, E_140_0.969*, K_147_0.999**, Y_153_0.999**,	F164L,	--	--
ENSGALG00000017201	ENSGALT00000027803	CEP57	centrosomal protein 57	--	--	Y	E_261_0.965*, Q_259_0.993**, K_258_0.965*,	K90R,	--	--
ENSGALG00000021365	ENSGALT00000050026	DCTN3	dynactin subunit 3	--	--	Y	T_156_0.959*, K_155_0.982*, L_150_0.972*, C_139_0.950*, E_140_0.969*, K_147_0.999**, Y_153_0.999**,	F164L,	--	--
ENSGALG00000017201	ENSGALT00000027803	CEP57	centrosomal protein 57	--	--	Y	E_261_0.965*, Q_259_0.993**, K_258_0.965*,	K90R,	--	--
ENSGALG00000021365	ENSGALT00000050026	DCTN3	dynactin subunit 3	--	--	Y	T_156_0.959*, K_155_0.982*, L_150_0.972*, C_139_0.950*, E_140_0.969*, K_147_0.999**, Y_153_0.999**,	F164L,	--	--
ENSGALG00000017201	ENSGALT00000027803	CEP57	centrosomal protein 57	--	--	Y	E_261_0.965*, Q_259_0.993**, K_258_0.965*,	K90R,	--	--
ENSGALG00000021365	ENSGALT00000050026	DCTN3	dynactin subunit 3	--	--	Y	T_156_0.959*, K_155_0.982*, L_150_0.972*, C_139_0.950*, E_140_0.969*, K_147_0.999**, Y_153_0.999**,	F164L,	--	--
ENSGALG00000017201	ENSGALT00000027803	CEP57	centrosomal protein 57	--	--	Y	E_261_0.965*, Q_259_0.993**, K_258_0.965*,	K90R,	--	--
ENSGALG00000021365	ENSGALT00000050026	DCTN3	dynactin subunit 3	--	--	Y	T_156_0.959*, K_155_0.982*, L_150_0.972*, C_139_0.950*, E_140_0.969*, K_147_0.999**, Y_153_0.999**,	F164L,	--	--
ENSGALG00000017201	ENSGALT00000027803	CEP57	centrosomal protein 57	--	--	Y	E_261_0.965*, Q_259_0.993**, K_258_0.965*,	K90R,	--	--
ENSGALG00000016912	ENSGALT00000036512	EDNRB	Gallus gallus endothelin receptor type B (EDNRB), mRNA.	--	--	Y	Y_158_0.980*,	T258A,	--	--
ENSGALG00000004446	ENSGALT00000007077	NPFFR1	Gallus gallus neuropeptide FF receptor 1 (NPFFR1), mRNA.	--	--	Y	G_125_0.998**, S_120_0.999**, C_117_0.996**, M_126_1.000**, W_110_0.993**, L_122_0.994**, P_111_0.953*, M_116_0.977*, Q_124_0.994**, F_112_0.991**, V_123_0.999**, M_119_0.999**,	A269V,	--	--
ENSGALG00000016912	ENSGALT00000036512	EDNRB	Gallus gallus endothelin receptor type B (EDNRB), mRNA.	--	--	Y	Y_158_0.980*,	T258A,	--	--
ENSGALG00000010013	ENSGALT00000016263	EDNRA	Gallus gallus endothelin receptor type A (EDNRA), mRNA.	--	--	--	S_57_0.958*,	G34R,	--	--
ENSGALG00000016912	ENSGALT00000036512	EDNRB	Gallus gallus endothelin receptor type B (EDNRB), mRNA.	--	--	Y	Y_158_0.980*,	T258A,	--	--
ENSGALG00000010013	ENSGALT00000016263	EDNRA	Gallus gallus endothelin receptor type A (EDNRA), mRNA.	--	--	--	S_57_0.958*,	G34R,	--	--
ENSGALG00000011620	ENSGALT00000037443	AKT1	Gallus gallus v-akt murine thymoma viral oncogene homolog 1 (AKT1), mRNA.	Y	--	Y	I_6_0.995**, E_3_0.991**, E_9_0.993**, L_12_0.976*, A_5_0.960*,	D455G,	--	--
ENSGALG00000012218	ENSGALT00000019954	CBY1	Gallus gallus chibby homolog 1 (Drosophila) (CBY1), mRNA.	--	--	Y	L_26_0.974*, S_6_0.970*, S_22_0.998**, L_3_0.999**, R_16_0.997**, F_8_0.982*, A_19_0.992**, H_25_0.999**, L_24_0.999**, P_10_1.000**, P_14_0.999**,	--	--	--

## Sheet: DNDS4X
ENSG ID	ENST ID	Gene Symbol	Desciption	DNDS 4x	DNDS >1	Pos Select	Pos Sites	Uniq Sub	SIFT	MSA
ENSGALG00000027372	ENSGALT00000001176	PIP5K1A	Gallus gallus phosphatidylinositol-4-phosphate 5-kinase, type I, alpha (PIP5K1A), mRNA.	Y	--	--	--	--	--	--
ENSGALG00000005893	ENSGALT00000009482	ZFAND4	zinc finger AN1-type containing 4	Y	--	--	--	--	--	--
ENSGALG00000027372	ENSGALT00000001176	PIP5K1A	Gallus gallus phosphatidylinositol-4-phosphate 5-kinase, type I, alpha (PIP5K1A), mRNA.	Y	--	--	--	--	--	--
ENSGALG00000005893	ENSGALT00000009482	ZFAND4	zinc finger AN1-type containing 4	Y	--	--	--	--	--	--
ENSGALG00000000839	ENSGALT00000001231	WNT11	Gallus gallus wingless-type MMTV integration site family, member 11 (WNT11), mRNA.	Y	--	--	--	--	--	--
ENSGALG00000005733	ENSGALT00000040132	WNT8B	Wnt family member 8B	Y	--	--	--	--	--	--
ENSGALG00000000950	ENSGALT00000071239	MVB12B	Gallus gallus multivesicular body subunit 12B (MVB12B), mRNA.	Y	--	--	--	--	--	--
ENSGALG00000003743	ENSGALT00000005939	VPS37B	VPS37B, ESCRT-I subunit	Y	--	--	--	--	--	--
ENSGALG00000001330	ENSGALT00000081747	ATP5G1	ATP synthase, H+ transporting, mitochondrial Fo complex subunit C1 (subunit 9)	Y	--	--	--	--	--	--
ENSGALG00000012287	ENSGALT00000074859	ATP5S	Gallus gallus ATP synthase, H+ transporting, mitochondrial Fo complex, subunit s (factor B) (ATP5S), mRNA.	Y	--	--	--	--	--	--
ENSGALG00000001330	ENSGALT00000081747	ATP5G1	ATP synthase, H+ transporting, mitochondrial Fo complex subunit C1 (subunit 9)	Y	--	--	--	--	--	--
ENSGALG00000012287	ENSGALT00000074859	ATP5S	Gallus gallus ATP synthase, H+ transporting, mitochondrial Fo complex, subunit s (factor B) (ATP5S), mRNA.	Y	--	--	--	--	--	--
ENSGALG00000001330	ENSGALT00000081747	ATP5G1	ATP synthase, H+ transporting, mitochondrial Fo complex subunit C1 (subunit 9)	Y	--	--	--	--	--	--
ENSGALG00000012287	ENSGALT00000074859	ATP5S	Gallus gallus ATP synthase, H+ transporting, mitochondrial Fo complex, subunit s (factor B) (ATP5S), mRNA.	Y	--	--	--	--	--	--
ENSGALG00000001330	ENSGALT00000081747	ATP5G1	ATP synthase, H+ transporting, mitochondrial Fo complex subunit C1 (subunit 9)	Y	--	--	--	--	--	--
ENSGALG00000012287	ENSGALT00000074859	ATP5S	Gallus gallus ATP synthase, H+ transporting, mitochondrial Fo complex, subunit s (factor B) (ATP5S), mRNA.	Y	--	--	--	--	--	--
ENSGALG00000001330	ENSGALT00000081747	ATP5G1	ATP synthase, H+ transporting, mitochondrial Fo complex subunit C1 (subunit 9)	Y	--	--	--	--	--	--
ENSGALG00000012287	ENSGALT00000074859	ATP5S	Gallus gallus ATP synthase, H+ transporting, mitochondrial Fo complex, subunit s (factor B) (ATP5S), mRNA.	Y	--	--	--	--	--	--
ENSGALG00000001506	ENSGALT00000002291	PTTG1	Gallus gallus pituitary tumor-transforming 1 (PTTG1), transcript variant 1, mRNA.	Y	Y	--	--	--	--	--
ENSGALG00000021213	ENSGALT00000080626	UBE2D1	Gallus gallus ubiquitin-conjugating enzyme E2D 1 (UBC4/5 homolog, yeast) (UBE2D1), mRNA.	Y	--	--	--	--	--	--
ENSGALG00000001506	ENSGALT00000002291	PTTG1	Gallus gallus pituitary tumor-transforming 1 (PTTG1), transcript variant 1, mRNA.	Y	Y	--	--	--	--	--
ENSGALG00000021213	ENSGALT00000080626	UBE2D1	Gallus gallus ubiquitin-conjugating enzyme E2D 1 (UBC4/5 homolog, yeast) (UBE2D1), mRNA.	Y	--	--	--	--	--	--
ENSGALG00000001506	ENSGALT00000002291	PTTG1	Gallus gallus pituitary tumor-transforming 1 (PTTG1), transcript variant 1, mRNA.	Y	Y	--	--	--	--	--
ENSGALG00000021213	ENSGALT00000080626	UBE2D1	Gallus gallus ubiquitin-conjugating enzyme E2D 1 (UBC4/5 homolog, yeast) (UBE2D1), mRNA.	Y	--	--	--	--	--	--
ENSGALG00000001506	ENSGALT00000002291	PTTG1	Gallus gallus pituitary tumor-transforming 1 (PTTG1), transcript variant 1, mRNA.	Y	Y	--	--	--	--	--
ENSGALG00000021213	ENSGALT00000080626	UBE2D1	Gallus gallus ubiquitin-conjugating enzyme E2D 1 (UBC4/5 homolog, yeast) (UBE2D1), mRNA.	Y	--	--	--	--	--	--
ENSGALG00000001506	ENSGALT00000002291	PTTG1	Gallus gallus pituitary tumor-transforming 1 (PTTG1), transcript variant 1, mRNA.	Y	Y	--	--	--	--	--
ENSGALG00000021213	ENSGALT00000080626	UBE2D1	Gallus gallus ubiquitin-conjugating enzyme E2D 1 (UBC4/5 homolog, yeast) (UBE2D1), mRNA.	Y	--	--	--	--	--	--
ENSGALG00000001540	ENSGALT00000002340	SF3A3	splicing factor 3a subunit 3	Y	--	--	--	--	--	--
ENSGALG00000002087	ENSGALT00000003255	NCBP1	Gallus gallus nuclear cap binding protein subunit 1, 80kDa (NCBP1), mRNA.	Y	--	--	--	--	--	--
ENSGALG00000001540	ENSGALT00000002340	SF3A3	splicing factor 3a subunit 3	Y	--	--	--	--	--	--
ENSGALG00000002087	ENSGALT00000003255	NCBP1	Gallus gallus nuclear cap binding protein subunit 1, 80kDa (NCBP1), mRNA.	Y	--	--	--	--	--	--
ENSGALG00000001540	ENSGALT00000002340	SF3A3	splicing factor 3a subunit 3	Y	--	--	--	--	--	--
ENSGALG00000002087	ENSGALT00000003255	NCBP1	Gallus gallus nuclear cap binding protein subunit 1, 80kDa (NCBP1), mRNA.	Y	--	--	--	--	--	--
ENSGALG00000001540	ENSGALT00000002340	SF3A3	splicing factor 3a subunit 3	Y	--	--	--	--	--	--
ENSGALG00000002531	ENSGALT00000003987	SF3B3	splicing factor 3b subunit 3	Y	--	--	--	H356Q, N671D,	--	--
ENSGALG00000001540	ENSGALT00000002340	SF3A3	splicing factor 3a subunit 3	Y	--	--	--	--	--	--
ENSGALG00000002531	ENSGALT00000003987	SF3B3	splicing factor 3b subunit 3	Y	--	--	--	H356Q, N671D,	--	--
ENSGALG00000001540	ENSGALT00000002340	SF3A3	splicing factor 3a subunit 3	Y	--	--	--	--	--	--
ENSGALG00000002531	ENSGALT00000003987	SF3B3	splicing factor 3b subunit 3	Y	--	--	--	H356Q, N671D,	--	--
ENSGALG00000001540	ENSGALT00000002340	SF3A3	splicing factor 3a subunit 3	Y	--	--	--	--	--	--
ENSGALG00000011036	ENSGALT00000076280	HNRNPA2B1	heterogeneous nuclear ribonucleoproteins A2/B1	Y	--	--	--	L167V,	--	--
ENSGALG00000001540	ENSGALT00000002340	SF3A3	splicing factor 3a subunit 3	Y	--	--	--	--	--	--
ENSGALG00000011036	ENSGALT00000076280	HNRNPA2B1	heterogeneous nuclear ribonucleoproteins A2/B1	Y	--	--	--	L167V,	--	--
ENSGALG00000001540	ENSGALT00000002340	SF3A3	splicing factor 3a subunit 3	Y	--	--	--	--	--	--
ENSGALG00000011036	ENSGALT00000076280	HNRNPA2B1	heterogeneous nuclear ribonucleoproteins A2/B1	Y	--	--	--	L167V,	--	--
ENSGALG00000001540	ENSGALT00000002340	SF3A3	splicing factor 3a subunit 3	Y	--	--	--	--	--	--
ENSGALG00000012591	ENSGALT00000074863			Y	--	--	--	--	--	--
ENSGALG00000001540	ENSGALT00000002340	SF3A3	splicing factor 3a subunit 3	Y	--	--	--	--	--	--
ENSGALG00000012591	ENSGALT00000074863			Y	--	--	--	--	--	--
ENSGALG00000001540	ENSGALT00000002340	SF3A3	splicing factor 3a subunit 3	Y	--	--	--	--	--	--
ENSGALG00000012591	ENSGALT00000074863			Y	--	--	--	--	--	--
ENSGALG00000001978	ENSGALT00000072682	MED16	mediator complex subunit 16	Y	--	--	--	--	--	--
ENSGALG00000004974	ENSGALT00000007976	PPARG	Gallus gallus peroxisome proliferator-activated receptor gamma (PPARG), mRNA.	Y	--	--	--	--	--	--
ENSGALG00000001978	ENSGALT00000072682	MED16	mediator complex subunit 16	Y	--	--	--	--	--	--
ENSGALG00000004974	ENSGALT00000007976	PPARG	Gallus gallus peroxisome proliferator-activated receptor gamma (PPARG), mRNA.	Y	--	--	--	--	--	--
ENSGALG00000001978	ENSGALT00000072682	MED16	mediator complex subunit 16	Y	--	--	--	--	--	--
ENSGALG00000004974	ENSGALT00000007976	PPARG	Gallus gallus peroxisome proliferator-activated receptor gamma (PPARG), mRNA.	Y	--	--	--	--	--	--
ENSGALG00000002087	ENSGALT00000003255	NCBP1	Gallus gallus nuclear cap binding protein subunit 1, 80kDa (NCBP1), mRNA.	Y	--	--	--	--	--	--
ENSGALG00000001540	ENSGALT00000002340	SF3A3	splicing factor 3a subunit 3	Y	--	--	--	--	--	--
ENSGALG00000002087	ENSGALT00000003255	NCBP1	Gallus gallus nuclear cap binding protein subunit 1, 80kDa (NCBP1), mRNA.	Y	--	--	--	--	--	--
ENSGALG00000001540	ENSGALT00000002340	SF3A3	splicing factor 3a subunit 3	Y	--	--	--	--	--	--
ENSGALG00000002087	ENSGALT00000003255	NCBP1	Gallus gallus nuclear cap binding protein subunit 1, 80kDa (NCBP1), mRNA.	Y	--	--	--	--	--	--
ENSGALG00000001540	ENSGALT00000002340	SF3A3	splicing factor 3a subunit 3	Y	--	--	--	--	--	--
ENSGALG00000002087	ENSGALT00000003255	NCBP1	Gallus gallus nuclear cap binding protein subunit 1, 80kDa (NCBP1), mRNA.	Y	--	--	--	--	--	--
ENSGALG00000002531	ENSGALT00000003987	SF3B3	splicing factor 3b subunit 3	Y	--	--	--	H356Q, N671D,	--	--
ENSGALG00000002087	ENSGALT00000003255	NCBP1	Gallus gallus nuclear cap binding protein subunit 1, 80kDa (NCBP1), mRNA.	Y	--	--	--	--	--	--
ENSGALG00000002531	ENSGALT00000003987	SF3B3	splicing factor 3b subunit 3	Y	--	--	--	H356Q, N671D,	--	--
ENSGALG00000002087	ENSGALT00000003255	NCBP1	Gallus gallus nuclear cap binding protein subunit 1, 80kDa (NCBP1), mRNA.	Y	--	--	--	--	--	--
ENSGALG00000002531	ENSGALT00000003987	SF3B3	splicing factor 3b subunit 3	Y	--	--	--	H356Q, N671D,	--	--
ENSGALG00000002087	ENSGALT00000003255	NCBP1	Gallus gallus nuclear cap binding protein subunit 1, 80kDa (NCBP1), mRNA.	Y	--	--	--	--	--	--
ENSGALG00000005093	ENSGALT00000081263			Y	--	--	--	--	--	--
ENSGALG00000002087	ENSGALT00000003255	NCBP1	Gallus gallus nuclear cap binding protein subunit 1, 80kDa (NCBP1), mRNA.	Y	--	--	--	--	--	--
ENSGALG00000005093	ENSGALT00000081263			Y	--	--	--	--	--	--
ENSGALG00000002087	ENSGALT00000003255	NCBP1	Gallus gallus nuclear cap binding protein subunit 1, 80kDa (NCBP1), mRNA.	Y	--	--	--	--	--	--
ENSGALG00000005093	ENSGALT00000081263			Y	--	--	--	--	--	--
ENSGALG00000002087	ENSGALT00000003255	NCBP1	Gallus gallus nuclear cap binding protein subunit 1, 80kDa (NCBP1), mRNA.	Y	--	--	--	--	--	--
ENSGALG00000005093	ENSGALT00000081263			Y	--	--	--	--	--	--
ENSGALG00000002087	ENSGALT00000003255	NCBP1	Gallus gallus nuclear cap binding protein subunit 1, 80kDa (NCBP1), mRNA.	Y	--	--	--	--	--	--
ENSGALG00000005093	ENSGALT00000081263			Y	--	--	--	--	--	--
ENSGALG00000002087	ENSGALT00000003255	NCBP1	Gallus gallus nuclear cap binding protein subunit 1, 80kDa (NCBP1), mRNA.	Y	--	--	--	--	--	--
ENSGALG00000011036	ENSGALT00000076280	HNRNPA2B1	heterogeneous nuclear ribonucleoproteins A2/B1	Y	--	--	--	L167V,	--	--
ENSGALG00000002087	ENSGALT00000003255	NCBP1	Gallus gallus nuclear cap binding protein subunit 1, 80kDa (NCBP1), mRNA.	Y	--	--	--	--	--	--
ENSGALG00000011036	ENSGALT00000076280	HNRNPA2B1	heterogeneous nuclear ribonucleoproteins A2/B1	Y	--	--	--	L167V,	--	--
ENSGALG00000002087	ENSGALT00000003255	NCBP1	Gallus gallus nuclear cap binding protein subunit 1, 80kDa (NCBP1), mRNA.	Y	--	--	--	--	--	--
ENSGALG00000011036	ENSGALT00000076280	HNRNPA2B1	heterogeneous nuclear ribonucleoproteins A2/B1	Y	--	--	--	L167V,	--	--
ENSGALG00000002087	ENSGALT00000003255	NCBP1	Gallus gallus nuclear cap binding protein subunit 1, 80kDa (NCBP1), mRNA.	Y	--	--	--	--	--	--
ENSGALG00000012229	ENSGALT00000019972	RPS29	Gallus gallus ribosomal protein S29 (RPS29), mRNA.	Y	--	--	--	--	--	--
ENSGALG00000002087	ENSGALT00000003255	NCBP1	Gallus gallus nuclear cap binding protein subunit 1, 80kDa (NCBP1), mRNA.	Y	--	--	--	--	--	--
ENSGALG00000012229	ENSGALT00000019972	RPS29	Gallus gallus ribosomal protein S29 (RPS29), mRNA.	Y	--	--	--	--	--	--
ENSGALG00000002087	ENSGALT00000003255	NCBP1	Gallus gallus nuclear cap binding protein subunit 1, 80kDa (NCBP1), mRNA.	Y	--	--	--	--	--	--
ENSGALG00000012229	ENSGALT00000019972	RPS29	Gallus gallus ribosomal protein S29 (RPS29), mRNA.	Y	--	--	--	--	--	--
ENSGALG00000002087	ENSGALT00000003255	NCBP1	Gallus gallus nuclear cap binding protein subunit 1, 80kDa (NCBP1), mRNA.	Y	--	--	--	--	--	--
ENSGALG00000012229	ENSGALT00000019972	RPS29	Gallus gallus ribosomal protein S29 (RPS29), mRNA.	Y	--	--	--	--	--	--
ENSGALG00000002087	ENSGALT00000003255	NCBP1	Gallus gallus nuclear cap binding protein subunit 1, 80kDa (NCBP1), mRNA.	Y	--	--	--	--	--	--
ENSGALG00000012229	ENSGALT00000019972	RPS29	Gallus gallus ribosomal protein S29 (RPS29), mRNA.	Y	--	--	--	--	--	--
ENSGALG00000002087	ENSGALT00000003255	NCBP1	Gallus gallus nuclear cap binding protein subunit 1, 80kDa (NCBP1), mRNA.	Y	--	--	--	--	--	--
ENSGALG00000012591	ENSGALT00000074863			Y	--	--	--	--	--	--
ENSGALG00000002087	ENSGALT00000003255	NCBP1	Gallus gallus nuclear cap binding protein subunit 1, 80kDa (NCBP1), mRNA.	Y	--	--	--	--	--	--
ENSGALG00000012591	ENSGALT00000074863			Y	--	--	--	--	--	--
ENSGALG00000002087	ENSGALT00000003255	NCBP1	Gallus gallus nuclear cap binding protein subunit 1, 80kDa (NCBP1), mRNA.	Y	--	--	--	--	--	--
ENSGALG00000012591	ENSGALT00000074863			Y	--	--	--	--	--	--
ENSGALG00000002087	ENSGALT00000003255	NCBP1	Gallus gallus nuclear cap binding protein subunit 1, 80kDa (NCBP1), mRNA.	Y	--	--	--	--	--	--
ENSGALG00000011290	ENSGALT00000066755	RPL15	60S ribosomal protein L15	Y	--	--	--	K153R,	--	--
ENSGALG00000002087	ENSGALT00000003255	NCBP1	Gallus gallus nuclear cap binding protein subunit 1, 80kDa (NCBP1), mRNA.	Y	--	--	--	--	--	--
ENSGALG00000011290	ENSGALT00000066755	RPL15	60S ribosomal protein L15	Y	--	--	--	K153R,	--	--
ENSGALG00000002087	ENSGALT00000003255	NCBP1	Gallus gallus nuclear cap binding protein subunit 1, 80kDa (NCBP1), mRNA.	Y	--	--	--	--	--	--
ENSGALG00000011290	ENSGALT00000066755	RPL15	60S ribosomal protein L15	Y	--	--	--	K153R,	--	--
ENSGALG00000002087	ENSGALT00000003255	NCBP1	Gallus gallus nuclear cap binding protein subunit 1, 80kDa (NCBP1), mRNA.	Y	--	--	--	--	--	--
ENSGALG00000011290	ENSGALT00000066755	RPL15	60S ribosomal protein L15	Y	--	--	--	K153R,	--	--
ENSGALG00000002087	ENSGALT00000003255	NCBP1	Gallus gallus nuclear cap binding protein subunit 1, 80kDa (NCBP1), mRNA.	Y	--	--	--	--	--	--
ENSGALG00000011290	ENSGALT00000066755	RPL15	60S ribosomal protein L15	Y	--	--	--	K153R,	--	--
ENSGALG00000002207	ENSGALT00000003456	ATP6V1G3	ATPase H+ transporting V1 subunit G3	Y	--	--	--	--	--	--
ENSGALG00000007190	ENSGALT00000011643	ATP6V1G1	Gallus gallus ATPase, H+ transporting, lysosomal 13kDa, V1 subunit G1 (ATP6V1G1), mRNA.	Y	--	--	--	--	--	--
ENSGALG00000002286	ENSGALT00000042805	H3F3B	Gallus gallus H3 histone, family 3B (H3F3B), mRNA.	Y	--	--	--	--	--	--
ENSGALG00000021213	ENSGALT00000080626	UBE2D1	Gallus gallus ubiquitin-conjugating enzyme E2D 1 (UBC4/5 homolog, yeast) (UBE2D1), mRNA.	Y	--	--	--	--	--	--
ENSGALG00000002531	ENSGALT00000003987	SF3B3	splicing factor 3b subunit 3	Y	--	--	--	H356Q, N671D,	--	--
ENSGALG00000001540	ENSGALT00000002340	SF3A3	splicing factor 3a subunit 3	Y	--	--	--	--	--	--
ENSGALG00000002531	ENSGALT00000003987	SF3B3	splicing factor 3b subunit 3	Y	--	--	--	H356Q, N671D,	--	--
ENSGALG00000001540	ENSGALT00000002340	SF3A3	splicing factor 3a subunit 3	Y	--	--	--	--	--	--
ENSGALG00000002531	ENSGALT00000003987	SF3B3	splicing factor 3b subunit 3	Y	--	--	--	H356Q, N671D,	--	--
ENSGALG00000001540	ENSGALT00000002340	SF3A3	splicing factor 3a subunit 3	Y	--	--	--	--	--	--
ENSGALG00000002531	ENSGALT00000003987	SF3B3	splicing factor 3b subunit 3	Y	--	--	--	H356Q, N671D,	--	--
ENSGALG00000002087	ENSGALT00000003255	NCBP1	Gallus gallus nuclear cap binding protein subunit 1, 80kDa (NCBP1), mRNA.	Y	--	--	--	--	--	--
ENSGALG00000002531	ENSGALT00000003987	SF3B3	splicing factor 3b subunit 3	Y	--	--	--	H356Q, N671D,	--	--
ENSGALG00000002087	ENSGALT00000003255	NCBP1	Gallus gallus nuclear cap binding protein subunit 1, 80kDa (NCBP1), mRNA.	Y	--	--	--	--	--	--
ENSGALG00000002531	ENSGALT00000003987	SF3B3	splicing factor 3b subunit 3	Y	--	--	--	H356Q, N671D,	--	--
ENSGALG00000002087	ENSGALT00000003255	NCBP1	Gallus gallus nuclear cap binding protein subunit 1, 80kDa (NCBP1), mRNA.	Y	--	--	--	--	--	--
ENSGALG00000002531	ENSGALT00000003987	SF3B3	splicing factor 3b subunit 3	Y	--	--	--	H356Q, N671D,	--	--
ENSGALG00000011036	ENSGALT00000076280	HNRNPA2B1	heterogeneous nuclear ribonucleoproteins A2/B1	Y	--	--	--	L167V,	--	--
ENSGALG00000002531	ENSGALT00000003987	SF3B3	splicing factor 3b subunit 3	Y	--	--	--	H356Q, N671D,	--	--
ENSGALG00000011036	ENSGALT00000076280	HNRNPA2B1	heterogeneous nuclear ribonucleoproteins A2/B1	Y	--	--	--	L167V,	--	--
ENSGALG00000002531	ENSGALT00000003987	SF3B3	splicing factor 3b subunit 3	Y	--	--	--	H356Q, N671D,	--	--
ENSGALG00000011036	ENSGALT00000076280	HNRNPA2B1	heterogeneous nuclear ribonucleoproteins A2/B1	Y	--	--	--	L167V,	--	--
ENSGALG00000002531	ENSGALT00000003987	SF3B3	splicing factor 3b subunit 3	Y	--	--	--	H356Q, N671D,	--	--
ENSGALG00000012591	ENSGALT00000074863			Y	--	--	--	--	--	--
ENSGALG00000002531	ENSGALT00000003987	SF3B3	splicing factor 3b subunit 3	Y	--	--	--	H356Q, N671D,	--	--
ENSGALG00000012591	ENSGALT00000074863			Y	--	--	--	--	--	--
ENSGALG00000002531	ENSGALT00000003987	SF3B3	splicing factor 3b subunit 3	Y	--	--	--	H356Q, N671D,	--	--
ENSGALG00000012591	ENSGALT00000074863			Y	--	--	--	--	--	--
ENSGALG00000003743	ENSGALT00000005939	VPS37B	VPS37B, ESCRT-I subunit	Y	--	--	--	--	--	--
ENSGALG00000000950	ENSGALT00000070358	MVB12B	Gallus gallus multivesicular body subunit 12B (MVB12B), mRNA.	Y	--	--	--	--	--	--
ENSGALG00000004120	ENSGALT00000006562	CNR2	cannabinoid receptor 2	Y	--	--	--	--	--	--
ENSGALG00000006576	ENSGALT00000010624	GRM3	glutamate metabotropic receptor 3	Y	--	--	--	--	--	--
ENSGALG00000004120	ENSGALT00000006562	CNR2	cannabinoid receptor 2	Y	--	--	--	--	--	--
ENSGALG00000008365	ENSGALT00000013620	CHRM4	Gallus gallus cholinergic receptor, muscarinic 4 (CHRM4), mRNA.	Y	--	--	--	R309K,	--	--
ENSGALG00000004120	ENSGALT00000006562	CNR2	cannabinoid receptor 2	Y	--	--	--	--	--	--
ENSGALG00000023142	ENSGALT00000018504	PTGER3	Gallus gallus prostaglandin E receptor 3 (subtype EP3) (PTGER3), mRNA.	Y	--	--	--	--	--	--
ENSGALG00000004120	ENSGALT00000006562	CNR2	cannabinoid receptor 2	Y	--	--	--	--	--	--
ENSGALG00000011733	ENSGALT00000019166	CCR2	Gallus gallus chemokine (C-C motif) receptor 2 (CCR2), mRNA.	Y	--	--	--	--	--	--
ENSGALG00000004120	ENSGALT00000006562	CNR2	cannabinoid receptor 2	Y	--	--	--	--	--	--
ENSGALG00000011734	ENSGALT00000019167	CCR8L	Gallus gallus C-C chemokine receptor 8 like (CCR8L), mRNA.	Y	--	--	--	--	--	--
ENSGALG00000004120	ENSGALT00000006562	CNR2	cannabinoid receptor 2	Y	--	--	--	--	--	--
ENSGALG00000023521	ENSGALT00000039041	ADRA2A	adrenoceptor alpha 2A	Y	--	--	--	--	--	--
ENSGALG00000004515	ENSGALT00000066030	KNTC1	kinetochore associated 1	Y	--	--	--	--	--	--
ENSGALG00000010900	ENSGALT00000017724	SPC25	Gallus gallus SPC25, NDC80 kinetochore complex component (SPC25), mRNA.	Y	--	--	--	E14K, R40T, N97K, E99K,	--	--
ENSGALG00000004515	ENSGALT00000066030	KNTC1	kinetochore associated 1	Y	--	--	--	--	--	--
ENSGALG00000010900	ENSGALT00000017724	SPC25	Gallus gallus SPC25, NDC80 kinetochore complex component (SPC25), mRNA.	Y	--	--	--	E14K, R40T, N97K, E99K,	--	--
ENSGALG00000004515	ENSGALT00000066030	KNTC1	kinetochore associated 1	Y	--	--	--	--	--	--
ENSGALG00000010900	ENSGALT00000017724	SPC25	Gallus gallus SPC25, NDC80 kinetochore complex component (SPC25), mRNA.	Y	--	--	--	E14K, R40T, N97K, E99K,	--	--
ENSGALG00000004515	ENSGALT00000066030	KNTC1	kinetochore associated 1	Y	--	--	--	--	--	--
ENSGALG00000010900	ENSGALT00000017724	SPC25	Gallus gallus SPC25, NDC80 kinetochore complex component (SPC25), mRNA.	Y	--	--	--	E14K, R40T, N97K, E99K,	--	--
ENSGALG00000004515	ENSGALT00000066030	KNTC1	kinetochore associated 1	Y	--	--	--	--	--	--
ENSGALG00000010900	ENSGALT00000017724	SPC25	Gallus gallus SPC25, NDC80 kinetochore complex component (SPC25), mRNA.	Y	--	--	--	E14K, R40T, N97K, E99K,	--	--
ENSGALG00000004515	ENSGALT00000066030	KNTC1	kinetochore associated 1	Y	--	--	--	--	--	--
ENSGALG00000014801	ENSGALT00000023897	NDC80	Gallus gallus NDC80 kinetochore complex component (NDC80), mRNA.	Y	--	--	--	Q22P, M27T, T39A, V157I, F266L, I326L, M348V, H395R, K461M, T573R, E590D, N607D, D631E,	--	--
ENSGALG00000004515	ENSGALT00000066030	KNTC1	kinetochore associated 1	Y	--	--	--	--	--	--
ENSGALG00000014801	ENSGALT00000023897	NDC80	Gallus gallus NDC80 kinetochore complex component (NDC80), mRNA.	Y	--	--	--	Q22P, M27T, T39A, V157I, F266L, I326L, M348V, H395R, K461M, T573R, E590D, N607D, D631E,	--	--
ENSGALG00000004515	ENSGALT00000066030	KNTC1	kinetochore associated 1	Y	--	--	--	--	--	--
ENSGALG00000014801	ENSGALT00000023897	NDC80	Gallus gallus NDC80 kinetochore complex component (NDC80), mRNA.	Y	--	--	--	Q22P, M27T, T39A, V157I, F266L, I326L, M348V, H395R, K461M, T573R, E590D, N607D, D631E,	--	--
ENSGALG00000004515	ENSGALT00000066030	KNTC1	kinetochore associated 1	Y	--	--	--	--	--	--
ENSGALG00000014801	ENSGALT00000023897	NDC80	Gallus gallus NDC80 kinetochore complex component (NDC80), mRNA.	Y	--	--	--	Q22P, M27T, T39A, V157I, F266L, I326L, M348V, H395R, K461M, T573R, E590D, N607D, D631E,	--	--
ENSGALG00000004515	ENSGALT00000066030	KNTC1	kinetochore associated 1	Y	--	--	--	--	--	--
ENSGALG00000014801	ENSGALT00000023897	NDC80	Gallus gallus NDC80 kinetochore complex component (NDC80), mRNA.	Y	--	--	--	Q22P, M27T, T39A, V157I, F266L, I326L, M348V, H395R, K461M, T573R, E590D, N607D, D631E,	--	--
ENSGALG00000004974	ENSGALT00000007976	PPARG	Gallus gallus peroxisome proliferator-activated receptor gamma (PPARG), mRNA.	Y	--	--	--	--	--	--
ENSGALG00000001978	ENSGALT00000072682	MED16	mediator complex subunit 16	Y	--	--	--	--	--	--
ENSGALG00000004974	ENSGALT00000007976	PPARG	Gallus gallus peroxisome proliferator-activated receptor gamma (PPARG), mRNA.	Y	--	--	--	--	--	--
ENSGALG00000001978	ENSGALT00000072682	MED16	mediator complex subunit 16	Y	--	--	--	--	--	--
ENSGALG00000004974	ENSGALT00000007976	PPARG	Gallus gallus peroxisome proliferator-activated receptor gamma (PPARG), mRNA.	Y	--	--	--	--	--	--
ENSGALG00000001978	ENSGALT00000072682	MED16	mediator complex subunit 16	Y	--	--	--	--	--	--
ENSGALG00000004974	ENSGALT00000007976	PPARG	Gallus gallus peroxisome proliferator-activated receptor gamma (PPARG), mRNA.	Y	--	--	--	--	--	--
ENSGALG00000016287	ENSGALT00000026260	NR0B1	Gallus gallus nuclear receptor subfamily 0, group B, member 1 (NR0B1), mRNA.	Y	--	--	--	--	--	--
ENSGALG00000004974	ENSGALT00000007976	PPARG	Gallus gallus peroxisome proliferator-activated receptor gamma (PPARG), mRNA.	Y	--	--	--	--	--	--
ENSGALG00000003699	ENSGALT00000063697	EBF1	Gallus gallus early B-cell factor 1 (EBF1), mRNA.	Y	--	--	--	--	--	--
ENSGALG00000004974	ENSGALT00000007976	PPARG	Gallus gallus peroxisome proliferator-activated receptor gamma (PPARG), mRNA.	Y	--	--	--	--	--	--
ENSGALG00000011298	ENSGALT00000056656	RARB	Gallus gallus retinoic acid receptor, beta (RARB), mRNA.	Y	--	--	--	--	--	--
ENSGALG00000005093	ENSGALT00000081263			Y	--	--	--	--	--	--
ENSGALG00000002087	ENSGALT00000003255	NCBP1	Gallus gallus nuclear cap binding protein subunit 1, 80kDa (NCBP1), mRNA.	Y	--	--	--	--	--	--
ENSGALG00000005093	ENSGALT00000081263			Y	--	--	--	--	--	--
ENSGALG00000002087	ENSGALT00000003255	NCBP1	Gallus gallus nuclear cap binding protein subunit 1, 80kDa (NCBP1), mRNA.	Y	--	--	--	--	--	--
ENSGALG00000005093	ENSGALT00000081263			Y	--	--	--	--	--	--
ENSGALG00000002087	ENSGALT00000003255	NCBP1	Gallus gallus nuclear cap binding protein subunit 1, 80kDa (NCBP1), mRNA.	Y	--	--	--	--	--	--
ENSGALG00000005093	ENSGALT00000081263			Y	--	--	--	--	--	--
ENSGALG00000002087	ENSGALT00000003255	NCBP1	Gallus gallus nuclear cap binding protein subunit 1, 80kDa (NCBP1), mRNA.	Y	--	--	--	--	--	--
ENSGALG00000005093	ENSGALT00000081263			Y	--	--	--	--	--	--
ENSGALG00000002087	ENSGALT00000003255	NCBP1	Gallus gallus nuclear cap binding protein subunit 1, 80kDa (NCBP1), mRNA.	Y	--	--	--	--	--	--
ENSGALG00000005093	ENSGALT00000081263			Y	--	--	--	--	--	--
ENSGALG00000012229	ENSGALT00000019972	RPS29	Gallus gallus ribosomal protein S29 (RPS29), mRNA.	Y	--	--	--	--	--	--
ENSGALG00000005093	ENSGALT00000081263			Y	--	--	--	--	--	--
ENSGALG00000012229	ENSGALT00000019972	RPS29	Gallus gallus ribosomal protein S29 (RPS29), mRNA.	Y	--	--	--	--	--	--
ENSGALG00000005093	ENSGALT00000081263			Y	--	--	--	--	--	--
ENSGALG00000012229	ENSGALT00000019972	RPS29	Gallus gallus ribosomal protein S29 (RPS29), mRNA.	Y	--	--	--	--	--	--
ENSGALG00000005093	ENSGALT00000081263			Y	--	--	--	--	--	--
ENSGALG00000012229	ENSGALT00000019972	RPS29	Gallus gallus ribosomal protein S29 (RPS29), mRNA.	Y	--	--	--	--	--	--
ENSGALG00000005093	ENSGALT00000081263			Y	--	--	--	--	--	--
ENSGALG00000012229	ENSGALT00000019972	RPS29	Gallus gallus ribosomal protein S29 (RPS29), mRNA.	Y	--	--	--	--	--	--
ENSGALG00000005093	ENSGALT00000081263			Y	--	--	--	--	--	--
ENSGALG00000011290	ENSGALT00000066755	RPL15	60S ribosomal protein L15	Y	--	--	--	K153R,	--	--
ENSGALG00000005093	ENSGALT00000081263			Y	--	--	--	--	--	--
ENSGALG00000011290	ENSGALT00000066755	RPL15	60S ribosomal protein L15	Y	--	--	--	K153R,	--	--
ENSGALG00000005093	ENSGALT00000081263			Y	--	--	--	--	--	--
ENSGALG00000011290	ENSGALT00000066755	RPL15	60S ribosomal protein L15	Y	--	--	--	K153R,	--	--
ENSGALG00000005093	ENSGALT00000081263			Y	--	--	--	--	--	--
ENSGALG00000011290	ENSGALT00000066755	RPL15	60S ribosomal protein L15	Y	--	--	--	K153R,	--	--
ENSGALG00000005093	ENSGALT00000081263			Y	--	--	--	--	--	--
ENSGALG00000011290	ENSGALT00000066755	RPL15	60S ribosomal protein L15	Y	--	--	--	K153R,	--	--
ENSGALG00000005441	ENSGALT00000065014	NFIB	Nuclear factor 1 B-type	Y	--	--	--	--	--	--
ENSGALG00000010349	ENSGALT00000058251	POLR1C	Gallus gallus polymerase (RNA) I polypeptide C, 30kDa (POLR1C), transcript variant 2, mRNA.	Y	--	--	--	--	--	--
ENSGALG00000005893	ENSGALT00000072715	ZFAND4	zinc finger AN1-type containing 4	Y	--	--	--	--	--	--
ENSGALG00000027372	ENSGALT00000001176	PIP5K1A	Gallus gallus phosphatidylinositol-4-phosphate 5-kinase, type I, alpha (PIP5K1A), mRNA.	Y	--	--	--	--	--	--
ENSGALG00000005893	ENSGALT00000072715	ZFAND4	zinc finger AN1-type containing 4	Y	--	--	--	--	--	--
ENSGALG00000027372	ENSGALT00000001176	PIP5K1A	Gallus gallus phosphatidylinositol-4-phosphate 5-kinase, type I, alpha (PIP5K1A), mRNA.	Y	--	--	--	--	--	--
ENSGALG00000006576	ENSGALT00000010624	GRM3	glutamate metabotropic receptor 3	Y	--	--	--	--	--	--
ENSGALG00000004120	ENSGALT00000006562	CNR2	cannabinoid receptor 2	Y	--	--	--	--	--	--
ENSGALG00000006576	ENSGALT00000010624	GRM3	glutamate metabotropic receptor 3	Y	--	--	--	--	--	--
ENSGALG00000008365	ENSGALT00000013620	CHRM4	Gallus gallus cholinergic receptor, muscarinic 4 (CHRM4), mRNA.	Y	--	--	--	R309K,	--	--
ENSGALG00000006576	ENSGALT00000010624	GRM3	glutamate metabotropic receptor 3	Y	--	--	--	--	--	--
ENSGALG00000023142	ENSGALT00000018504	PTGER3	Gallus gallus prostaglandin E receptor 3 (subtype EP3) (PTGER3), mRNA.	Y	--	--	--	--	--	--
ENSGALG00000006576	ENSGALT00000010624	GRM3	glutamate metabotropic receptor 3	Y	--	--	--	--	--	--
ENSGALG00000011733	ENSGALT00000019166	CCR2	Gallus gallus chemokine (C-C motif) receptor 2 (CCR2), mRNA.	Y	--	--	--	--	--	--
ENSGALG00000006576	ENSGALT00000010624	GRM3	glutamate metabotropic receptor 3	Y	--	--	--	--	--	--
ENSGALG00000011734	ENSGALT00000019167	CCR8L	Gallus gallus C-C chemokine receptor 8 like (CCR8L), mRNA.	Y	--	--	--	--	--	--
ENSGALG00000006576	ENSGALT00000010624	GRM3	glutamate metabotropic receptor 3	Y	--	--	--	--	--	--
ENSGALG00000023521	ENSGALT00000039041	ADRA2A	adrenoceptor alpha 2A	Y	--	--	--	--	--	--
ENSGALG00000007190	ENSGALT00000011643	ATP6V1G1	Gallus gallus ATPase, H+ transporting, lysosomal 13kDa, V1 subunit G1 (ATP6V1G1), mRNA.	Y	--	--	--	--	--	--
ENSGALG00000002207	ENSGALT00000003456	ATP6V1G3	ATPase H+ transporting V1 subunit G3	Y	--	--	--	--	--	--
ENSGALG00000008365	ENSGALT00000013620	CHRM4	Gallus gallus cholinergic receptor, muscarinic 4 (CHRM4), mRNA.	Y	--	--	--	R309K,	--	--
ENSGALG00000004120	ENSGALT00000006562	CNR2	cannabinoid receptor 2	Y	--	--	--	--	--	--
ENSGALG00000008365	ENSGALT00000013620	CHRM4	Gallus gallus cholinergic receptor, muscarinic 4 (CHRM4), mRNA.	Y	--	--	--	R309K,	--	--
ENSGALG00000006576	ENSGALT00000010624	GRM3	glutamate metabotropic receptor 3	Y	--	--	--	--	--	--
ENSGALG00000008365	ENSGALT00000013620	CHRM4	Gallus gallus cholinergic receptor, muscarinic 4 (CHRM4), mRNA.	Y	--	--	--	R309K,	--	--
ENSGALG00000023142	ENSGALT00000018504	PTGER3	Gallus gallus prostaglandin E receptor 3 (subtype EP3) (PTGER3), mRNA.	Y	--	--	--	--	--	--
ENSGALG00000008365	ENSGALT00000013620	CHRM4	Gallus gallus cholinergic receptor, muscarinic 4 (CHRM4), mRNA.	Y	--	--	--	R309K,	--	--
ENSGALG00000011733	ENSGALT00000019166	CCR2	Gallus gallus chemokine (C-C motif) receptor 2 (CCR2), mRNA.	Y	--	--	--	--	--	--
ENSGALG00000008365	ENSGALT00000013620	CHRM4	Gallus gallus cholinergic receptor, muscarinic 4 (CHRM4), mRNA.	Y	--	--	--	R309K,	--	--
ENSGALG00000011734	ENSGALT00000019167	CCR8L	Gallus gallus C-C chemokine receptor 8 like (CCR8L), mRNA.	Y	--	--	--	--	--	--
ENSGALG00000008365	ENSGALT00000013620	CHRM4	Gallus gallus cholinergic receptor, muscarinic 4 (CHRM4), mRNA.	Y	--	--	--	R309K,	--	--
ENSGALG00000023521	ENSGALT00000039041	ADRA2A	adrenoceptor alpha 2A	Y	--	--	--	--	--	--
ENSGALG00000008435	ENSGALT00000013744	SUMO1	Gallus gallus small ubiquitin-like modifier 1 (SUMO1), mRNA.	Y	--	--	--	--	--	--
ENSGALG00000008545	ENSGALT00000048241	SENP5	SUMO1/sentrin specific peptidase 5	Y	--	--	--	G58S, K62R, T75P, D85G,	--	--
ENSGALG00000008545	ENSGALT00000048241	SENP5	SUMO1/sentrin specific peptidase 5	Y	--	--	--	G58S, K62R, T75P, D85G,	--	--
ENSGALG00000008435	ENSGALT00000013744	SUMO1	Gallus gallus small ubiquitin-like modifier 1 (SUMO1), mRNA.	Y	--	--	--	--	--	--
ENSGALG00000009929	ENSGALT00000016141	SOST	sclerostin	Y	--	--	--	--	--	--
ENSGALG00000005733	ENSGALT00000040132	WNT8B	Wnt family member 8B	Y	--	--	--	--	--	--
ENSGALG00000010005	ENSGALT00000016253	EPAS1	endothelial PAS domain-containing protein 1	Y	--	--	--	--	--	--
ENSGALG00000011993	ENSGALT00000064267	RBX1	Gallus gallus ring-box 1, E3 ubiquitin protein ligase (RBX1), mRNA.	Y	--	--	--	--	--	--
ENSGALG00000010005	ENSGALT00000016253	EPAS1	endothelial PAS domain-containing protein 1	Y	--	--	--	--	--	--
ENSGALG00000011993	ENSGALT00000064267	RBX1	Gallus gallus ring-box 1, E3 ubiquitin protein ligase (RBX1), mRNA.	Y	--	--	--	--	--	--
ENSGALG00000010005	ENSGALT00000016253	EPAS1	endothelial PAS domain-containing protein 1	Y	--	--	--	--	--	--
ENSGALG00000011993	ENSGALT00000064267	RBX1	Gallus gallus ring-box 1, E3 ubiquitin protein ligase (RBX1), mRNA.	Y	--	--	--	--	--	--
ENSGALG00000010005	ENSGALT00000016253	EPAS1	endothelial PAS domain-containing protein 1	Y	--	--	--	--	--	--
ENSGALG00000011993	ENSGALT00000064267	RBX1	Gallus gallus ring-box 1, E3 ubiquitin protein ligase (RBX1), mRNA.	Y	--	--	--	--	--	--
ENSGALG00000010005	ENSGALT00000016253	EPAS1	endothelial PAS domain-containing protein 1	Y	--	--	--	--	--	--
ENSGALG00000011993	ENSGALT00000064267	RBX1	Gallus gallus ring-box 1, E3 ubiquitin protein ligase (RBX1), mRNA.	Y	--	--	--	--	--	--
ENSGALG00000010005	ENSGALT00000016253	EPAS1	endothelial PAS domain-containing protein 1	Y	--	--	--	--	--	--
ENSGALG00000021213	ENSGALT00000080626	UBE2D1	Gallus gallus ubiquitin-conjugating enzyme E2D 1 (UBC4/5 homolog, yeast) (UBE2D1), mRNA.	Y	--	--	--	--	--	--
ENSGALG00000010005	ENSGALT00000016253	EPAS1	endothelial PAS domain-containing protein 1	Y	--	--	--	--	--	--
ENSGALG00000021213	ENSGALT00000080626	UBE2D1	Gallus gallus ubiquitin-conjugating enzyme E2D 1 (UBC4/5 homolog, yeast) (UBE2D1), mRNA.	Y	--	--	--	--	--	--
ENSGALG00000010005	ENSGALT00000016253	EPAS1	endothelial PAS domain-containing protein 1	Y	--	--	--	--	--	--
ENSGALG00000021213	ENSGALT00000080626	UBE2D1	Gallus gallus ubiquitin-conjugating enzyme E2D 1 (UBC4/5 homolog, yeast) (UBE2D1), mRNA.	Y	--	--	--	--	--	--
ENSGALG00000010349	ENSGALT00000058251	POLR1C	Gallus gallus polymerase (RNA) I polypeptide C, 30kDa (POLR1C), transcript variant 2, mRNA.	Y	--	--	--	--	--	--
ENSGALG00000005441	ENSGALT00000061415	NFIB	Nuclear factor 1 B-type	Y	--	--	--	--	--	--
ENSGALG00000010349	ENSGALT00000058251	POLR1C	Gallus gallus polymerase (RNA) I polypeptide C, 30kDa (POLR1C), transcript variant 2, mRNA.	Y	--	--	--	--	--	--
ENSGALG00000015446	ENSGALT00000068822	POU2F1	Gallus gallus POU class 2 homeobox 1 (POU2F1), mRNA.	Y	--	--	--	--	--	--
ENSGALG00000010349	ENSGALT00000058251	POLR1C	Gallus gallus polymerase (RNA) I polypeptide C, 30kDa (POLR1C), transcript variant 2, mRNA.	Y	--	--	--	--	--	--
ENSGALG00000015446	ENSGALT00000068822	POU2F1	Gallus gallus POU class 2 homeobox 1 (POU2F1), mRNA.	Y	--	--	--	--	--	--
ENSGALG00000010349	ENSGALT00000058251	POLR1C	Gallus gallus polymerase (RNA) I polypeptide C, 30kDa (POLR1C), transcript variant 2, mRNA.	Y	--	--	--	--	--	--
ENSGALG00000015446	ENSGALT00000068822	POU2F1	Gallus gallus POU class 2 homeobox 1 (POU2F1), mRNA.	Y	--	--	--	--	--	--
ENSGALG00000010900	ENSGALT00000017724	SPC25	Gallus gallus SPC25, NDC80 kinetochore complex component (SPC25), mRNA.	Y	--	--	--	E14K, R40T, N97K, E99K,	--	--
ENSGALG00000004515	ENSGALT00000066030	KNTC1	kinetochore associated 1	Y	--	--	--	--	--	--
ENSGALG00000010900	ENSGALT00000017724	SPC25	Gallus gallus SPC25, NDC80 kinetochore complex component (SPC25), mRNA.	Y	--	--	--	E14K, R40T, N97K, E99K,	--	--
ENSGALG00000004515	ENSGALT00000066030	KNTC1	kinetochore associated 1	Y	--	--	--	--	--	--
ENSGALG00000010900	ENSGALT00000017724	SPC25	Gallus gallus SPC25, NDC80 kinetochore complex component (SPC25), mRNA.	Y	--	--	--	E14K, R40T, N97K, E99K,	--	--
ENSGALG00000004515	ENSGALT00000066030	KNTC1	kinetochore associated 1	Y	--	--	--	--	--	--
ENSGALG00000010900	ENSGALT00000017724	SPC25	Gallus gallus SPC25, NDC80 kinetochore complex component (SPC25), mRNA.	Y	--	--	--	E14K, R40T, N97K, E99K,	--	--
ENSGALG00000004515	ENSGALT00000066030	KNTC1	kinetochore associated 1	Y	--	--	--	--	--	--
ENSGALG00000010900	ENSGALT00000017724	SPC25	Gallus gallus SPC25, NDC80 kinetochore complex component (SPC25), mRNA.	Y	--	--	--	E14K, R40T, N97K, E99K,	--	--
ENSGALG00000004515	ENSGALT00000066030	KNTC1	kinetochore associated 1	Y	--	--	--	--	--	--
ENSGALG00000010900	ENSGALT00000017724	SPC25	Gallus gallus SPC25, NDC80 kinetochore complex component (SPC25), mRNA.	Y	--	--	--	E14K, R40T, N97K, E99K,	--	--
ENSGALG00000014801	ENSGALT00000023897	NDC80	Gallus gallus NDC80 kinetochore complex component (NDC80), mRNA.	Y	--	--	--	Q22P, M27T, T39A, V157I, F266L, I326L, M348V, H395R, K461M, T573R, E590D, N607D, D631E,	--	--
ENSGALG00000010900	ENSGALT00000017724	SPC25	Gallus gallus SPC25, NDC80 kinetochore complex component (SPC25), mRNA.	Y	--	--	--	E14K, R40T, N97K, E99K,	--	--
ENSGALG00000014801	ENSGALT00000023897	NDC80	Gallus gallus NDC80 kinetochore complex component (NDC80), mRNA.	Y	--	--	--	Q22P, M27T, T39A, V157I, F266L, I326L, M348V, H395R, K461M, T573R, E590D, N607D, D631E,	--	--
ENSGALG00000010900	ENSGALT00000017724	SPC25	Gallus gallus SPC25, NDC80 kinetochore complex component (SPC25), mRNA.	Y	--	--	--	E14K, R40T, N97K, E99K,	--	--
ENSGALG00000014801	ENSGALT00000023897	NDC80	Gallus gallus NDC80 kinetochore complex component (NDC80), mRNA.	Y	--	--	--	Q22P, M27T, T39A, V157I, F266L, I326L, M348V, H395R, K461M, T573R, E590D, N607D, D631E,	--	--
ENSGALG00000010900	ENSGALT00000017724	SPC25	Gallus gallus SPC25, NDC80 kinetochore complex component (SPC25), mRNA.	Y	--	--	--	E14K, R40T, N97K, E99K,	--	--
ENSGALG00000014801	ENSGALT00000023897	NDC80	Gallus gallus NDC80 kinetochore complex component (NDC80), mRNA.	Y	--	--	--	Q22P, M27T, T39A, V157I, F266L, I326L, M348V, H395R, K461M, T573R, E590D, N607D, D631E,	--	--
ENSGALG00000010900	ENSGALT00000017724	SPC25	Gallus gallus SPC25, NDC80 kinetochore complex component (SPC25), mRNA.	Y	--	--	--	E14K, R40T, N97K, E99K,	--	--
ENSGALG00000014801	ENSGALT00000023897	NDC80	Gallus gallus NDC80 kinetochore complex component (NDC80), mRNA.	Y	--	--	--	Q22P, M27T, T39A, V157I, F266L, I326L, M348V, H395R, K461M, T573R, E590D, N607D, D631E,	--	--
ENSGALG00000011036	ENSGALT00000076280	HNRNPA2B1	heterogeneous nuclear ribonucleoproteins A2/B1	Y	--	--	--	L167V,	--	--
ENSGALG00000001540	ENSGALT00000002340	SF3A3	splicing factor 3a subunit 3	Y	--	--	--	--	--	--
ENSGALG00000011036	ENSGALT00000076280	HNRNPA2B1	heterogeneous nuclear ribonucleoproteins A2/B1	Y	--	--	--	L167V,	--	--
ENSGALG00000001540	ENSGALT00000002340	SF3A3	splicing factor 3a subunit 3	Y	--	--	--	--	--	--
ENSGALG00000011036	ENSGALT00000076280	HNRNPA2B1	heterogeneous nuclear ribonucleoproteins A2/B1	Y	--	--	--	L167V,	--	--
ENSGALG00000001540	ENSGALT00000002340	SF3A3	splicing factor 3a subunit 3	Y	--	--	--	--	--	--
ENSGALG00000011036	ENSGALT00000076280	HNRNPA2B1	heterogeneous nuclear ribonucleoproteins A2/B1	Y	--	--	--	L167V,	--	--
ENSGALG00000002087	ENSGALT00000003255	NCBP1	Gallus gallus nuclear cap binding protein subunit 1, 80kDa (NCBP1), mRNA.	Y	--	--	--	--	--	--
ENSGALG00000011036	ENSGALT00000076280	HNRNPA2B1	heterogeneous nuclear ribonucleoproteins A2/B1	Y	--	--	--	L167V,	--	--
ENSGALG00000002087	ENSGALT00000003255	NCBP1	Gallus gallus nuclear cap binding protein subunit 1, 80kDa (NCBP1), mRNA.	Y	--	--	--	--	--	--
ENSGALG00000011036	ENSGALT00000076280	HNRNPA2B1	heterogeneous nuclear ribonucleoproteins A2/B1	Y	--	--	--	L167V,	--	--
ENSGALG00000002087	ENSGALT00000003255	NCBP1	Gallus gallus nuclear cap binding protein subunit 1, 80kDa (NCBP1), mRNA.	Y	--	--	--	--	--	--
ENSGALG00000011036	ENSGALT00000076280	HNRNPA2B1	heterogeneous nuclear ribonucleoproteins A2/B1	Y	--	--	--	L167V,	--	--
ENSGALG00000002531	ENSGALT00000003987	SF3B3	splicing factor 3b subunit 3	Y	--	--	--	H356Q, N671D,	--	--
ENSGALG00000011036	ENSGALT00000076280	HNRNPA2B1	heterogeneous nuclear ribonucleoproteins A2/B1	Y	--	--	--	L167V,	--	--
ENSGALG00000002531	ENSGALT00000003987	SF3B3	splicing factor 3b subunit 3	Y	--	--	--	H356Q, N671D,	--	--
ENSGALG00000011036	ENSGALT00000076280	HNRNPA2B1	heterogeneous nuclear ribonucleoproteins A2/B1	Y	--	--	--	L167V,	--	--
ENSGALG00000002531	ENSGALT00000003987	SF3B3	splicing factor 3b subunit 3	Y	--	--	--	H356Q, N671D,	--	--
ENSGALG00000011036	ENSGALT00000076280	HNRNPA2B1	heterogeneous nuclear ribonucleoproteins A2/B1	Y	--	--	--	L167V,	--	--
ENSGALG00000012591	ENSGALT00000074863			Y	--	--	--	--	--	--
ENSGALG00000011036	ENSGALT00000076280	HNRNPA2B1	heterogeneous nuclear ribonucleoproteins A2/B1	Y	--	--	--	L167V,	--	--
ENSGALG00000012591	ENSGALT00000074863			Y	--	--	--	--	--	--
ENSGALG00000011036	ENSGALT00000076280	HNRNPA2B1	heterogeneous nuclear ribonucleoproteins A2/B1	Y	--	--	--	L167V,	--	--
ENSGALG00000012591	ENSGALT00000074863			Y	--	--	--	--	--	--
ENSGALG00000023142	ENSGALT00000018504	PTGER3	Gallus gallus prostaglandin E receptor 3 (subtype EP3) (PTGER3), mRNA.	Y	--	--	--	--	--	--
ENSGALG00000004120	ENSGALT00000006562	CNR2	cannabinoid receptor 2	Y	--	--	--	--	--	--
ENSGALG00000023142	ENSGALT00000018504	PTGER3	Gallus gallus prostaglandin E receptor 3 (subtype EP3) (PTGER3), mRNA.	Y	--	--	--	--	--	--
ENSGALG00000006576	ENSGALT00000010624	GRM3	glutamate metabotropic receptor 3	Y	--	--	--	--	--	--
ENSGALG00000023142	ENSGALT00000018504	PTGER3	Gallus gallus prostaglandin E receptor 3 (subtype EP3) (PTGER3), mRNA.	Y	--	--	--	--	--	--
ENSGALG00000008365	ENSGALT00000013620	CHRM4	Gallus gallus cholinergic receptor, muscarinic 4 (CHRM4), mRNA.	Y	--	--	--	R309K,	--	--
ENSGALG00000023142	ENSGALT00000018504	PTGER3	Gallus gallus prostaglandin E receptor 3 (subtype EP3) (PTGER3), mRNA.	Y	--	--	--	--	--	--
ENSGALG00000011733	ENSGALT00000019166	CCR2	Gallus gallus chemokine (C-C motif) receptor 2 (CCR2), mRNA.	Y	--	--	--	--	--	--
ENSGALG00000023142	ENSGALT00000018504	PTGER3	Gallus gallus prostaglandin E receptor 3 (subtype EP3) (PTGER3), mRNA.	Y	--	--	--	--	--	--
ENSGALG00000011734	ENSGALT00000019167	CCR8L	Gallus gallus C-C chemokine receptor 8 like (CCR8L), mRNA.	Y	--	--	--	--	--	--
ENSGALG00000023142	ENSGALT00000018504	PTGER3	Gallus gallus prostaglandin E receptor 3 (subtype EP3) (PTGER3), mRNA.	Y	--	--	--	--	--	--
ENSGALG00000023521	ENSGALT00000039041	ADRA2A	adrenoceptor alpha 2A	Y	--	--	--	--	--	--
ENSGALG00000011733	ENSGALT00000019166	CCR2	Gallus gallus chemokine (C-C motif) receptor 2 (CCR2), mRNA.	Y	--	--	--	--	--	--
ENSGALG00000004120	ENSGALT00000006562	CNR2	cannabinoid receptor 2	Y	--	--	--	--	--	--
ENSGALG00000011733	ENSGALT00000019166	CCR2	Gallus gallus chemokine (C-C motif) receptor 2 (CCR2), mRNA.	Y	--	--	--	--	--	--
ENSGALG00000006576	ENSGALT00000010624	GRM3	glutamate metabotropic receptor 3	Y	--	--	--	--	--	--
ENSGALG00000011733	ENSGALT00000019166	CCR2	Gallus gallus chemokine (C-C motif) receptor 2 (CCR2), mRNA.	Y	--	--	--	--	--	--
ENSGALG00000008365	ENSGALT00000013620	CHRM4	Gallus gallus cholinergic receptor, muscarinic 4 (CHRM4), mRNA.	Y	--	--	--	R309K,	--	--
ENSGALG00000011733	ENSGALT00000019166	CCR2	Gallus gallus chemokine (C-C motif) receptor 2 (CCR2), mRNA.	Y	--	--	--	--	--	--
ENSGALG00000023142	ENSGALT00000018504	PTGER3	Gallus gallus prostaglandin E receptor 3 (subtype EP3) (PTGER3), mRNA.	Y	--	--	--	--	--	--
ENSGALG00000011733	ENSGALT00000019166	CCR2	Gallus gallus chemokine (C-C motif) receptor 2 (CCR2), mRNA.	Y	--	--	--	--	--	--
ENSGALG00000011734	ENSGALT00000019167	CCR8L	Gallus gallus C-C chemokine receptor 8 like (CCR8L), mRNA.	Y	--	--	--	--	--	--
ENSGALG00000011733	ENSGALT00000019166	CCR2	Gallus gallus chemokine (C-C motif) receptor 2 (CCR2), mRNA.	Y	--	--	--	--	--	--
ENSGALG00000023521	ENSGALT00000039041	ADRA2A	adrenoceptor alpha 2A	Y	--	--	--	--	--	--
ENSGALG00000011734	ENSGALT00000019167	CCR8L	Gallus gallus C-C chemokine receptor 8 like (CCR8L), mRNA.	Y	--	--	--	--	--	--
ENSGALG00000004120	ENSGALT00000006562	CNR2	cannabinoid receptor 2	Y	--	--	--	--	--	--
ENSGALG00000011734	ENSGALT00000019167	CCR8L	Gallus gallus C-C chemokine receptor 8 like (CCR8L), mRNA.	Y	--	--	--	--	--	--
ENSGALG00000006576	ENSGALT00000010624	GRM3	glutamate metabotropic receptor 3	Y	--	--	--	--	--	--
ENSGALG00000011734	ENSGALT00000019167	CCR8L	Gallus gallus C-C chemokine receptor 8 like (CCR8L), mRNA.	Y	--	--	--	--	--	--
ENSGALG00000008365	ENSGALT00000013620	CHRM4	Gallus gallus cholinergic receptor, muscarinic 4 (CHRM4), mRNA.	Y	--	--	--	R309K,	--	--
ENSGALG00000011734	ENSGALT00000019167	CCR8L	Gallus gallus C-C chemokine receptor 8 like (CCR8L), mRNA.	Y	--	--	--	--	--	--
ENSGALG00000023142	ENSGALT00000018504	PTGER3	Gallus gallus prostaglandin E receptor 3 (subtype EP3) (PTGER3), mRNA.	Y	--	--	--	--	--	--
ENSGALG00000011734	ENSGALT00000019167	CCR8L	Gallus gallus C-C chemokine receptor 8 like (CCR8L), mRNA.	Y	--	--	--	--	--	--
ENSGALG00000011733	ENSGALT00000019166	CCR2	Gallus gallus chemokine (C-C motif) receptor 2 (CCR2), mRNA.	Y	--	--	--	--	--	--
ENSGALG00000011734	ENSGALT00000019167	CCR8L	Gallus gallus C-C chemokine receptor 8 like (CCR8L), mRNA.	Y	--	--	--	--	--	--
ENSGALG00000023521	ENSGALT00000039041	ADRA2A	adrenoceptor alpha 2A	Y	--	--	--	--	--	--
ENSGALG00000011993	ENSGALT00000064267	RBX1	Gallus gallus ring-box 1, E3 ubiquitin protein ligase (RBX1), mRNA.	Y	--	--	--	--	--	--
ENSGALG00000010005	ENSGALT00000016253	EPAS1	endothelial PAS domain-containing protein 1	Y	--	--	--	--	--	--
ENSGALG00000011993	ENSGALT00000064267	RBX1	Gallus gallus ring-box 1, E3 ubiquitin protein ligase (RBX1), mRNA.	Y	--	--	--	--	--	--
ENSGALG00000010005	ENSGALT00000016253	EPAS1	endothelial PAS domain-containing protein 1	Y	--	--	--	--	--	--
ENSGALG00000011993	ENSGALT00000064267	RBX1	Gallus gallus ring-box 1, E3 ubiquitin protein ligase (RBX1), mRNA.	Y	--	--	--	--	--	--
ENSGALG00000010005	ENSGALT00000016253	EPAS1	endothelial PAS domain-containing protein 1	Y	--	--	--	--	--	--
ENSGALG00000011993	ENSGALT00000064267	RBX1	Gallus gallus ring-box 1, E3 ubiquitin protein ligase (RBX1), mRNA.	Y	--	--	--	--	--	--
ENSGALG00000010005	ENSGALT00000016253	EPAS1	endothelial PAS domain-containing protein 1	Y	--	--	--	--	--	--
ENSGALG00000011993	ENSGALT00000064267	RBX1	Gallus gallus ring-box 1, E3 ubiquitin protein ligase (RBX1), mRNA.	Y	--	--	--	--	--	--
ENSGALG00000010005	ENSGALT00000016253	EPAS1	endothelial PAS domain-containing protein 1	Y	--	--	--	--	--	--
ENSGALG00000011993	ENSGALT00000064267	RBX1	Gallus gallus ring-box 1, E3 ubiquitin protein ligase (RBX1), mRNA.	Y	--	--	--	--	--	--
ENSGALG00000021213	ENSGALT00000080626	UBE2D1	Gallus gallus ubiquitin-conjugating enzyme E2D 1 (UBC4/5 homolog, yeast) (UBE2D1), mRNA.	Y	--	--	--	--	--	--
ENSGALG00000011993	ENSGALT00000064267	RBX1	Gallus gallus ring-box 1, E3 ubiquitin protein ligase (RBX1), mRNA.	Y	--	--	--	--	--	--
ENSGALG00000021213	ENSGALT00000080626	UBE2D1	Gallus gallus ubiquitin-conjugating enzyme E2D 1 (UBC4/5 homolog, yeast) (UBE2D1), mRNA.	Y	--	--	--	--	--	--
ENSGALG00000011993	ENSGALT00000064267	RBX1	Gallus gallus ring-box 1, E3 ubiquitin protein ligase (RBX1), mRNA.	Y	--	--	--	--	--	--
ENSGALG00000021213	ENSGALT00000080626	UBE2D1	Gallus gallus ubiquitin-conjugating enzyme E2D 1 (UBC4/5 homolog, yeast) (UBE2D1), mRNA.	Y	--	--	--	--	--	--
ENSGALG00000012229	ENSGALT00000019972	RPS29	Gallus gallus ribosomal protein S29 (RPS29), mRNA.	Y	--	--	--	--	--	--
ENSGALG00000002087	ENSGALT00000003255	NCBP1	Gallus gallus nuclear cap binding protein subunit 1, 80kDa (NCBP1), mRNA.	Y	--	--	--	--	--	--
ENSGALG00000012229	ENSGALT00000019972	RPS29	Gallus gallus ribosomal protein S29 (RPS29), mRNA.	Y	--	--	--	--	--	--
ENSGALG00000002087	ENSGALT00000003255	NCBP1	Gallus gallus nuclear cap binding protein subunit 1, 80kDa (NCBP1), mRNA.	Y	--	--	--	--	--	--
ENSGALG00000012229	ENSGALT00000019972	RPS29	Gallus gallus ribosomal protein S29 (RPS29), mRNA.	Y	--	--	--	--	--	--
ENSGALG00000002087	ENSGALT00000003255	NCBP1	Gallus gallus nuclear cap binding protein subunit 1, 80kDa (NCBP1), mRNA.	Y	--	--	--	--	--	--
ENSGALG00000012229	ENSGALT00000019972	RPS29	Gallus gallus ribosomal protein S29 (RPS29), mRNA.	Y	--	--	--	--	--	--
ENSGALG00000002087	ENSGALT00000003255	NCBP1	Gallus gallus nuclear cap binding protein subunit 1, 80kDa (NCBP1), mRNA.	Y	--	--	--	--	--	--
ENSGALG00000012229	ENSGALT00000019972	RPS29	Gallus gallus ribosomal protein S29 (RPS29), mRNA.	Y	--	--	--	--	--	--
ENSGALG00000002087	ENSGALT00000003255	NCBP1	Gallus gallus nuclear cap binding protein subunit 1, 80kDa (NCBP1), mRNA.	Y	--	--	--	--	--	--
ENSGALG00000012229	ENSGALT00000019972	RPS29	Gallus gallus ribosomal protein S29 (RPS29), mRNA.	Y	--	--	--	--	--	--
ENSGALG00000005093	ENSGALT00000081263			Y	--	--	--	--	--	--
ENSGALG00000012229	ENSGALT00000019972	RPS29	Gallus gallus ribosomal protein S29 (RPS29), mRNA.	Y	--	--	--	--	--	--
ENSGALG00000005093	ENSGALT00000081263			Y	--	--	--	--	--	--
ENSGALG00000012229	ENSGALT00000019972	RPS29	Gallus gallus ribosomal protein S29 (RPS29), mRNA.	Y	--	--	--	--	--	--
ENSGALG00000005093	ENSGALT00000081263			Y	--	--	--	--	--	--
ENSGALG00000012229	ENSGALT00000019972	RPS29	Gallus gallus ribosomal protein S29 (RPS29), mRNA.	Y	--	--	--	--	--	--
ENSGALG00000005093	ENSGALT00000081263			Y	--	--	--	--	--	--
ENSGALG00000012229	ENSGALT00000019972	RPS29	Gallus gallus ribosomal protein S29 (RPS29), mRNA.	Y	--	--	--	--	--	--
ENSGALG00000005093	ENSGALT00000081263			Y	--	--	--	--	--	--
ENSGALG00000012229	ENSGALT00000019972	RPS29	Gallus gallus ribosomal protein S29 (RPS29), mRNA.	Y	--	--	--	--	--	--
ENSGALG00000012529	ENSGALT00000020466	EIF3D	eukaryotic translation initiation factor 3 subunit D	Y	--	--	--	--	--	--
ENSGALG00000012229	ENSGALT00000019972	RPS29	Gallus gallus ribosomal protein S29 (RPS29), mRNA.	Y	--	--	--	--	--	--
ENSGALG00000012529	ENSGALT00000020466	EIF3D	eukaryotic translation initiation factor 3 subunit D	Y	--	--	--	--	--	--
ENSGALG00000012229	ENSGALT00000019972	RPS29	Gallus gallus ribosomal protein S29 (RPS29), mRNA.	Y	--	--	--	--	--	--
ENSGALG00000012529	ENSGALT00000020466	EIF3D	eukaryotic translation initiation factor 3 subunit D	Y	--	--	--	--	--	--
ENSGALG00000012229	ENSGALT00000019972	RPS29	Gallus gallus ribosomal protein S29 (RPS29), mRNA.	Y	--	--	--	--	--	--
ENSGALG00000015917	ENSGALT00000076035	EEF1A1	Elongation factor 1-alpha 1	Y	--	--	--	--	--	--
ENSGALG00000012229	ENSGALT00000019972	RPS29	Gallus gallus ribosomal protein S29 (RPS29), mRNA.	Y	--	--	--	--	--	--
ENSGALG00000015917	ENSGALT00000076035	EEF1A1	Elongation factor 1-alpha 1	Y	--	--	--	--	--	--
ENSGALG00000012229	ENSGALT00000019972	RPS29	Gallus gallus ribosomal protein S29 (RPS29), mRNA.	Y	--	--	--	--	--	--
ENSGALG00000015917	ENSGALT00000076035	EEF1A1	Elongation factor 1-alpha 1	Y	--	--	--	--	--	--
ENSGALG00000012229	ENSGALT00000019972	RPS29	Gallus gallus ribosomal protein S29 (RPS29), mRNA.	Y	--	--	--	--	--	--
ENSGALG00000015917	ENSGALT00000076035	EEF1A1	Elongation factor 1-alpha 1	Y	--	--	--	--	--	--
ENSGALG00000012229	ENSGALT00000019972	RPS29	Gallus gallus ribosomal protein S29 (RPS29), mRNA.	Y	--	--	--	--	--	--
ENSGALG00000011290	ENSGALT00000066755	RPL15	60S ribosomal protein L15	Y	--	--	--	K153R,	--	--
ENSGALG00000012229	ENSGALT00000019972	RPS29	Gallus gallus ribosomal protein S29 (RPS29), mRNA.	Y	--	--	--	--	--	--
ENSGALG00000011290	ENSGALT00000066755	RPL15	60S ribosomal protein L15	Y	--	--	--	K153R,	--	--
ENSGALG00000012229	ENSGALT00000019972	RPS29	Gallus gallus ribosomal protein S29 (RPS29), mRNA.	Y	--	--	--	--	--	--
ENSGALG00000011290	ENSGALT00000066755	RPL15	60S ribosomal protein L15	Y	--	--	--	K153R,	--	--
ENSGALG00000012229	ENSGALT00000019972	RPS29	Gallus gallus ribosomal protein S29 (RPS29), mRNA.	Y	--	--	--	--	--	--
ENSGALG00000011290	ENSGALT00000066755	RPL15	60S ribosomal protein L15	Y	--	--	--	K153R,	--	--
ENSGALG00000012229	ENSGALT00000019972	RPS29	Gallus gallus ribosomal protein S29 (RPS29), mRNA.	Y	--	--	--	--	--	--
ENSGALG00000011290	ENSGALT00000066755	RPL15	60S ribosomal protein L15	Y	--	--	--	K153R,	--	--
ENSGALG00000012287	ENSGALT00000074859	ATP5S	Gallus gallus ATP synthase, H+ transporting, mitochondrial Fo complex, subunit s (factor B) (ATP5S), mRNA.	Y	--	--	--	--	--	--
ENSGALG00000001330	ENSGALT00000081747	ATP5G1	ATP synthase, H+ transporting, mitochondrial Fo complex subunit C1 (subunit 9)	Y	--	--	--	--	--	--
ENSGALG00000012287	ENSGALT00000074859	ATP5S	Gallus gallus ATP synthase, H+ transporting, mitochondrial Fo complex, subunit s (factor B) (ATP5S), mRNA.	Y	--	--	--	--	--	--
ENSGALG00000001330	ENSGALT00000081747	ATP5G1	ATP synthase, H+ transporting, mitochondrial Fo complex subunit C1 (subunit 9)	Y	--	--	--	--	--	--
ENSGALG00000012287	ENSGALT00000074859	ATP5S	Gallus gallus ATP synthase, H+ transporting, mitochondrial Fo complex, subunit s (factor B) (ATP5S), mRNA.	Y	--	--	--	--	--	--
ENSGALG00000001330	ENSGALT00000081747	ATP5G1	ATP synthase, H+ transporting, mitochondrial Fo complex subunit C1 (subunit 9)	Y	--	--	--	--	--	--
ENSGALG00000012287	ENSGALT00000074859	ATP5S	Gallus gallus ATP synthase, H+ transporting, mitochondrial Fo complex, subunit s (factor B) (ATP5S), mRNA.	Y	--	--	--	--	--	--
ENSGALG00000001330	ENSGALT00000081747	ATP5G1	ATP synthase, H+ transporting, mitochondrial Fo complex subunit C1 (subunit 9)	Y	--	--	--	--	--	--
ENSGALG00000012287	ENSGALT00000074859	ATP5S	Gallus gallus ATP synthase, H+ transporting, mitochondrial Fo complex, subunit s (factor B) (ATP5S), mRNA.	Y	--	--	--	--	--	--
ENSGALG00000001330	ENSGALT00000081747	ATP5G1	ATP synthase, H+ transporting, mitochondrial Fo complex subunit C1 (subunit 9)	Y	--	--	--	--	--	--
ENSGALG00000012529	ENSGALT00000020466	EIF3D	eukaryotic translation initiation factor 3 subunit D	Y	--	--	--	--	--	--
ENSGALG00000012229	ENSGALT00000019972	RPS29	Gallus gallus ribosomal protein S29 (RPS29), mRNA.	Y	--	--	--	--	--	--
ENSGALG00000012529	ENSGALT00000020466	EIF3D	eukaryotic translation initiation factor 3 subunit D	Y	--	--	--	--	--	--
ENSGALG00000012229	ENSGALT00000019972	RPS29	Gallus gallus ribosomal protein S29 (RPS29), mRNA.	Y	--	--	--	--	--	--
ENSGALG00000012529	ENSGALT00000020466	EIF3D	eukaryotic translation initiation factor 3 subunit D	Y	--	--	--	--	--	--
ENSGALG00000012229	ENSGALT00000019972	RPS29	Gallus gallus ribosomal protein S29 (RPS29), mRNA.	Y	--	--	--	--	--	--
ENSGALG00000012591	ENSGALT00000074863			Y	--	--	--	--	--	--
ENSGALG00000001540	ENSGALT00000002340	SF3A3	splicing factor 3a subunit 3	Y	--	--	--	--	--	--
ENSGALG00000012591	ENSGALT00000074863			Y	--	--	--	--	--	--
ENSGALG00000001540	ENSGALT00000002340	SF3A3	splicing factor 3a subunit 3	Y	--	--	--	--	--	--
ENSGALG00000012591	ENSGALT00000074863			Y	--	--	--	--	--	--
ENSGALG00000001540	ENSGALT00000002340	SF3A3	splicing factor 3a subunit 3	Y	--	--	--	--	--	--
ENSGALG00000012591	ENSGALT00000074863			Y	--	--	--	--	--	--
ENSGALG00000002087	ENSGALT00000003255	NCBP1	Gallus gallus nuclear cap binding protein subunit 1, 80kDa (NCBP1), mRNA.	Y	--	--	--	--	--	--
ENSGALG00000012591	ENSGALT00000074863			Y	--	--	--	--	--	--
ENSGALG00000002087	ENSGALT00000003255	NCBP1	Gallus gallus nuclear cap binding protein subunit 1, 80kDa (NCBP1), mRNA.	Y	--	--	--	--	--	--
ENSGALG00000012591	ENSGALT00000074863			Y	--	--	--	--	--	--
ENSGALG00000002087	ENSGALT00000003255	NCBP1	Gallus gallus nuclear cap binding protein subunit 1, 80kDa (NCBP1), mRNA.	Y	--	--	--	--	--	--
ENSGALG00000012591	ENSGALT00000074863			Y	--	--	--	--	--	--
ENSGALG00000002531	ENSGALT00000003987	SF3B3	splicing factor 3b subunit 3	Y	--	--	--	H356Q, N671D,	--	--
ENSGALG00000012591	ENSGALT00000074863			Y	--	--	--	--	--	--
ENSGALG00000002531	ENSGALT00000003987	SF3B3	splicing factor 3b subunit 3	Y	--	--	--	H356Q, N671D,	--	--
ENSGALG00000012591	ENSGALT00000074863			Y	--	--	--	--	--	--
ENSGALG00000002531	ENSGALT00000003987	SF3B3	splicing factor 3b subunit 3	Y	--	--	--	H356Q, N671D,	--	--
ENSGALG00000012591	ENSGALT00000074863			Y	--	--	--	--	--	--
ENSGALG00000011036	ENSGALT00000076280	HNRNPA2B1	heterogeneous nuclear ribonucleoproteins A2/B1	Y	--	--	--	L167V,	--	--
ENSGALG00000012591	ENSGALT00000074863			Y	--	--	--	--	--	--
ENSGALG00000011036	ENSGALT00000076280	HNRNPA2B1	heterogeneous nuclear ribonucleoproteins A2/B1	Y	--	--	--	L167V,	--	--
ENSGALG00000012591	ENSGALT00000074863			Y	--	--	--	--	--	--
ENSGALG00000011036	ENSGALT00000076280	HNRNPA2B1	heterogeneous nuclear ribonucleoproteins A2/B1	Y	--	--	--	L167V,	--	--
ENSGALG00000013039	ENSGALT00000053387	BID	Gallus gallus BH3 interacting domain death agonist (BID), mRNA.	Y	--	--	--	--	--	--
ENSGALG00000014537	ENSGALT00000046117	BMF	Bcl2 modifying factor	Y	--	--	--	S13G,	--	--
ENSGALG00000014365	ENSGALT00000023206	RBPJ	recombination signal binding protein for immunoglobulin kappa J region	Y	--	--	--	--	--	--
ENSGALG00000017199	ENSGALT00000027799	MAML2	mastermind like transcriptional coactivator 2	Y	--	--	--	--	--	--
ENSGALG00000014365	ENSGALT00000023206	RBPJ	recombination signal binding protein for immunoglobulin kappa J region	Y	--	--	--	--	--	--
ENSGALG00000017199	ENSGALT00000027799	MAML2	mastermind like transcriptional coactivator 2	Y	--	--	--	--	--	--
ENSGALG00000014365	ENSGALT00000023206	RBPJ	recombination signal binding protein for immunoglobulin kappa J region	Y	--	--	--	--	--	--
ENSGALG00000017199	ENSGALT00000027799	MAML2	mastermind like transcriptional coactivator 2	Y	--	--	--	--	--	--
ENSGALG00000014365	ENSGALT00000023206	RBPJ	recombination signal binding protein for immunoglobulin kappa J region	Y	--	--	--	--	--	--
ENSGALG00000017199	ENSGALT00000027799	MAML2	mastermind like transcriptional coactivator 2	Y	--	--	--	--	--	--
ENSGALG00000014365	ENSGALT00000023206	RBPJ	recombination signal binding protein for immunoglobulin kappa J region	Y	--	--	--	--	--	--
ENSGALG00000017199	ENSGALT00000027799	MAML2	mastermind like transcriptional coactivator 2	Y	--	--	--	--	--	--
ENSGALG00000014537	ENSGALT00000069832	BMF	Bcl2 modifying factor	Y	--	--	--	--	--	--
ENSGALG00000013039	ENSGALT00000053387	BID	Gallus gallus BH3 interacting domain death agonist (BID), mRNA.	Y	--	--	--	--	--	--
ENSGALG00000014801	ENSGALT00000023897	NDC80	Gallus gallus NDC80 kinetochore complex component (NDC80), mRNA.	Y	--	--	--	Q22P, M27T, T39A, V157I, F266L, I326L, M348V, H395R, K461M, T573R, E590D, N607D, D631E,	--	--
ENSGALG00000004515	ENSGALT00000066030	KNTC1	kinetochore associated 1	Y	--	--	--	--	--	--
ENSGALG00000014801	ENSGALT00000023897	NDC80	Gallus gallus NDC80 kinetochore complex component (NDC80), mRNA.	Y	--	--	--	Q22P, M27T, T39A, V157I, F266L, I326L, M348V, H395R, K461M, T573R, E590D, N607D, D631E,	--	--
ENSGALG00000004515	ENSGALT00000066030	KNTC1	kinetochore associated 1	Y	--	--	--	--	--	--
ENSGALG00000014801	ENSGALT00000023897	NDC80	Gallus gallus NDC80 kinetochore complex component (NDC80), mRNA.	Y	--	--	--	Q22P, M27T, T39A, V157I, F266L, I326L, M348V, H395R, K461M, T573R, E590D, N607D, D631E,	--	--
ENSGALG00000004515	ENSGALT00000066030	KNTC1	kinetochore associated 1	Y	--	--	--	--	--	--
ENSGALG00000014801	ENSGALT00000023897	NDC80	Gallus gallus NDC80 kinetochore complex component (NDC80), mRNA.	Y	--	--	--	Q22P, M27T, T39A, V157I, F266L, I326L, M348V, H395R, K461M, T573R, E590D, N607D, D631E,	--	--
ENSGALG00000004515	ENSGALT00000066030	KNTC1	kinetochore associated 1	Y	--	--	--	--	--	--
ENSGALG00000014801	ENSGALT00000023897	NDC80	Gallus gallus NDC80 kinetochore complex component (NDC80), mRNA.	Y	--	--	--	Q22P, M27T, T39A, V157I, F266L, I326L, M348V, H395R, K461M, T573R, E590D, N607D, D631E,	--	--
ENSGALG00000004515	ENSGALT00000066030	KNTC1	kinetochore associated 1	Y	--	--	--	--	--	--
ENSGALG00000014801	ENSGALT00000023897	NDC80	Gallus gallus NDC80 kinetochore complex component (NDC80), mRNA.	Y	--	--	--	Q22P, M27T, T39A, V157I, F266L, I326L, M348V, H395R, K461M, T573R, E590D, N607D, D631E,	--	--
ENSGALG00000010900	ENSGALT00000017724	SPC25	Gallus gallus SPC25, NDC80 kinetochore complex component (SPC25), mRNA.	Y	--	--	--	E14K, R40T, N97K, E99K,	--	--
ENSGALG00000014801	ENSGALT00000023897	NDC80	Gallus gallus NDC80 kinetochore complex component (NDC80), mRNA.	Y	--	--	--	Q22P, M27T, T39A, V157I, F266L, I326L, M348V, H395R, K461M, T573R, E590D, N607D, D631E,	--	--
ENSGALG00000010900	ENSGALT00000017724	SPC25	Gallus gallus SPC25, NDC80 kinetochore complex component (SPC25), mRNA.	Y	--	--	--	E14K, R40T, N97K, E99K,	--	--
ENSGALG00000014801	ENSGALT00000023897	NDC80	Gallus gallus NDC80 kinetochore complex component (NDC80), mRNA.	Y	--	--	--	Q22P, M27T, T39A, V157I, F266L, I326L, M348V, H395R, K461M, T573R, E590D, N607D, D631E,	--	--
ENSGALG00000010900	ENSGALT00000017724	SPC25	Gallus gallus SPC25, NDC80 kinetochore complex component (SPC25), mRNA.	Y	--	--	--	E14K, R40T, N97K, E99K,	--	--
ENSGALG00000014801	ENSGALT00000023897	NDC80	Gallus gallus NDC80 kinetochore complex component (NDC80), mRNA.	Y	--	--	--	Q22P, M27T, T39A, V157I, F266L, I326L, M348V, H395R, K461M, T573R, E590D, N607D, D631E,	--	--
ENSGALG00000010900	ENSGALT00000017724	SPC25	Gallus gallus SPC25, NDC80 kinetochore complex component (SPC25), mRNA.	Y	--	--	--	E14K, R40T, N97K, E99K,	--	--
ENSGALG00000014801	ENSGALT00000023897	NDC80	Gallus gallus NDC80 kinetochore complex component (NDC80), mRNA.	Y	--	--	--	Q22P, M27T, T39A, V157I, F266L, I326L, M348V, H395R, K461M, T573R, E590D, N607D, D631E,	--	--
ENSGALG00000010900	ENSGALT00000017724	SPC25	Gallus gallus SPC25, NDC80 kinetochore complex component (SPC25), mRNA.	Y	--	--	--	E14K, R40T, N97K, E99K,	--	--
ENSGALG00000014835	ENSGALT00000023947	C7	complement component 7	Y	--	--	--	--	--	--
ENSGALG00000014840	ENSGALT00000023956	C6	Gallus gallus complement component 6 (C6), mRNA.	Y	--	--	--	--	--	--
ENSGALG00000014835	ENSGALT00000023947	C7	complement component 7	Y	--	--	--	--	--	--
ENSGALG00000014840	ENSGALT00000023956	C6	Gallus gallus complement component 6 (C6), mRNA.	Y	--	--	--	--	--	--
ENSGALG00000014835	ENSGALT00000023947	C7	complement component 7	Y	--	--	--	--	--	--
ENSGALG00000014840	ENSGALT00000023956	C6	Gallus gallus complement component 6 (C6), mRNA.	Y	--	--	--	--	--	--
ENSGALG00000014840	ENSGALT00000023956	C6	Gallus gallus complement component 6 (C6), mRNA.	Y	--	--	--	--	--	--
ENSGALG00000014835	ENSGALT00000023947	C7	complement component 7	Y	--	--	--	--	--	--
ENSGALG00000014840	ENSGALT00000023956	C6	Gallus gallus complement component 6 (C6), mRNA.	Y	--	--	--	--	--	--
ENSGALG00000014835	ENSGALT00000023947	C7	complement component 7	Y	--	--	--	--	--	--
ENSGALG00000014840	ENSGALT00000023956	C6	Gallus gallus complement component 6 (C6), mRNA.	Y	--	--	--	--	--	--
ENSGALG00000014835	ENSGALT00000023947	C7	complement component 7	Y	--	--	--	--	--	--
ENSGALG00000015917	ENSGALT00000076035	EEF1A1	Elongation factor 1-alpha 1	Y	--	--	--	--	--	--
ENSGALG00000012229	ENSGALT00000019972	RPS29	Gallus gallus ribosomal protein S29 (RPS29), mRNA.	Y	--	--	--	--	--	--
ENSGALG00000015917	ENSGALT00000076035	EEF1A1	Elongation factor 1-alpha 1	Y	--	--	--	--	--	--
ENSGALG00000012229	ENSGALT00000019972	RPS29	Gallus gallus ribosomal protein S29 (RPS29), mRNA.	Y	--	--	--	--	--	--
ENSGALG00000015917	ENSGALT00000076035	EEF1A1	Elongation factor 1-alpha 1	Y	--	--	--	--	--	--
ENSGALG00000012229	ENSGALT00000019972	RPS29	Gallus gallus ribosomal protein S29 (RPS29), mRNA.	Y	--	--	--	--	--	--
ENSGALG00000015917	ENSGALT00000076035	EEF1A1	Elongation factor 1-alpha 1	Y	--	--	--	--	--	--
ENSGALG00000012229	ENSGALT00000019972	RPS29	Gallus gallus ribosomal protein S29 (RPS29), mRNA.	Y	--	--	--	--	--	--
ENSGALG00000015917	ENSGALT00000076035	EEF1A1	Elongation factor 1-alpha 1	Y	--	--	--	--	--	--
ENSGALG00000011290	ENSGALT00000066755	RPL15	60S ribosomal protein L15	Y	--	--	--	K153R,	--	--
ENSGALG00000015917	ENSGALT00000076035	EEF1A1	Elongation factor 1-alpha 1	Y	--	--	--	--	--	--
ENSGALG00000011290	ENSGALT00000066755	RPL15	60S ribosomal protein L15	Y	--	--	--	K153R,	--	--
ENSGALG00000015917	ENSGALT00000076035	EEF1A1	Elongation factor 1-alpha 1	Y	--	--	--	--	--	--
ENSGALG00000011290	ENSGALT00000066755	RPL15	60S ribosomal protein L15	Y	--	--	--	K153R,	--	--
ENSGALG00000015917	ENSGALT00000076035	EEF1A1	Elongation factor 1-alpha 1	Y	--	--	--	--	--	--
ENSGALG00000011290	ENSGALT00000066755	RPL15	60S ribosomal protein L15	Y	--	--	--	K153R,	--	--
ENSGALG00000016287	ENSGALT00000026260	NR0B1	Gallus gallus nuclear receptor subfamily 0, group B, member 1 (NR0B1), mRNA.	Y	--	--	--	--	--	--
ENSGALG00000004974	ENSGALT00000007976	PPARG	Gallus gallus peroxisome proliferator-activated receptor gamma (PPARG), mRNA.	Y	--	--	--	--	--	--
ENSGALG00000016287	ENSGALT00000026260	NR0B1	Gallus gallus nuclear receptor subfamily 0, group B, member 1 (NR0B1), mRNA.	Y	--	--	--	--	--	--
ENSGALG00000011298	ENSGALT00000056656	RARB	Gallus gallus retinoic acid receptor, beta (RARB), mRNA.	Y	--	--	--	--	--	--
ENSGALG00000017199	ENSGALT00000027799	MAML2	mastermind like transcriptional coactivator 2	Y	--	--	--	--	--	--
ENSGALG00000014365	ENSGALT00000023206	RBPJ	recombination signal binding protein for immunoglobulin kappa J region	Y	--	--	--	--	--	--
ENSGALG00000017199	ENSGALT00000027799	MAML2	mastermind like transcriptional coactivator 2	Y	--	--	--	--	--	--
ENSGALG00000014365	ENSGALT00000023206	RBPJ	recombination signal binding protein for immunoglobulin kappa J region	Y	--	--	--	--	--	--
ENSGALG00000017199	ENSGALT00000027799	MAML2	mastermind like transcriptional coactivator 2	Y	--	--	--	--	--	--
ENSGALG00000014365	ENSGALT00000023206	RBPJ	recombination signal binding protein for immunoglobulin kappa J region	Y	--	--	--	--	--	--
ENSGALG00000017199	ENSGALT00000027799	MAML2	mastermind like transcriptional coactivator 2	Y	--	--	--	--	--	--
ENSGALG00000014365	ENSGALT00000023206	RBPJ	recombination signal binding protein for immunoglobulin kappa J region	Y	--	--	--	--	--	--
ENSGALG00000017199	ENSGALT00000027799	MAML2	mastermind like transcriptional coactivator 2	Y	--	--	--	--	--	--
ENSGALG00000014365	ENSGALT00000023206	RBPJ	recombination signal binding protein for immunoglobulin kappa J region	Y	--	--	--	--	--	--
ENSGALG00000003699	ENSGALT00000063697	EBF1	Gallus gallus early B-cell factor 1 (EBF1), mRNA.	Y	--	--	--	--	--	--
ENSGALG00000004974	ENSGALT00000007976	PPARG	Gallus gallus peroxisome proliferator-activated receptor gamma (PPARG), mRNA.	Y	--	--	--	--	--	--
ENSGALG00000015446	ENSGALT00000068822	POU2F1	Gallus gallus POU class 2 homeobox 1 (POU2F1), mRNA.	Y	--	--	--	--	--	--
ENSGALG00000010349	ENSGALT00000058251	POLR1C	Gallus gallus polymerase (RNA) I polypeptide C, 30kDa (POLR1C), transcript variant 2, mRNA.	Y	--	--	--	--	--	--
ENSGALG00000015446	ENSGALT00000068822	POU2F1	Gallus gallus POU class 2 homeobox 1 (POU2F1), mRNA.	Y	--	--	--	--	--	--
ENSGALG00000010349	ENSGALT00000058251	POLR1C	Gallus gallus polymerase (RNA) I polypeptide C, 30kDa (POLR1C), transcript variant 2, mRNA.	Y	--	--	--	--	--	--
ENSGALG00000015446	ENSGALT00000068822	POU2F1	Gallus gallus POU class 2 homeobox 1 (POU2F1), mRNA.	Y	--	--	--	--	--	--
ENSGALG00000010349	ENSGALT00000058251	POLR1C	Gallus gallus polymerase (RNA) I polypeptide C, 30kDa (POLR1C), transcript variant 2, mRNA.	Y	--	--	--	--	--	--
ENSGALG00000019979	ENSGALT00000031788	DYNLT1	dynein light chain Tctex-type 1	Y	--	--	--	--	--	--
ENSGALG00000011330	ENSGALT00000037512	DYNC1H1	dynein cytoplasmic 1 heavy chain 1	Y	--	--	--	H877Y, N1027S, E1040Q, I3127V,	--	--
ENSGALG00000021213	ENSGALT00000080626	UBE2D1	Gallus gallus ubiquitin-conjugating enzyme E2D 1 (UBC4/5 homolog, yeast) (UBE2D1), mRNA.	Y	--	--	--	--	--	--
ENSGALG00000001506	ENSGALT00000002291	PTTG1	Gallus gallus pituitary tumor-transforming 1 (PTTG1), transcript variant 1, mRNA.	Y	Y	--	--	--	--	--
ENSGALG00000021213	ENSGALT00000080626	UBE2D1	Gallus gallus ubiquitin-conjugating enzyme E2D 1 (UBC4/5 homolog, yeast) (UBE2D1), mRNA.	Y	--	--	--	--	--	--
ENSGALG00000001506	ENSGALT00000002291	PTTG1	Gallus gallus pituitary tumor-transforming 1 (PTTG1), transcript variant 1, mRNA.	Y	Y	--	--	--	--	--
ENSGALG00000021213	ENSGALT00000080626	UBE2D1	Gallus gallus ubiquitin-conjugating enzyme E2D 1 (UBC4/5 homolog, yeast) (UBE2D1), mRNA.	Y	--	--	--	--	--	--
ENSGALG00000001506	ENSGALT00000002291	PTTG1	Gallus gallus pituitary tumor-transforming 1 (PTTG1), transcript variant 1, mRNA.	Y	Y	--	--	--	--	--
ENSGALG00000021213	ENSGALT00000080626	UBE2D1	Gallus gallus ubiquitin-conjugating enzyme E2D 1 (UBC4/5 homolog, yeast) (UBE2D1), mRNA.	Y	--	--	--	--	--	--
ENSGALG00000001506	ENSGALT00000002291	PTTG1	Gallus gallus pituitary tumor-transforming 1 (PTTG1), transcript variant 1, mRNA.	Y	Y	--	--	--	--	--
ENSGALG00000021213	ENSGALT00000080626	UBE2D1	Gallus gallus ubiquitin-conjugating enzyme E2D 1 (UBC4/5 homolog, yeast) (UBE2D1), mRNA.	Y	--	--	--	--	--	--
ENSGALG00000001506	ENSGALT00000002291	PTTG1	Gallus gallus pituitary tumor-transforming 1 (PTTG1), transcript variant 1, mRNA.	Y	Y	--	--	--	--	--
ENSGALG00000021213	ENSGALT00000080626	UBE2D1	Gallus gallus ubiquitin-conjugating enzyme E2D 1 (UBC4/5 homolog, yeast) (UBE2D1), mRNA.	Y	--	--	--	--	--	--
ENSGALG00000002286	ENSGALT00000042805	H3F3B	Gallus gallus H3 histone, family 3B (H3F3B), mRNA.	Y	--	--	--	--	--	--
ENSGALG00000021213	ENSGALT00000080626	UBE2D1	Gallus gallus ubiquitin-conjugating enzyme E2D 1 (UBC4/5 homolog, yeast) (UBE2D1), mRNA.	Y	--	--	--	--	--	--
ENSGALG00000010005	ENSGALT00000016253	EPAS1	endothelial PAS domain-containing protein 1	Y	--	--	--	--	--	--
ENSGALG00000021213	ENSGALT00000080626	UBE2D1	Gallus gallus ubiquitin-conjugating enzyme E2D 1 (UBC4/5 homolog, yeast) (UBE2D1), mRNA.	Y	--	--	--	--	--	--
ENSGALG00000010005	ENSGALT00000016253	EPAS1	endothelial PAS domain-containing protein 1	Y	--	--	--	--	--	--
ENSGALG00000021213	ENSGALT00000080626	UBE2D1	Gallus gallus ubiquitin-conjugating enzyme E2D 1 (UBC4/5 homolog, yeast) (UBE2D1), mRNA.	Y	--	--	--	--	--	--
ENSGALG00000010005	ENSGALT00000016253	EPAS1	endothelial PAS domain-containing protein 1	Y	--	--	--	--	--	--
ENSGALG00000021213	ENSGALT00000080626	UBE2D1	Gallus gallus ubiquitin-conjugating enzyme E2D 1 (UBC4/5 homolog, yeast) (UBE2D1), mRNA.	Y	--	--	--	--	--	--
ENSGALG00000011993	ENSGALT00000064267	RBX1	Gallus gallus ring-box 1, E3 ubiquitin protein ligase (RBX1), mRNA.	Y	--	--	--	--	--	--
ENSGALG00000021213	ENSGALT00000080626	UBE2D1	Gallus gallus ubiquitin-conjugating enzyme E2D 1 (UBC4/5 homolog, yeast) (UBE2D1), mRNA.	Y	--	--	--	--	--	--
ENSGALG00000011993	ENSGALT00000064267	RBX1	Gallus gallus ring-box 1, E3 ubiquitin protein ligase (RBX1), mRNA.	Y	--	--	--	--	--	--
ENSGALG00000021213	ENSGALT00000080626	UBE2D1	Gallus gallus ubiquitin-conjugating enzyme E2D 1 (UBC4/5 homolog, yeast) (UBE2D1), mRNA.	Y	--	--	--	--	--	--
ENSGALG00000011993	ENSGALT00000064267	RBX1	Gallus gallus ring-box 1, E3 ubiquitin protein ligase (RBX1), mRNA.	Y	--	--	--	--	--	--
ENSGALG00000011330	ENSGALT00000078263	DYNC1H1	dynein cytoplasmic 1 heavy chain 1	Y	--	--	--	--	--	--
ENSGALG00000019979	ENSGALT00000031788	DYNLT1	dynein light chain Tctex-type 1	Y	--	--	--	--	--	--
ENSGALG00000011298	ENSGALT00000056656	RARB	Gallus gallus retinoic acid receptor, beta (RARB), mRNA.	Y	--	--	--	--	--	--
ENSGALG00000004974	ENSGALT00000007976	PPARG	Gallus gallus peroxisome proliferator-activated receptor gamma (PPARG), mRNA.	Y	--	--	--	--	--	--
ENSGALG00000011298	ENSGALT00000056656	RARB	Gallus gallus retinoic acid receptor, beta (RARB), mRNA.	Y	--	--	--	--	--	--
ENSGALG00000016287	ENSGALT00000026260	NR0B1	Gallus gallus nuclear receptor subfamily 0, group B, member 1 (NR0B1), mRNA.	Y	--	--	--	--	--	--
ENSGALG00000011290	ENSGALT00000066755	RPL15	60S ribosomal protein L15	Y	--	--	--	K153R,	--	--
ENSGALG00000002087	ENSGALT00000003255	NCBP1	Gallus gallus nuclear cap binding protein subunit 1, 80kDa (NCBP1), mRNA.	Y	--	--	--	--	--	--
ENSGALG00000011290	ENSGALT00000066755	RPL15	60S ribosomal protein L15	Y	--	--	--	K153R,	--	--
ENSGALG00000002087	ENSGALT00000003255	NCBP1	Gallus gallus nuclear cap binding protein subunit 1, 80kDa (NCBP1), mRNA.	Y	--	--	--	--	--	--
ENSGALG00000011290	ENSGALT00000066755	RPL15	60S ribosomal protein L15	Y	--	--	--	K153R,	--	--
ENSGALG00000002087	ENSGALT00000003255	NCBP1	Gallus gallus nuclear cap binding protein subunit 1, 80kDa (NCBP1), mRNA.	Y	--	--	--	--	--	--
ENSGALG00000011290	ENSGALT00000066755	RPL15	60S ribosomal protein L15	Y	--	--	--	K153R,	--	--
ENSGALG00000002087	ENSGALT00000003255	NCBP1	Gallus gallus nuclear cap binding protein subunit 1, 80kDa (NCBP1), mRNA.	Y	--	--	--	--	--	--
ENSGALG00000011290	ENSGALT00000066755	RPL15	60S ribosomal protein L15	Y	--	--	--	K153R,	--	--
ENSGALG00000002087	ENSGALT00000003255	NCBP1	Gallus gallus nuclear cap binding protein subunit 1, 80kDa (NCBP1), mRNA.	Y	--	--	--	--	--	--
ENSGALG00000011290	ENSGALT00000066755	RPL15	60S ribosomal protein L15	Y	--	--	--	K153R,	--	--
ENSGALG00000005093	ENSGALT00000081263			Y	--	--	--	--	--	--
ENSGALG00000011290	ENSGALT00000066755	RPL15	60S ribosomal protein L15	Y	--	--	--	K153R,	--	--
ENSGALG00000005093	ENSGALT00000081263			Y	--	--	--	--	--	--
ENSGALG00000011290	ENSGALT00000066755	RPL15	60S ribosomal protein L15	Y	--	--	--	K153R,	--	--
ENSGALG00000005093	ENSGALT00000081263			Y	--	--	--	--	--	--
ENSGALG00000011290	ENSGALT00000066755	RPL15	60S ribosomal protein L15	Y	--	--	--	K153R,	--	--
ENSGALG00000005093	ENSGALT00000081263			Y	--	--	--	--	--	--
ENSGALG00000011290	ENSGALT00000066755	RPL15	60S ribosomal protein L15	Y	--	--	--	K153R,	--	--
ENSGALG00000005093	ENSGALT00000081263			Y	--	--	--	--	--	--
ENSGALG00000011290	ENSGALT00000066755	RPL15	60S ribosomal protein L15	Y	--	--	--	K153R,	--	--
ENSGALG00000012229	ENSGALT00000019972	RPS29	Gallus gallus ribosomal protein S29 (RPS29), mRNA.	Y	--	--	--	--	--	--
ENSGALG00000011290	ENSGALT00000066755	RPL15	60S ribosomal protein L15	Y	--	--	--	K153R,	--	--
ENSGALG00000012229	ENSGALT00000019972	RPS29	Gallus gallus ribosomal protein S29 (RPS29), mRNA.	Y	--	--	--	--	--	--
ENSGALG00000011290	ENSGALT00000066755	RPL15	60S ribosomal protein L15	Y	--	--	--	K153R,	--	--
ENSGALG00000012229	ENSGALT00000019972	RPS29	Gallus gallus ribosomal protein S29 (RPS29), mRNA.	Y	--	--	--	--	--	--
ENSGALG00000011290	ENSGALT00000066755	RPL15	60S ribosomal protein L15	Y	--	--	--	K153R,	--	--
ENSGALG00000012229	ENSGALT00000019972	RPS29	Gallus gallus ribosomal protein S29 (RPS29), mRNA.	Y	--	--	--	--	--	--
ENSGALG00000011290	ENSGALT00000066755	RPL15	60S ribosomal protein L15	Y	--	--	--	K153R,	--	--
ENSGALG00000012229	ENSGALT00000019972	RPS29	Gallus gallus ribosomal protein S29 (RPS29), mRNA.	Y	--	--	--	--	--	--
ENSGALG00000011290	ENSGALT00000066755	RPL15	60S ribosomal protein L15	Y	--	--	--	K153R,	--	--
ENSGALG00000015917	ENSGALT00000076035	EEF1A1	Elongation factor 1-alpha 1	Y	--	--	--	--	--	--
ENSGALG00000011290	ENSGALT00000066755	RPL15	60S ribosomal protein L15	Y	--	--	--	K153R,	--	--
ENSGALG00000015917	ENSGALT00000076035	EEF1A1	Elongation factor 1-alpha 1	Y	--	--	--	--	--	--
ENSGALG00000011290	ENSGALT00000066755	RPL15	60S ribosomal protein L15	Y	--	--	--	K153R,	--	--
ENSGALG00000015917	ENSGALT00000076035	EEF1A1	Elongation factor 1-alpha 1	Y	--	--	--	--	--	--
ENSGALG00000011290	ENSGALT00000066755	RPL15	60S ribosomal protein L15	Y	--	--	--	K153R,	--	--
ENSGALG00000015917	ENSGALT00000076035	EEF1A1	Elongation factor 1-alpha 1	Y	--	--	--	--	--	--
ENSGALG00000023521	ENSGALT00000039041	ADRA2A	adrenoceptor alpha 2A	Y	--	--	--	--	--	--
ENSGALG00000004120	ENSGALT00000006562	CNR2	cannabinoid receptor 2	Y	--	--	--	--	--	--
ENSGALG00000023521	ENSGALT00000039041	ADRA2A	adrenoceptor alpha 2A	Y	--	--	--	--	--	--
ENSGALG00000006576	ENSGALT00000010624	GRM3	glutamate metabotropic receptor 3	Y	--	--	--	--	--	--
ENSGALG00000023521	ENSGALT00000039041	ADRA2A	adrenoceptor alpha 2A	Y	--	--	--	--	--	--
ENSGALG00000008365	ENSGALT00000013620	CHRM4	Gallus gallus cholinergic receptor, muscarinic 4 (CHRM4), mRNA.	Y	--	--	--	R309K,	--	--
ENSGALG00000023521	ENSGALT00000039041	ADRA2A	adrenoceptor alpha 2A	Y	--	--	--	--	--	--
ENSGALG00000023142	ENSGALT00000018504	PTGER3	Gallus gallus prostaglandin E receptor 3 (subtype EP3) (PTGER3), mRNA.	Y	--	--	--	--	--	--
ENSGALG00000023521	ENSGALT00000039041	ADRA2A	adrenoceptor alpha 2A	Y	--	--	--	--	--	--
ENSGALG00000011733	ENSGALT00000019166	CCR2	Gallus gallus chemokine (C-C motif) receptor 2 (CCR2), mRNA.	Y	--	--	--	--	--	--
ENSGALG00000023521	ENSGALT00000039041	ADRA2A	adrenoceptor alpha 2A	Y	--	--	--	--	--	--
ENSGALG00000011734	ENSGALT00000019167	CCR8L	Gallus gallus C-C chemokine receptor 8 like (CCR8L), mRNA.	Y	--	--	--	--	--	--
ENSGALG00000005733	ENSGALT00000040132	WNT8B	Wnt family member 8B	Y	--	--	--	--	--	--
ENSGALG00000000839	ENSGALT00000001231	WNT11	Gallus gallus wingless-type MMTV integration site family, member 11 (WNT11), mRNA.	Y	--	--	--	--	--	--
ENSGALG00000005733	ENSGALT00000040132	WNT8B	Wnt family member 8B	Y	--	--	--	--	--	--
ENSGALG00000009929	ENSGALT00000016141	SOST	sclerostin	Y	--	--	--	--	--	--

## Sheet: US
ENSG ID	ENST ID	Gene Symbol	Desciption	DNDS 4x	DNDS >1	Pos Select	Pos Sites	Uniq Sub	SIFT	MSA
ENSGALG00000000120	ENSGALT00000000169	BMP10	Gallus gallus bone morphogenetic protein 10 (BMP10), mRNA.	--	--	--	--	A186V, A346T,	--	--
ENSGALG00000007668	ENSGALT00000012430	BMP7	bone morphogenetic protein 7	Y	--	--	--	A353T,	--	--
ENSGALG00000000168	ENSGALT00000000224	ADORA1	Gallus gallus adenosine A1 receptor (ADORA1), mRNA.	--	--	--	--	M36V, N70S, P73L, T322A,	--	--
ENSGALG00000001565	ENSGALT00000002379	C5	complement component 5	--	--	--	--	S318L, D573E, R1413G, E1551Q, Q1555R,	--	--
ENSGALG00000000168	ENSGALT00000000224	ADORA1	Gallus gallus adenosine A1 receptor (ADORA1), mRNA.	--	--	--	--	M36V, N70S, P73L, T322A,	--	--
ENSGALG00000005170	ENSGALT00000008300	HRH3	histamine receptor H3	--	--	--	--	F269L, K291E, T296A, V347A,	--	--
ENSGALG00000000168	ENSGALT00000000224	ADORA1	Gallus gallus adenosine A1 receptor (ADORA1), mRNA.	--	--	--	--	M36V, N70S, P73L, T322A,	--	--
ENSGALG00000005923	ENSGALT00000009526	NPY4R	Gallus gallus neuropeptide Y receptor Y4 (CH17-360D5.1), mRNA.	--	--	--	--	K17R,	--	--
ENSGALG00000000168	ENSGALT00000000224	ADORA1	Gallus gallus adenosine A1 receptor (ADORA1), mRNA.	--	--	--	--	M36V, N70S, P73L, T322A,	--	--
ENSGALG00000005936	ENSGALT00000009554	AGTR2	angiotensin II receptor type 2	--	--	--	--	F213I, T276I,	--	--
ENSGALG00000000168	ENSGALT00000000224	ADORA1	Gallus gallus adenosine A1 receptor (ADORA1), mRNA.	--	--	--	--	M36V, N70S, P73L, T322A,	--	--
ENSGALG00000006362	ENSGALT00000010283	HTR5A	5-hydroxytryptamine receptor 5A	--	--	--	--	V50M, V85M,	--	--
ENSGALG00000000168	ENSGALT00000000224	ADORA1	Gallus gallus adenosine A1 receptor (ADORA1), mRNA.	--	--	--	--	M36V, N70S, P73L, T322A,	--	--
ENSGALG00000007047	ENSGALT00000011418	GAL	Gallus gallus galanin/GMAP prepropeptide (GAL), transcript variant 1, mRNA.	--	--	--	--	V87M,	--	--
ENSGALG00000000168	ENSGALT00000000224	ADORA1	Gallus gallus adenosine A1 receptor (ADORA1), mRNA.	--	--	--	--	M36V, N70S, P73L, T322A,	--	--
ENSGALG00000008365	ENSGALT00000013620	CHRM4	Gallus gallus cholinergic receptor, muscarinic 4 (CHRM4), mRNA.	Y	--	--	--	R309K,	--	--
ENSGALG00000000168	ENSGALT00000000224	ADORA1	Gallus gallus adenosine A1 receptor (ADORA1), mRNA.	--	--	--	--	M36V, N70S, P73L, T322A,	--	--
ENSGALG00000008427	ENSGALT00000013728	GNAT3	Gallus gallus guanine nucleotide binding protein, alpha transducing 3 (GNAT3), mRNA.	--	--	--	--	E125K,	--	--
ENSGALG00000000168	ENSGALT00000000224	ADORA1	Gallus gallus adenosine A1 receptor (ADORA1), mRNA.	--	--	--	--	M36V, N70S, P73L, T322A,	--	--
ENSGALG00000008733	ENSGALT00000014213	LPAR3	lysophosphatidic acid receptor 3	--	--	--	--	I31V, I340S,	--	--
ENSGALG00000000168	ENSGALT00000000224	ADORA1	Gallus gallus adenosine A1 receptor (ADORA1), mRNA.	--	--	--	--	M36V, N70S, P73L, T322A,	--	--
ENSGALG00000007714	ENSGALT00000014965	NMUR1	neuromedin U receptor 1	--	--	--	--	M247I,	--	--
ENSGALG00000000168	ENSGALT00000000224	ADORA1	Gallus gallus adenosine A1 receptor (ADORA1), mRNA.	--	--	--	--	M36V, N70S, P73L, T322A,	--	--
ENSGALG00000009280	ENSGALT00000015100	NPY2R	Gallus gallus neuropeptide Y receptor Y2 (NPY2R), mRNA.	--	--	--	--	S84N,	--	--
ENSGALG00000000168	ENSGALT00000000224	ADORA1	Gallus gallus adenosine A1 receptor (ADORA1), mRNA.	--	--	--	--	M36V, N70S, P73L, T322A,	--	--
ENSGALG00000009498	ENSGALT00000015461	NPY1R	Gallus gallus neuropeptide Y receptor Y1 (NPY1R), mRNA.	--	--	--	--	T167M,	--	--
ENSGALG00000000168	ENSGALT00000000224	ADORA1	Gallus gallus adenosine A1 receptor (ADORA1), mRNA.	--	--	--	--	M36V, N70S, P73L, T322A,	--	--
ENSGALG00000011080	ENSGALT00000018052	BDKRB2	Gallus gallus bradykinin receptor B2 (BDKRB2), mRNA.	--	--	--	--	I64V, L269F,	--	--
ENSGALG00000000168	ENSGALT00000000224	ADORA1	Gallus gallus adenosine A1 receptor (ADORA1), mRNA.	--	--	--	--	M36V, N70S, P73L, T322A,	--	--
ENSGALG00000011117	ENSGALT00000018111	AGT	angiotensinogen	--	--	--	--	L8F, Q112R, P149L, F213L, P276S, A345V, D413E, P418A, F444L,	--	--
ENSGALG00000000168	ENSGALT00000000224	ADORA1	Gallus gallus adenosine A1 receptor (ADORA1), mRNA.	--	--	--	--	M36V, N70S, P73L, T322A,	--	--
ENSGALG00000012457	ENSGALT00000020361	SSTR3	Gallus gallus somatostatin receptor 3 (SSTR3), mRNA.	--	--	--	--	S31N,	--	--
ENSGALG00000000168	ENSGALT00000000224	ADORA1	Gallus gallus adenosine A1 receptor (ADORA1), mRNA.	--	--	--	--	M36V, N70S, P73L, T322A,	--	--
ENSGALG00000012757	ENSGALT00000020819	PMCH	Gallus gallus pro-melanin-concentrating hormone (PMCH), mRNA.	--	--	--	--	G47E, A115S,	--	--
ENSGALG00000000168	ENSGALT00000000224	ADORA1	Gallus gallus adenosine A1 receptor (ADORA1), mRNA.	--	--	--	--	M36V, N70S, P73L, T322A,	--	--
ENSGALG00000012894	ENSGALT00000021029	CHRM2	Gallus gallus cholinergic receptor, muscarinic 2 (CHRM2), mRNA.	--	--	--	--	D256G,	--	--
ENSGALG00000000168	ENSGALT00000000224	ADORA1	Gallus gallus adenosine A1 receptor (ADORA1), mRNA.	--	--	--	--	M36V, N70S, P73L, T322A,	--	--
ENSGALG00000015117	ENSGALT00000024389	DRD3	dopamine receptor D3	--	--	--	--	Q231H,	--	--
ENSGALG00000000168	ENSGALT00000000224	ADORA1	Gallus gallus adenosine A1 receptor (ADORA1), mRNA.	--	--	--	--	M36V, N70S, P73L, T322A,	--	--
ENSGALG00000015608	ENSGALT00000025167	ADRA2C	adrenoceptor alpha 2C	--	--	--	--	M97I,	--	--
ENSGALG00000000168	ENSGALT00000000224	ADORA1	Gallus gallus adenosine A1 receptor (ADORA1), mRNA.	--	--	--	--	M36V, N70S, P73L, T322A,	--	--
ENSGALG00000017228	ENSGALT00000027844	MTNR1B	Gallus gallus melatonin receptor 1B (MTNR1B), mRNA.	--	--	--	--	N315S,	--	--
ENSGALG00000000168	ENSGALT00000000224	ADORA1	Gallus gallus adenosine A1 receptor (ADORA1), mRNA.	--	--	--	--	M36V, N70S, P73L, T322A,	--	--
ENSGALG00000011418	ENSGALT00000031830	CCR6	Gallus gallus chemokine (C-C motif) receptor 6 (CCR6), mRNA.	--	--	--	--	K276R,	--	--
ENSGALG00000000168	ENSGALT00000000224	ADORA1	Gallus gallus adenosine A1 receptor (ADORA1), mRNA.	--	--	--	--	M36V, N70S, P73L, T322A,	--	--
ENSGALG00000015494	ENSGALT00000024988	HTR1F	5-hydroxytryptamine receptor 1F	--	--	--	--	L25F,	--	--
ENSGALG00000000259	ENSGALT00000000339	PSMF1	Gallus gallus proteasome inhibitor subunit 1 (PSMF1), mRNA.	--	--	--	--	S71T, I139V,	--	--
ENSGALG00000000596	ENSGALT00000000832	CDC27	Gallus gallus cell division cycle 27 (CDC27), mRNA.	--	--	--	--	N190S, I193V,	--	--
ENSGALG00000000259	ENSGALT00000000339	PSMF1	Gallus gallus proteasome inhibitor subunit 1 (PSMF1), mRNA.	--	--	--	--	S71T, I139V,	--	--
ENSGALG00000003547	ENSGALT00000005609	SKP2	Gallus gallus S-phase kinase-associated protein 2, E3 ubiquitin protein ligase (SKP2), mRNA.	--	--	--	--	T237S,	--	--
ENSGALG00000000259	ENSGALT00000000339	PSMF1	Gallus gallus proteasome inhibitor subunit 1 (PSMF1), mRNA.	--	--	--	--	S71T, I139V,	--	--
ENSGALG00000006110	ENSGALT00000009864	PLK1	Gallus gallus polo-like kinase 1 (PLK1), mRNA.	--	--	--	--	N437S,	--	--
ENSGALG00000000259	ENSGALT00000000339	PSMF1	Gallus gallus proteasome inhibitor subunit 1 (PSMF1), mRNA.	--	--	--	--	S71T, I139V,	--	--
ENSGALG00000008625	ENSGALT00000014053	ANAPC2	anaphase promoting complex subunit 2	--	--	--	--	R329T,	--	--
ENSGALG00000000259	ENSGALT00000000339	PSMF1	Gallus gallus proteasome inhibitor subunit 1 (PSMF1), mRNA.	--	--	--	--	S71T, I139V,	--	--
ENSGALG00000011174	ENSGALT00000018217	PSMB1	Gallus gallus proteasome subunit beta 1 (PSMB1), mRNA.	--	--	--	--	V75I, A144V,	--	--
ENSGALG00000000259	ENSGALT00000000339	PSMF1	Gallus gallus proteasome inhibitor subunit 1 (PSMF1), mRNA.	--	--	--	--	S71T, I139V,	--	--
ENSGALG00000012039	ENSGALT00000019655	PSMA3	Gallus gallus proteasome subunit alpha 3 (PSMA3), mRNA.	--	--	--	--	M182V,	--	--
ENSGALG00000000259	ENSGALT00000000339	PSMF1	Gallus gallus proteasome inhibitor subunit 1 (PSMF1), mRNA.	--	--	--	--	S71T, I139V,	--	--
ENSGALG00000013626	ENSGALT00000043851	GMNN	Gallus gallus geminin, DNA replication inhibitor (GMNN), mRNA.	--	--	--	--	T23I, C27G, A73T,	--	--
ENSGALG00000000259	ENSGALT00000000339	PSMF1	Gallus gallus proteasome inhibitor subunit 1 (PSMF1), mRNA.	--	--	--	--	S71T, I139V,	--	--
ENSGALG00000007768	ENSGALT00000033524	AURKA	aurora kinase A	--	--	--	--	T398I,	--	--
ENSGALG00000000371	ENSGALT00000000503	CRHR1	Gallus gallus corticotropin releasing hormone receptor 1 (CRHR1), mRNA.	--	--	--	--	P3A,	--	--
ENSGALG00000006575	ENSGALT00000010623	VIPR2	Gallus gallus vasoactive intestinal peptide receptor 2 (VIPR2), mRNA.	--	--	--	--	Y51N, S109T, M432V,	--	--
ENSGALG00000000371	ENSGALT00000000503	CRHR1	Gallus gallus corticotropin releasing hormone receptor 1 (CRHR1), mRNA.	--	--	--	--	P3A,	--	--
ENSGALG00000009095	ENSGALT00000014806	LHCGR	Gallus gallus luteinizing hormone/choriogonadotropin receptor (LHCGR), mRNA.	--	--	--	--	Q165R, T217I, D223Y, R281K, I572V, P697S, A700T,	--	--
ENSGALG00000000371	ENSGALT00000000503	CRHR1	Gallus gallus corticotropin releasing hormone receptor 1 (CRHR1), mRNA.	--	--	--	--	P3A,	--	--
ENSGALG00000009100	ENSGALT00000014813	FSHR	Gallus gallus follicle stimulating hormone receptor (FSHR), mRNA.	--	--	--	--	K219Q, G317D, N374D, H674Y,	--	--
ENSGALG00000000371	ENSGALT00000000503	CRHR1	Gallus gallus corticotropin releasing hormone receptor 1 (CRHR1), mRNA.	--	--	--	--	P3A,	--	--
ENSGALG00000009497	ENSGALT00000015460	AVPR2	Gallus gallus arginine vasopressin receptor 2 (AVPR2), mRNA.	--	--	--	--	R21S, V138L, Q241R,	--	--
ENSGALG00000000371	ENSGALT00000000503	CRHR1	Gallus gallus corticotropin releasing hormone receptor 1 (CRHR1), mRNA.	--	--	--	--	P3A,	--	--
ENSGALG00000010572	ENSGALT00000017205	TSHR	Gallus gallus thyroid stimulating hormone receptor (TSHR), transcript variant 1, mRNA.	--	--	--	--	N96S, S724G,	--	--
ENSGALG00000000371	ENSGALT00000000503	CRHR1	Gallus gallus corticotropin releasing hormone receptor 1 (CRHR1), mRNA.	--	--	--	--	P3A,	--	--
ENSGALG00000014975	ENSGALT00000037273	DRD5	dopamine receptor D5	--	--	--	--	E234G, D348N, E445Q,	--	--
ENSGALG00000000379	ENSGALT00000000519	ITGB3	Gallus gallus Integrin beta (RP11-290H9.2), mRNA.	--	--	--	--	T81M, D296N, F298V,	--	--
ENSGALG00000002655	ENSGALT00000004182	ITGAV	Gallus gallus integrin, alpha V (ITGAV), mRNA.	--	--	Y	--	K216R, N508D, I832M,	--	--
ENSGALG00000000379	ENSGALT00000000519	ITGB3	Gallus gallus Integrin beta (RP11-290H9.2), mRNA.	--	--	--	--	T81M, D296N, F298V,	--	--
ENSGALG00000007579	ENSGALT00000012254	APBB1IP	Gallus gallus amyloid beta (A4) precursor protein-binding, family B, member 1 interacting protein (APBB1IP), mRNA.	--	--	--	--	N40D, R200Q, V426L, L431M, P443A,	--	--
ENSGALG00000000379	ENSGALT00000000519	ITGB3	Gallus gallus Integrin beta (RP11-290H9.2), mRNA.	--	--	--	--	T81M, D296N, F298V,	--	--
ENSGALG00000007579	ENSGALT00000012254	APBB1IP	Gallus gallus amyloid beta (A4) precursor protein-binding, family B, member 1 interacting protein (APBB1IP), mRNA.	--	--	--	--	N40D, R200Q, V426L, L431M, P443A,	--	--
ENSGALG00000000379	ENSGALT00000000519	ITGB3	Gallus gallus Integrin beta (RP11-290H9.2), mRNA.	--	--	--	--	T81M, D296N, F298V,	--	--
ENSGALG00000007579	ENSGALT00000012254	APBB1IP	Gallus gallus amyloid beta (A4) precursor protein-binding, family B, member 1 interacting protein (APBB1IP), mRNA.	--	--	--	--	N40D, R200Q, V426L, L431M, P443A,	--	--
ENSGALG00000000379	ENSGALT00000000519	ITGB3	Gallus gallus Integrin beta (RP11-290H9.2), mRNA.	--	--	--	--	T81M, D296N, F298V,	--	--
ENSGALG00000007579	ENSGALT00000012254	APBB1IP	Gallus gallus amyloid beta (A4) precursor protein-binding, family B, member 1 interacting protein (APBB1IP), mRNA.	--	--	--	--	N40D, R200Q, V426L, L431M, P443A,	--	--
ENSGALG00000000379	ENSGALT00000000519	ITGB3	Gallus gallus Integrin beta (RP11-290H9.2), mRNA.	--	--	--	--	T81M, D296N, F298V,	--	--
ENSGALG00000007579	ENSGALT00000012254	APBB1IP	Gallus gallus amyloid beta (A4) precursor protein-binding, family B, member 1 interacting protein (APBB1IP), mRNA.	--	--	--	--	N40D, R200Q, V426L, L431M, P443A,	--	--
ENSGALG00000000379	ENSGALT00000000519	ITGB3	Gallus gallus Integrin beta (RP11-290H9.2), mRNA.	--	--	--	--	T81M, D296N, F298V,	--	--
ENSGALG00000008010	ENSGALT00000013001	PTPN1	Gallus gallus protein tyrosine phosphatase, non-receptor type 1 (PTPN1), mRNA.	--	--	--	--	R417K,	--	--
ENSGALG00000000379	ENSGALT00000000519	ITGB3	Gallus gallus Integrin beta (RP11-290H9.2), mRNA.	--	--	--	--	T81M, D296N, F298V,	--	--
ENSGALG00000009626	ENSGALT00000015678	THBS1	Gallus gallus thrombospondin 1 (THBS1), mRNA.	--	--	Y	K_739_0.990*, V_609_0.984*, A_745_0.980*, D_751_0.969*, D_740_0.988*, D_744_0.954*, C_746_0.978*, Y_737_0.975*, D_752_0.966*, G_741_0.995**, D_753_0.996**, G_743_0.991**,	L56P, V124I, E542D, D777E, N798S,	L56P,	Y
ENSGALG00000000379	ENSGALT00000000519	ITGB3	Gallus gallus Integrin beta (RP11-290H9.2), mRNA.	--	--	--	--	T81M, D296N, F298V,	--	--
ENSGALG00000016480	ENSGALT00000026589	SDC1	syndecan 1	--	--	--	--	S133N, A186T,	--	--
ENSGALG00000000379	ENSGALT00000000519	ITGB3	Gallus gallus Integrin beta (RP11-290H9.2), mRNA.	--	--	--	--	T81M, D296N, F298V,	--	--
ENSGALG00000011620	ENSGALT00000037443	AKT1	Gallus gallus v-akt murine thymoma viral oncogene homolog 1 (AKT1), mRNA.	Y	--	Y	I_6_0.995**, E_3_0.991**, E_9_0.993**, L_12_0.976*, A_5_0.960*,	D455G,	--	--
ENSGALG00000000379	ENSGALT00000000519	ITGB3	Gallus gallus Integrin beta (RP11-290H9.2), mRNA.	--	--	--	--	T81M, D296N, F298V,	--	--
ENSGALG00000009262	ENSGALT00000038895	FGB	Gallus gallus fibrinogen beta chain (FGB), mRNA.	--	--	Y	--	H36Y, Y80F,	H36Y,	Y
ENSGALG00000000379	ENSGALT00000000519	ITGB3	Gallus gallus Integrin beta (RP11-290H9.2), mRNA.	--	--	--	--	T81M, D296N, F298V,	--	--
ENSGALG00000009262	ENSGALT00000038895	FGB	Gallus gallus fibrinogen beta chain (FGB), mRNA.	--	--	Y	--	H36Y, Y80F,	H36Y,	Y
ENSGALG00000000379	ENSGALT00000000519	ITGB3	Gallus gallus Integrin beta (RP11-290H9.2), mRNA.	--	--	--	--	T81M, D296N, F298V,	--	--
ENSGALG00000009262	ENSGALT00000038895	FGB	Gallus gallus fibrinogen beta chain (FGB), mRNA.	--	--	Y	--	H36Y, Y80F,	H36Y,	Y
ENSGALG00000000441	ENSGALT00000000598	KCNA10	Gallus gallus potassium channel, voltage gated shaker related subfamily A, member 10 (KCNA10), mRNA.	--	--	--	--	T255I,	--	--
ENSGALG00000004074	ENSGALT00000006480	KCNS1	potassium voltage-gated channel modifier subfamily S member 1	--	--	Y	R_28_0.961*, S_32_0.996**, S_30_0.996**,	V220M,	--	--
ENSGALG00000000441	ENSGALT00000000598	KCNA10	Gallus gallus potassium channel, voltage gated shaker related subfamily A, member 10 (KCNA10), mRNA.	--	--	--	--	T255I,	--	--
ENSGALG00000007980	ENSGALT00000012958	KCNG1	potassium voltage-gated channel modifier subfamily G member 1	--	--	--	--	H47P, D51N,	--	--
ENSGALG00000000441	ENSGALT00000000598	KCNA10	Gallus gallus potassium channel, voltage gated shaker related subfamily A, member 10 (KCNA10), mRNA.	--	--	--	--	T255I,	--	--
ENSGALG00000016448	ENSGALT00000026539	KCNF1	potassium voltage-gated channel modifier subfamily F member 1	--	--	--	--	L56M,	--	--
ENSGALG00000000441	ENSGALT00000000598	KCNA10	Gallus gallus potassium channel, voltage gated shaker related subfamily A, member 10 (KCNA10), mRNA.	--	--	--	--	T255I,	--	--
ENSGALG00000016470	ENSGALT00000026574	KCNS3	potassium voltage-gated channel modifier subfamily S member 3	--	--	--	--	Y483C,	--	--
ENSGALG00000000469	ENSGALT00000000639	ADRA1A	adrenoceptor alpha 1A	--	--	--	--	G441R,	--	--
ENSGALG00000001934	ENSGALT00000002989	OPN4	Gallus gallus opsin 4 (OPN4), mRNA.	--	--	--	--	K243R, Q244R, V261I, A395P, K418R, P515L,	--	--
ENSGALG00000000469	ENSGALT00000000639	ADRA1A	adrenoceptor alpha 1A	--	--	--	--	G441R,	--	--
ENSGALG00000004446	ENSGALT00000007077	NPFFR1	Gallus gallus neuropeptide FF receptor 1 (NPFFR1), mRNA.	--	--	Y	G_125_0.998**, S_120_0.999**, C_117_0.996**, M_126_1.000**, W_110_0.993**, L_122_0.994**, P_111_0.953*, M_116_0.977*, Q_124_0.994**, F_112_0.991**, V_123_0.999**, M_119_0.999**,	A269V,	--	--
ENSGALG00000000469	ENSGALT00000000639	ADRA1A	adrenoceptor alpha 1A	--	--	--	--	G441R,	--	--
ENSGALG00000007222	ENSGALT00000011689	UTS2B	Gallus gallus urotensin 2B (UTS2B), mRNA.	--	--	--	--	Q5H, M16V, S22P,	--	--
ENSGALG00000000469	ENSGALT00000000639	ADRA1A	adrenoceptor alpha 1A	--	--	--	--	G441R,	--	--
ENSGALG00000007681	ENSGALT00000012451	HTR2B	Gallus gallus 5-hydroxytryptamine (serotonin) receptor 2B, G protein-coupled (HTR2B), mRNA.	--	--	--	--	K387N,	--	--
ENSGALG00000000469	ENSGALT00000000639	ADRA1A	adrenoceptor alpha 1A	--	--	--	--	G441R,	--	--
ENSGALG00000008733	ENSGALT00000014213	LPAR3	lysophosphatidic acid receptor 3	--	--	--	--	I31V, I340S,	--	--
ENSGALG00000000469	ENSGALT00000000639	ADRA1A	adrenoceptor alpha 1A	--	--	--	--	G441R,	--	--
ENSGALG00000007714	ENSGALT00000014965	NMUR1	neuromedin U receptor 1	--	--	--	--	M247I,	--	--
ENSGALG00000000469	ENSGALT00000000639	ADRA1A	adrenoceptor alpha 1A	--	--	--	--	G441R,	--	--
ENSGALG00000009640	ENSGALT00000015701	CHRM5	Gallus gallus cholinergic receptor, muscarinic 5 (CHRM5), mRNA.	--	--	--	--	G385C, A389T,	--	--
ENSGALG00000000469	ENSGALT00000000639	ADRA1A	adrenoceptor alpha 1A	--	--	--	--	G441R,	--	--
ENSGALG00000010013	ENSGALT00000016263	EDNRA	Gallus gallus endothelin receptor type A (EDNRA), mRNA.	--	--	--	S_57_0.958*,	G34R,	--	--
ENSGALG00000000469	ENSGALT00000000639	ADRA1A	adrenoceptor alpha 1A	--	--	--	--	G441R,	--	--
ENSGALG00000010357	ENSGALT00000016864	P2RY1	Gallus gallus purinergic receptor P2Y, G-protein coupled, 1 (P2RY1), mRNA.	--	--	--	--	K342R,	--	--
ENSGALG00000000469	ENSGALT00000000639	ADRA1A	adrenoceptor alpha 1A	--	--	--	--	G441R,	--	--
ENSGALG00000010595	ENSGALT00000017244	GPR65	G protein-coupled receptor 65	--	--	--	--	R45K, L117V,	--	--
ENSGALG00000000469	ENSGALT00000000639	ADRA1A	adrenoceptor alpha 1A	--	--	--	--	G441R,	--	--
ENSGALG00000010596	ENSGALT00000017246	TACR3	tachykinin receptor 3	--	--	--	--	A31V, I114V, K198T,	--	--
ENSGALG00000000469	ENSGALT00000000639	ADRA1A	adrenoceptor alpha 1A	--	--	--	--	G441R,	--	--
ENSGALG00000010778	ENSGALT00000017530	CHRM3	Gallus gallus cholinergic receptor, muscarinic 3 (CHRM3), mRNA.	--	--	--	--	L51P, S87G, D267H, I278V, I297V,	--	--
ENSGALG00000000469	ENSGALT00000000639	ADRA1A	adrenoceptor alpha 1A	--	--	--	--	G441R,	--	--
ENSGALG00000011080	ENSGALT00000018052	BDKRB2	Gallus gallus bradykinin receptor B2 (BDKRB2), mRNA.	--	--	--	--	I64V, L269F,	--	--
ENSGALG00000000469	ENSGALT00000000639	ADRA1A	adrenoceptor alpha 1A	--	--	--	--	G441R,	--	--
ENSGALG00000011117	ENSGALT00000018111	AGT	angiotensinogen	--	--	--	--	L8F, Q112R, P149L, F213L, P276S, A345V, D413E, P418A, F444L,	--	--
ENSGALG00000000469	ENSGALT00000000639	ADRA1A	adrenoceptor alpha 1A	--	--	--	--	G441R,	--	--
ENSGALG00000012757	ENSGALT00000020819	PMCH	Gallus gallus pro-melanin-concentrating hormone (PMCH), mRNA.	--	--	--	--	G47E, A115S,	--	--
ENSGALG00000000469	ENSGALT00000000639	ADRA1A	adrenoceptor alpha 1A	--	--	--	--	G441R,	--	--
ENSGALG00000013813	ENSGALT00000022419	NMBR	neuromedin B receptor	--	--	--	--	A349T,	--	--
ENSGALG00000000469	ENSGALT00000000639	ADRA1A	adrenoceptor alpha 1A	--	--	--	--	G441R,	--	--
ENSGALG00000014925	ENSGALT00000024075	GPRC6A	G protein-coupled receptor class C group 6 member A	--	--	--	--	G29S, G39A, K285Q, T322I, I358V, T580M, F600L, I702V,	--	--
ENSGALG00000000469	ENSGALT00000000639	ADRA1A	adrenoceptor alpha 1A	--	--	--	--	G441R,	--	--
ENSGALG00000014984	ENSGALT00000024171	F2RL1	Gallus gallus coagulation factor II (thrombin) receptor-like 1 (F2RL1), mRNA.	--	--	--	--	I191V, I266V,	--	--
ENSGALG00000000469	ENSGALT00000000639	ADRA1A	adrenoceptor alpha 1A	--	--	--	--	G441R,	--	--
ENSGALG00000016912	ENSGALT00000036512	EDNRB	Gallus gallus endothelin receptor type B (EDNRB), mRNA.	--	--	Y	Y_158_0.980*,	T258A,	--	--
ENSGALG00000000469	ENSGALT00000000639	ADRA1A	adrenoceptor alpha 1A	--	--	--	--	G441R,	--	--
ENSGALG00000023379	ENSGALT00000038562	F2RL2	coagulation factor II thrombin receptor like 2	--	--	--	--	K70R, Y234F, F294C,	--	--
ENSGALG00000000581	ENSGALT00000000811	DDX42	Gallus gallus DEAD (Asp-Glu-Ala-Asp) box helicase 42 (DDX42), mRNA.	--	--	--	--	Q787P,	--	--
ENSGALG00000008038	ENSGALT00000013044	SF3B1	splicing factor 3b subunit 1	--	--	--	--	D60E,	--	--
ENSGALG00000000596	ENSGALT00000000832	CDC27	Gallus gallus cell division cycle 27 (CDC27), mRNA.	--	--	--	--	N190S, I193V,	--	--
ENSGALG00000000259	ENSGALT00000000339	PSMF1	Gallus gallus proteasome inhibitor subunit 1 (PSMF1), mRNA.	--	--	--	--	S71T, I139V,	--	--
ENSGALG00000000596	ENSGALT00000000832	CDC27	Gallus gallus cell division cycle 27 (CDC27), mRNA.	--	--	--	--	N190S, I193V,	--	--
ENSGALG00000003547	ENSGALT00000005609	SKP2	Gallus gallus S-phase kinase-associated protein 2, E3 ubiquitin protein ligase (SKP2), mRNA.	--	--	--	--	T237S,	--	--
ENSGALG00000000596	ENSGALT00000000832	CDC27	Gallus gallus cell division cycle 27 (CDC27), mRNA.	--	--	--	--	N190S, I193V,	--	--
ENSGALG00000003547	ENSGALT00000005609	SKP2	Gallus gallus S-phase kinase-associated protein 2, E3 ubiquitin protein ligase (SKP2), mRNA.	--	--	--	--	T237S,	--	--
ENSGALG00000000596	ENSGALT00000000832	CDC27	Gallus gallus cell division cycle 27 (CDC27), mRNA.	--	--	--	--	N190S, I193V,	--	--
ENSGALG00000006110	ENSGALT00000009864	PLK1	Gallus gallus polo-like kinase 1 (PLK1), mRNA.	--	--	--	--	N437S,	--	--
ENSGALG00000000596	ENSGALT00000000832	CDC27	Gallus gallus cell division cycle 27 (CDC27), mRNA.	--	--	--	--	N190S, I193V,	--	--
ENSGALG00000006110	ENSGALT00000009864	PLK1	Gallus gallus polo-like kinase 1 (PLK1), mRNA.	--	--	--	--	N437S,	--	--
ENSGALG00000000596	ENSGALT00000000832	CDC27	Gallus gallus cell division cycle 27 (CDC27), mRNA.	--	--	--	--	N190S, I193V,	--	--
ENSGALG00000006110	ENSGALT00000009864	PLK1	Gallus gallus polo-like kinase 1 (PLK1), mRNA.	--	--	--	--	N437S,	--	--
ENSGALG00000000596	ENSGALT00000000832	CDC27	Gallus gallus cell division cycle 27 (CDC27), mRNA.	--	--	--	--	N190S, I193V,	--	--
ENSGALG00000006110	ENSGALT00000009864	PLK1	Gallus gallus polo-like kinase 1 (PLK1), mRNA.	--	--	--	--	N437S,	--	--
ENSGALG00000000596	ENSGALT00000000832	CDC27	Gallus gallus cell division cycle 27 (CDC27), mRNA.	--	--	--	--	N190S, I193V,	--	--
ENSGALG00000008625	ENSGALT00000014053	ANAPC2	anaphase promoting complex subunit 2	--	--	--	--	R329T,	--	--
ENSGALG00000000596	ENSGALT00000000832	CDC27	Gallus gallus cell division cycle 27 (CDC27), mRNA.	--	--	--	--	N190S, I193V,	--	--
ENSGALG00000008625	ENSGALT00000014053	ANAPC2	anaphase promoting complex subunit 2	--	--	--	--	R329T,	--	--
ENSGALG00000000596	ENSGALT00000000832	CDC27	Gallus gallus cell division cycle 27 (CDC27), mRNA.	--	--	--	--	N190S, I193V,	--	--
ENSGALG00000008625	ENSGALT00000014053	ANAPC2	anaphase promoting complex subunit 2	--	--	--	--	R329T,	--	--
ENSGALG00000000596	ENSGALT00000000832	CDC27	Gallus gallus cell division cycle 27 (CDC27), mRNA.	--	--	--	--	N190S, I193V,	--	--
ENSGALG00000008625	ENSGALT00000014053	ANAPC2	anaphase promoting complex subunit 2	--	--	--	--	R329T,	--	--
ENSGALG00000000596	ENSGALT00000000832	CDC27	Gallus gallus cell division cycle 27 (CDC27), mRNA.	--	--	--	--	N190S, I193V,	--	--
ENSGALG00000008625	ENSGALT00000014053	ANAPC2	anaphase promoting complex subunit 2	--	--	--	--	R329T,	--	--
ENSGALG00000000596	ENSGALT00000000832	CDC27	Gallus gallus cell division cycle 27 (CDC27), mRNA.	--	--	--	--	N190S, I193V,	--	--
ENSGALG00000008625	ENSGALT00000014053	ANAPC2	anaphase promoting complex subunit 2	--	--	--	--	R329T,	--	--
ENSGALG00000000596	ENSGALT00000000832	CDC27	Gallus gallus cell division cycle 27 (CDC27), mRNA.	--	--	--	--	N190S, I193V,	--	--
ENSGALG00000008625	ENSGALT00000014053	ANAPC2	anaphase promoting complex subunit 2	--	--	--	--	R329T,	--	--
ENSGALG00000000596	ENSGALT00000000832	CDC27	Gallus gallus cell division cycle 27 (CDC27), mRNA.	--	--	--	--	N190S, I193V,	--	--
ENSGALG00000008625	ENSGALT00000014053	ANAPC2	anaphase promoting complex subunit 2	--	--	--	--	R329T,	--	--
ENSGALG00000000596	ENSGALT00000000832	CDC27	Gallus gallus cell division cycle 27 (CDC27), mRNA.	--	--	--	--	N190S, I193V,	--	--
ENSGALG00000008625	ENSGALT00000014053	ANAPC2	anaphase promoting complex subunit 2	--	--	--	--	R329T,	--	--
ENSGALG00000000596	ENSGALT00000000832	CDC27	Gallus gallus cell division cycle 27 (CDC27), mRNA.	--	--	--	--	N190S, I193V,	--	--
ENSGALG00000009854	ENSGALT00000016017	NEK2	Gallus gallus NIMA-related kinase 2 (NEK2), mRNA.	--	--	--	--	P292S,	--	--
ENSGALG00000000596	ENSGALT00000000832	CDC27	Gallus gallus cell division cycle 27 (CDC27), mRNA.	--	--	--	--	N190S, I193V,	--	--
ENSGALG00000009854	ENSGALT00000016017	NEK2	Gallus gallus NIMA-related kinase 2 (NEK2), mRNA.	--	--	--	--	P292S,	--	--
ENSGALG00000000596	ENSGALT00000000832	CDC27	Gallus gallus cell division cycle 27 (CDC27), mRNA.	--	--	--	--	N190S, I193V,	--	--
ENSGALG00000009854	ENSGALT00000016017	NEK2	Gallus gallus NIMA-related kinase 2 (NEK2), mRNA.	--	--	--	--	P292S,	--	--
ENSGALG00000000596	ENSGALT00000000832	CDC27	Gallus gallus cell division cycle 27 (CDC27), mRNA.	--	--	--	--	N190S, I193V,	--	--
ENSGALG00000009854	ENSGALT00000016017	NEK2	Gallus gallus NIMA-related kinase 2 (NEK2), mRNA.	--	--	--	--	P292S,	--	--
ENSGALG00000000596	ENSGALT00000000832	CDC27	Gallus gallus cell division cycle 27 (CDC27), mRNA.	--	--	--	--	N190S, I193V,	--	--
ENSGALG00000011174	ENSGALT00000018217	PSMB1	Gallus gallus proteasome subunit beta 1 (PSMB1), mRNA.	--	--	--	--	V75I, A144V,	--	--
ENSGALG00000000596	ENSGALT00000000832	CDC27	Gallus gallus cell division cycle 27 (CDC27), mRNA.	--	--	--	--	N190S, I193V,	--	--
ENSGALG00000012039	ENSGALT00000019655	PSMA3	Gallus gallus proteasome subunit alpha 3 (PSMA3), mRNA.	--	--	--	--	M182V,	--	--
ENSGALG00000000596	ENSGALT00000000832	CDC27	Gallus gallus cell division cycle 27 (CDC27), mRNA.	--	--	--	--	N190S, I193V,	--	--
ENSGALG00000007768	ENSGALT00000033524	AURKA	aurora kinase A	--	--	--	--	T398I,	--	--
ENSGALG00000000596	ENSGALT00000000832	CDC27	Gallus gallus cell division cycle 27 (CDC27), mRNA.	--	--	--	--	N190S, I193V,	--	--
ENSGALG00000007768	ENSGALT00000033524	AURKA	aurora kinase A	--	--	--	--	T398I,	--	--
ENSGALG00000000596	ENSGALT00000000832	CDC27	Gallus gallus cell division cycle 27 (CDC27), mRNA.	--	--	--	--	N190S, I193V,	--	--
ENSGALG00000007768	ENSGALT00000033524	AURKA	aurora kinase A	--	--	--	--	T398I,	--	--
ENSGALG00000000596	ENSGALT00000000832	CDC27	Gallus gallus cell division cycle 27 (CDC27), mRNA.	--	--	--	--	N190S, I193V,	--	--
ENSGALG00000007768	ENSGALT00000033524	AURKA	aurora kinase A	--	--	--	--	T398I,	--	--
ENSGALG00000000672	ENSGALT00000000949	SCMH1	sex comb on midleg homolog 1 (Drosophila)	--	--	--	--	M291V,	--	--
ENSGALG00000009372	ENSGALT00000015267			--	--	--	--	T496A,	--	--
ENSGALG00000000672	ENSGALT00000000949	SCMH1	sex comb on midleg homolog 1 (Drosophila)	--	--	--	--	M291V,	--	--
ENSGALG00000009372	ENSGALT00000015267			--	--	--	--	T496A,	--	--
ENSGALG00000000672	ENSGALT00000000949	SCMH1	sex comb on midleg homolog 1 (Drosophila)	--	--	--	--	M291V,	--	--
ENSGALG00000009372	ENSGALT00000015267			--	--	--	--	T496A,	--	--
ENSGALG00000000672	ENSGALT00000000949	SCMH1	sex comb on midleg homolog 1 (Drosophila)	--	--	--	--	M291V,	--	--
ENSGALG00000014263	ENSGALT00000023070	PHC1	Gallus gallus polyhomeotic homolog 1 (Drosophila) (PHC1), mRNA.	--	--	--	--	N273S, A543T,	--	--
ENSGALG00000000672	ENSGALT00000000949	SCMH1	sex comb on midleg homolog 1 (Drosophila)	--	--	--	--	M291V,	--	--
ENSGALG00000014263	ENSGALT00000023070	PHC1	Gallus gallus polyhomeotic homolog 1 (Drosophila) (PHC1), mRNA.	--	--	--	--	N273S, A543T,	--	--
ENSGALG00000000672	ENSGALT00000000949	SCMH1	sex comb on midleg homolog 1 (Drosophila)	--	--	--	--	M291V,	--	--
ENSGALG00000014263	ENSGALT00000023070	PHC1	Gallus gallus polyhomeotic homolog 1 (Drosophila) (PHC1), mRNA.	--	--	--	--	N273S, A543T,	--	--
ENSGALG00000000848	ENSGALT00000001245	AP1G1	Gallus gallus adaptor-related protein complex 1, gamma 1 subunit (AP1G1), mRNA.	--	--	--	--	N626S, N707S,	--	--
ENSGALG00000003959	ENSGALT00000079249	AP1M1	Gallus gallus adaptor-related protein complex 1, mu 1 subunit (AP1M1), mRNA.	--	--	--	--	D417G,	--	--
ENSGALG00000000848	ENSGALT00000001245	AP1G1	Gallus gallus adaptor-related protein complex 1, gamma 1 subunit (AP1G1), mRNA.	--	--	--	--	N626S, N707S,	--	--
ENSGALG00000003959	ENSGALT00000079249	AP1M1	Gallus gallus adaptor-related protein complex 1, mu 1 subunit (AP1M1), mRNA.	--	--	--	--	D417G,	--	--
ENSGALG00000000848	ENSGALT00000001245	AP1G1	Gallus gallus adaptor-related protein complex 1, gamma 1 subunit (AP1G1), mRNA.	--	--	--	--	N626S, N707S,	--	--
ENSGALG00000003959	ENSGALT00000079249	AP1M1	Gallus gallus adaptor-related protein complex 1, mu 1 subunit (AP1M1), mRNA.	--	--	--	--	D417G,	--	--
ENSGALG00000000848	ENSGALT00000001245	AP1G1	Gallus gallus adaptor-related protein complex 1, gamma 1 subunit (AP1G1), mRNA.	--	--	--	--	N626S, N707S,	--	--
ENSGALG00000003959	ENSGALT00000079249	AP1M1	Gallus gallus adaptor-related protein complex 1, mu 1 subunit (AP1M1), mRNA.	--	--	--	--	D417G,	--	--
ENSGALG00000000848	ENSGALT00000001245	AP1G1	Gallus gallus adaptor-related protein complex 1, gamma 1 subunit (AP1G1), mRNA.	--	--	--	--	N626S, N707S,	--	--
ENSGALG00000003959	ENSGALT00000079249	AP1M1	Gallus gallus adaptor-related protein complex 1, mu 1 subunit (AP1M1), mRNA.	--	--	--	--	D417G,	--	--
ENSGALG00000000848	ENSGALT00000001245	AP1G1	Gallus gallus adaptor-related protein complex 1, gamma 1 subunit (AP1G1), mRNA.	--	--	--	--	N626S, N707S,	--	--
ENSGALG00000015326	ENSGALT00000024737	CLTA	Gallus gallus clathrin, light chain A (CLTA), mRNA.	--	--	--	--	E83V,	--	--
ENSGALG00000000848	ENSGALT00000001245	AP1G1	Gallus gallus adaptor-related protein complex 1, gamma 1 subunit (AP1G1), mRNA.	--	--	--	--	N626S, N707S,	--	--
ENSGALG00000015326	ENSGALT00000024737	CLTA	Gallus gallus clathrin, light chain A (CLTA), mRNA.	--	--	--	--	E83V,	--	--
ENSGALG00000000848	ENSGALT00000001245	AP1G1	Gallus gallus adaptor-related protein complex 1, gamma 1 subunit (AP1G1), mRNA.	--	--	--	--	N626S, N707S,	--	--
ENSGALG00000015326	ENSGALT00000024737	CLTA	Gallus gallus clathrin, light chain A (CLTA), mRNA.	--	--	--	--	E83V,	--	--
ENSGALG00000000848	ENSGALT00000001245	AP1G1	Gallus gallus adaptor-related protein complex 1, gamma 1 subunit (AP1G1), mRNA.	--	--	--	--	N626S, N707S,	--	--
ENSGALG00000015326	ENSGALT00000024737	CLTA	Gallus gallus clathrin, light chain A (CLTA), mRNA.	--	--	--	--	E83V,	--	--
ENSGALG00000000848	ENSGALT00000001245	AP1G1	Gallus gallus adaptor-related protein complex 1, gamma 1 subunit (AP1G1), mRNA.	--	--	--	--	N626S, N707S,	--	--
ENSGALG00000015326	ENSGALT00000024737	CLTA	Gallus gallus clathrin, light chain A (CLTA), mRNA.	--	--	--	--	E83V,	--	--
ENSGALG00000000875	ENSGALT00000001289	PHLPP2	PH domain and leucine rich repeat protein phosphatase 2	--	--	--	--	A304G, A370S, I467V, K470N, S1264C,	--	--
ENSGALG00000012888	ENSGALT00000037175	PHLPP1	PH domain and leucine rich repeat protein phosphatase 1	--	--	--	--	D643N, H733N, R1461W,	--	--
ENSGALG00000000875	ENSGALT00000001289	PHLPP2	PH domain and leucine rich repeat protein phosphatase 2	--	--	--	--	A304G, A370S, I467V, K470N, S1264C,	--	--
ENSGALG00000011620	ENSGALT00000037443	AKT1	Gallus gallus v-akt murine thymoma viral oncogene homolog 1 (AKT1), mRNA.	Y	--	Y	I_6_0.995**, E_3_0.991**, E_9_0.993**, L_12_0.976*, A_5_0.960*,	D455G,	--	--
ENSGALG00000000895	ENSGALT00000001317	NUDC	Gallus gallus nudC nuclear distribution protein (NUDC), mRNA.	--	--	--	--	K170R,	--	--
ENSGALG00000001942	ENSGALT00000003005	SPDL1	spindle apparatus coiled-coil protein 1	--	--	--	--	K51N, K437R, Q497R, S546G, N551S, T581A,	--	--
ENSGALG00000000895	ENSGALT00000001317	NUDC	Gallus gallus nudC nuclear distribution protein (NUDC), mRNA.	--	--	--	--	K170R,	--	--
ENSGALG00000001942	ENSGALT00000003005	SPDL1	spindle apparatus coiled-coil protein 1	--	--	--	--	K51N, K437R, Q497R, S546G, N551S, T581A,	--	--
ENSGALG00000000895	ENSGALT00000001317	NUDC	Gallus gallus nudC nuclear distribution protein (NUDC), mRNA.	--	--	--	--	K170R,	--	--
ENSGALG00000001942	ENSGALT00000003005	SPDL1	spindle apparatus coiled-coil protein 1	--	--	--	--	K51N, K437R, Q497R, S546G, N551S, T581A,	--	--
ENSGALG00000000895	ENSGALT00000001317	NUDC	Gallus gallus nudC nuclear distribution protein (NUDC), mRNA.	--	--	--	--	K170R,	--	--
ENSGALG00000001942	ENSGALT00000003005	SPDL1	spindle apparatus coiled-coil protein 1	--	--	--	--	K51N, K437R, Q497R, S546G, N551S, T581A,	--	--
ENSGALG00000000895	ENSGALT00000001317	NUDC	Gallus gallus nudC nuclear distribution protein (NUDC), mRNA.	--	--	--	--	K170R,	--	--
ENSGALG00000001942	ENSGALT00000003005	SPDL1	spindle apparatus coiled-coil protein 1	--	--	--	--	K51N, K437R, Q497R, S546G, N551S, T581A,	--	--
ENSGALG00000000895	ENSGALT00000001317	NUDC	Gallus gallus nudC nuclear distribution protein (NUDC), mRNA.	--	--	--	--	K170R,	--	--
ENSGALG00000006110	ENSGALT00000009864	PLK1	Gallus gallus polo-like kinase 1 (PLK1), mRNA.	--	--	--	--	N437S,	--	--
ENSGALG00000000895	ENSGALT00000001317	NUDC	Gallus gallus nudC nuclear distribution protein (NUDC), mRNA.	--	--	--	--	K170R,	--	--
ENSGALG00000006110	ENSGALT00000009864	PLK1	Gallus gallus polo-like kinase 1 (PLK1), mRNA.	--	--	--	--	N437S,	--	--
ENSGALG00000000895	ENSGALT00000001317	NUDC	Gallus gallus nudC nuclear distribution protein (NUDC), mRNA.	--	--	--	--	K170R,	--	--
ENSGALG00000006110	ENSGALT00000009864	PLK1	Gallus gallus polo-like kinase 1 (PLK1), mRNA.	--	--	--	--	N437S,	--	--
ENSGALG00000000895	ENSGALT00000001317	NUDC	Gallus gallus nudC nuclear distribution protein (NUDC), mRNA.	--	--	--	--	K170R,	--	--
ENSGALG00000006110	ENSGALT00000009864	PLK1	Gallus gallus polo-like kinase 1 (PLK1), mRNA.	--	--	--	--	N437S,	--	--
ENSGALG00000000895	ENSGALT00000001317	NUDC	Gallus gallus nudC nuclear distribution protein (NUDC), mRNA.	--	--	--	--	K170R,	--	--
ENSGALG00000006110	ENSGALT00000009864	PLK1	Gallus gallus polo-like kinase 1 (PLK1), mRNA.	--	--	--	--	N437S,	--	--
ENSGALG00000000895	ENSGALT00000001317	NUDC	Gallus gallus nudC nuclear distribution protein (NUDC), mRNA.	--	--	--	--	K170R,	--	--
ENSGALG00000006657	ENSGALT00000010768	MAPRE1	Gallus gallus microtubule-associated protein, RP/EB family, member 1 (MAPRE1), mRNA.	--	--	--	--	T168S,	--	--
ENSGALG00000000895	ENSGALT00000001317	NUDC	Gallus gallus nudC nuclear distribution protein (NUDC), mRNA.	--	--	--	--	K170R,	--	--
ENSGALG00000006657	ENSGALT00000010768	MAPRE1	Gallus gallus microtubule-associated protein, RP/EB family, member 1 (MAPRE1), mRNA.	--	--	--	--	T168S,	--	--
ENSGALG00000000895	ENSGALT00000001317	NUDC	Gallus gallus nudC nuclear distribution protein (NUDC), mRNA.	--	--	--	--	K170R,	--	--
ENSGALG00000006657	ENSGALT00000010768	MAPRE1	Gallus gallus microtubule-associated protein, RP/EB family, member 1 (MAPRE1), mRNA.	--	--	--	--	T168S,	--	--
ENSGALG00000000895	ENSGALT00000001317	NUDC	Gallus gallus nudC nuclear distribution protein (NUDC), mRNA.	--	--	--	--	K170R,	--	--
ENSGALG00000006657	ENSGALT00000010768	MAPRE1	Gallus gallus microtubule-associated protein, RP/EB family, member 1 (MAPRE1), mRNA.	--	--	--	--	T168S,	--	--
ENSGALG00000000895	ENSGALT00000001317	NUDC	Gallus gallus nudC nuclear distribution protein (NUDC), mRNA.	--	--	--	--	K170R,	--	--
ENSGALG00000006657	ENSGALT00000010768	MAPRE1	Gallus gallus microtubule-associated protein, RP/EB family, member 1 (MAPRE1), mRNA.	--	--	--	--	T168S,	--	--
ENSGALG00000000895	ENSGALT00000001317	NUDC	Gallus gallus nudC nuclear distribution protein (NUDC), mRNA.	--	--	--	--	K170R,	--	--
ENSGALG00000007974	ENSGALT00000012947	NUP85	Gallus gallus nucleoporin 85kDa (NUP85), mRNA.	--	--	--	--	P71R, V121I,	--	--
ENSGALG00000000895	ENSGALT00000001317	NUDC	Gallus gallus nudC nuclear distribution protein (NUDC), mRNA.	--	--	--	--	K170R,	--	--
ENSGALG00000007974	ENSGALT00000012947	NUP85	Gallus gallus nucleoporin 85kDa (NUP85), mRNA.	--	--	--	--	P71R, V121I,	--	--
ENSGALG00000000895	ENSGALT00000001317	NUDC	Gallus gallus nudC nuclear distribution protein (NUDC), mRNA.	--	--	--	--	K170R,	--	--
ENSGALG00000007974	ENSGALT00000012947	NUP85	Gallus gallus nucleoporin 85kDa (NUP85), mRNA.	--	--	--	--	P71R, V121I,	--	--
ENSGALG00000000895	ENSGALT00000001317	NUDC	Gallus gallus nudC nuclear distribution protein (NUDC), mRNA.	--	--	--	--	K170R,	--	--
ENSGALG00000007974	ENSGALT00000012947	NUP85	Gallus gallus nucleoporin 85kDa (NUP85), mRNA.	--	--	--	--	P71R, V121I,	--	--
ENSGALG00000000895	ENSGALT00000001317	NUDC	Gallus gallus nudC nuclear distribution protein (NUDC), mRNA.	--	--	--	--	K170R,	--	--
ENSGALG00000007974	ENSGALT00000012947	NUP85	Gallus gallus nucleoporin 85kDa (NUP85), mRNA.	--	--	--	--	P71R, V121I,	--	--
ENSGALG00000000895	ENSGALT00000001317	NUDC	Gallus gallus nudC nuclear distribution protein (NUDC), mRNA.	--	--	--	--	K170R,	--	--
ENSGALG00000008585	ENSGALT00000013979	SMC3	Gallus gallus structural maintenance of chromosomes 3 (SMC3), mRNA.	--	--	--	--	E67V,	--	--
ENSGALG00000000895	ENSGALT00000001317	NUDC	Gallus gallus nudC nuclear distribution protein (NUDC), mRNA.	--	--	--	--	K170R,	--	--
ENSGALG00000008585	ENSGALT00000013979	SMC3	Gallus gallus structural maintenance of chromosomes 3 (SMC3), mRNA.	--	--	--	--	E67V,	--	--
ENSGALG00000000895	ENSGALT00000001317	NUDC	Gallus gallus nudC nuclear distribution protein (NUDC), mRNA.	--	--	--	--	K170R,	--	--
ENSGALG00000008585	ENSGALT00000013979	SMC3	Gallus gallus structural maintenance of chromosomes 3 (SMC3), mRNA.	--	--	--	--	E67V,	--	--
ENSGALG00000000895	ENSGALT00000001317	NUDC	Gallus gallus nudC nuclear distribution protein (NUDC), mRNA.	--	--	--	--	K170R,	--	--
ENSGALG00000008585	ENSGALT00000013979	SMC3	Gallus gallus structural maintenance of chromosomes 3 (SMC3), mRNA.	--	--	--	--	E67V,	--	--
ENSGALG00000000895	ENSGALT00000001317	NUDC	Gallus gallus nudC nuclear distribution protein (NUDC), mRNA.	--	--	--	--	K170R,	--	--
ENSGALG00000008585	ENSGALT00000013979	SMC3	Gallus gallus structural maintenance of chromosomes 3 (SMC3), mRNA.	--	--	--	--	E67V,	--	--
ENSGALG00000000895	ENSGALT00000001317	NUDC	Gallus gallus nudC nuclear distribution protein (NUDC), mRNA.	--	--	--	--	K170R,	--	--
ENSGALG00000010900	ENSGALT00000017724	SPC25	Gallus gallus SPC25, NDC80 kinetochore complex component (SPC25), mRNA.	Y	--	--	--	E14K, R40T, N97K, E99K,	--	--
ENSGALG00000000895	ENSGALT00000001317	NUDC	Gallus gallus nudC nuclear distribution protein (NUDC), mRNA.	--	--	--	--	K170R,	--	--
ENSGALG00000010900	ENSGALT00000017724	SPC25	Gallus gallus SPC25, NDC80 kinetochore complex component (SPC25), mRNA.	Y	--	--	--	E14K, R40T, N97K, E99K,	--	--
ENSGALG00000000895	ENSGALT00000001317	NUDC	Gallus gallus nudC nuclear distribution protein (NUDC), mRNA.	--	--	--	--	K170R,	--	--
ENSGALG00000010900	ENSGALT00000017724	SPC25	Gallus gallus SPC25, NDC80 kinetochore complex component (SPC25), mRNA.	Y	--	--	--	E14K, R40T, N97K, E99K,	--	--
ENSGALG00000000895	ENSGALT00000001317	NUDC	Gallus gallus nudC nuclear distribution protein (NUDC), mRNA.	--	--	--	--	K170R,	--	--
ENSGALG00000010900	ENSGALT00000017724	SPC25	Gallus gallus SPC25, NDC80 kinetochore complex component (SPC25), mRNA.	Y	--	--	--	E14K, R40T, N97K, E99K,	--	--
ENSGALG00000000895	ENSGALT00000001317	NUDC	Gallus gallus nudC nuclear distribution protein (NUDC), mRNA.	--	--	--	--	K170R,	--	--
ENSGALG00000010900	ENSGALT00000017724	SPC25	Gallus gallus SPC25, NDC80 kinetochore complex component (SPC25), mRNA.	Y	--	--	--	E14K, R40T, N97K, E99K,	--	--
ENSGALG00000000895	ENSGALT00000001317	NUDC	Gallus gallus nudC nuclear distribution protein (NUDC), mRNA.	--	--	--	--	K170R,	--	--
ENSGALG00000011091	ENSGALT00000018070	NUP133	nucleoporin 133	--	--	--	--	I32V, S114A, V180M, Q248R, Q253R, S366G, F370L, L381F, R665K, T859A, V970I, L1054F,	--	--
ENSGALG00000000895	ENSGALT00000001317	NUDC	Gallus gallus nudC nuclear distribution protein (NUDC), mRNA.	--	--	--	--	K170R,	--	--
ENSGALG00000011091	ENSGALT00000018070	NUP133	nucleoporin 133	--	--	--	--	I32V, S114A, V180M, Q248R, Q253R, S366G, F370L, L381F, R665K, T859A, V970I, L1054F,	--	--
ENSGALG00000000895	ENSGALT00000001317	NUDC	Gallus gallus nudC nuclear distribution protein (NUDC), mRNA.	--	--	--	--	K170R,	--	--
ENSGALG00000011091	ENSGALT00000018070	NUP133	nucleoporin 133	--	--	--	--	I32V, S114A, V180M, Q248R, Q253R, S366G, F370L, L381F, R665K, T859A, V970I, L1054F,	--	--
ENSGALG00000000895	ENSGALT00000001317	NUDC	Gallus gallus nudC nuclear distribution protein (NUDC), mRNA.	--	--	--	--	K170R,	--	--
ENSGALG00000011091	ENSGALT00000018070	NUP133	nucleoporin 133	--	--	--	--	I32V, S114A, V180M, Q248R, Q253R, S366G, F370L, L381F, R665K, T859A, V970I, L1054F,	--	--
ENSGALG00000000895	ENSGALT00000001317	NUDC	Gallus gallus nudC nuclear distribution protein (NUDC), mRNA.	--	--	--	--	K170R,	--	--
ENSGALG00000011091	ENSGALT00000018070	NUP133	nucleoporin 133	--	--	--	--	I32V, S114A, V180M, Q248R, Q253R, S366G, F370L, L381F, R665K, T859A, V970I, L1054F,	--	--
ENSGALG00000000895	ENSGALT00000001317	NUDC	Gallus gallus nudC nuclear distribution protein (NUDC), mRNA.	--	--	--	--	K170R,	--	--
ENSGALG00000011966	ENSGALT00000019518	RANGAP1	Gallus gallus Ran GTPase activating protein 1 (RANGAP1), mRNA.	--	--	--	--	S404L,	--	--
ENSGALG00000000895	ENSGALT00000001317	NUDC	Gallus gallus nudC nuclear distribution protein (NUDC), mRNA.	--	--	--	--	K170R,	--	--
ENSGALG00000011966	ENSGALT00000019518	RANGAP1	Gallus gallus Ran GTPase activating protein 1 (RANGAP1), mRNA.	--	--	--	--	S404L,	--	--
ENSGALG00000000895	ENSGALT00000001317	NUDC	Gallus gallus nudC nuclear distribution protein (NUDC), mRNA.	--	--	--	--	K170R,	--	--
ENSGALG00000011966	ENSGALT00000019518	RANGAP1	Gallus gallus Ran GTPase activating protein 1 (RANGAP1), mRNA.	--	--	--	--	S404L,	--	--
ENSGALG00000000895	ENSGALT00000001317	NUDC	Gallus gallus nudC nuclear distribution protein (NUDC), mRNA.	--	--	--	--	K170R,	--	--
ENSGALG00000011966	ENSGALT00000019518	RANGAP1	Gallus gallus Ran GTPase activating protein 1 (RANGAP1), mRNA.	--	--	--	--	S404L,	--	--
ENSGALG00000000895	ENSGALT00000001317	NUDC	Gallus gallus nudC nuclear distribution protein (NUDC), mRNA.	--	--	--	--	K170R,	--	--
ENSGALG00000011966	ENSGALT00000019518	RANGAP1	Gallus gallus Ran GTPase activating protein 1 (RANGAP1), mRNA.	--	--	--	--	S404L,	--	--
ENSGALG00000000895	ENSGALT00000001317	NUDC	Gallus gallus nudC nuclear distribution protein (NUDC), mRNA.	--	--	--	--	K170R,	--	--
ENSGALG00000012387	ENSGALT00000020225	NUP43	nucleoporin 43	--	--	--	--	N106S, Y120C, I185V, I196V,	--	--
ENSGALG00000000895	ENSGALT00000001317	NUDC	Gallus gallus nudC nuclear distribution protein (NUDC), mRNA.	--	--	--	--	K170R,	--	--
ENSGALG00000012387	ENSGALT00000020225	NUP43	nucleoporin 43	--	--	--	--	N106S, Y120C, I185V, I196V,	--	--
ENSGALG00000000895	ENSGALT00000001317	NUDC	Gallus gallus nudC nuclear distribution protein (NUDC), mRNA.	--	--	--	--	K170R,	--	--
ENSGALG00000012387	ENSGALT00000020225	NUP43	nucleoporin 43	--	--	--	--	N106S, Y120C, I185V, I196V,	--	--
ENSGALG00000000895	ENSGALT00000001317	NUDC	Gallus gallus nudC nuclear distribution protein (NUDC), mRNA.	--	--	--	--	K170R,	--	--
ENSGALG00000012387	ENSGALT00000020225	NUP43	nucleoporin 43	--	--	--	--	N106S, Y120C, I185V, I196V,	--	--
ENSGALG00000000895	ENSGALT00000001317	NUDC	Gallus gallus nudC nuclear distribution protein (NUDC), mRNA.	--	--	--	--	K170R,	--	--
ENSGALG00000012387	ENSGALT00000020225	NUP43	nucleoporin 43	--	--	--	--	N106S, Y120C, I185V, I196V,	--	--
ENSGALG00000000895	ENSGALT00000001317	NUDC	Gallus gallus nudC nuclear distribution protein (NUDC), mRNA.	--	--	--	--	K170R,	--	--
ENSGALG00000012759	ENSGALT00000075720	NUP37	Gallus gallus nucleoporin 37kDa (NUP37), mRNA.	--	--	--	--	D245E,	--	--
ENSGALG00000000895	ENSGALT00000001317	NUDC	Gallus gallus nudC nuclear distribution protein (NUDC), mRNA.	--	--	--	--	K170R,	--	--
ENSGALG00000012759	ENSGALT00000075720	NUP37	Gallus gallus nucleoporin 37kDa (NUP37), mRNA.	--	--	--	--	D245E,	--	--
ENSGALG00000000895	ENSGALT00000001317	NUDC	Gallus gallus nudC nuclear distribution protein (NUDC), mRNA.	--	--	--	--	K170R,	--	--
ENSGALG00000012759	ENSGALT00000075720	NUP37	Gallus gallus nucleoporin 37kDa (NUP37), mRNA.	--	--	--	--	D245E,	--	--
ENSGALG00000000895	ENSGALT00000001317	NUDC	Gallus gallus nudC nuclear distribution protein (NUDC), mRNA.	--	--	--	--	K170R,	--	--
ENSGALG00000012759	ENSGALT00000075720	NUP37	Gallus gallus nucleoporin 37kDa (NUP37), mRNA.	--	--	--	--	D245E,	--	--
ENSGALG00000000895	ENSGALT00000001317	NUDC	Gallus gallus nudC nuclear distribution protein (NUDC), mRNA.	--	--	--	--	K170R,	--	--
ENSGALG00000012759	ENSGALT00000075720	NUP37	Gallus gallus nucleoporin 37kDa (NUP37), mRNA.	--	--	--	--	D245E,	--	--
ENSGALG00000000895	ENSGALT00000001317	NUDC	Gallus gallus nudC nuclear distribution protein (NUDC), mRNA.	--	--	--	--	K170R,	--	--
ENSGALG00000014801	ENSGALT00000023897	NDC80	Gallus gallus NDC80 kinetochore complex component (NDC80), mRNA.	Y	--	--	--	Q22P, M27T, T39A, V157I, F266L, I326L, M348V, H395R, K461M, T573R, E590D, N607D, D631E,	--	--
ENSGALG00000000895	ENSGALT00000001317	NUDC	Gallus gallus nudC nuclear distribution protein (NUDC), mRNA.	--	--	--	--	K170R,	--	--
ENSGALG00000014801	ENSGALT00000023897	NDC80	Gallus gallus NDC80 kinetochore complex component (NDC80), mRNA.	Y	--	--	--	Q22P, M27T, T39A, V157I, F266L, I326L, M348V, H395R, K461M, T573R, E590D, N607D, D631E,	--	--
ENSGALG00000000895	ENSGALT00000001317	NUDC	Gallus gallus nudC nuclear distribution protein (NUDC), mRNA.	--	--	--	--	K170R,	--	--
ENSGALG00000014801	ENSGALT00000023897	NDC80	Gallus gallus NDC80 kinetochore complex component (NDC80), mRNA.	Y	--	--	--	Q22P, M27T, T39A, V157I, F266L, I326L, M348V, H395R, K461M, T573R, E590D, N607D, D631E,	--	--
ENSGALG00000000895	ENSGALT00000001317	NUDC	Gallus gallus nudC nuclear distribution protein (NUDC), mRNA.	--	--	--	--	K170R,	--	--
ENSGALG00000014801	ENSGALT00000023897	NDC80	Gallus gallus NDC80 kinetochore complex component (NDC80), mRNA.	Y	--	--	--	Q22P, M27T, T39A, V157I, F266L, I326L, M348V, H395R, K461M, T573R, E590D, N607D, D631E,	--	--
ENSGALG00000000895	ENSGALT00000001317	NUDC	Gallus gallus nudC nuclear distribution protein (NUDC), mRNA.	--	--	--	--	K170R,	--	--
ENSGALG00000014801	ENSGALT00000023897	NDC80	Gallus gallus NDC80 kinetochore complex component (NDC80), mRNA.	Y	--	--	--	Q22P, M27T, T39A, V157I, F266L, I326L, M348V, H395R, K461M, T573R, E590D, N607D, D631E,	--	--
ENSGALG00000000895	ENSGALT00000001317	NUDC	Gallus gallus nudC nuclear distribution protein (NUDC), mRNA.	--	--	--	--	K170R,	--	--
ENSGALG00000017070	ENSGALT00000079258	PDS5B	Gallus gallus PDS5, regulator of cohesion maintenance, homolog B (S. cerevisiae) (PDS5B), mRNA.	--	--	--	--	K1064E, E1256D, A1320V,	--	--
ENSGALG00000000895	ENSGALT00000001317	NUDC	Gallus gallus nudC nuclear distribution protein (NUDC), mRNA.	--	--	--	--	K170R,	--	--
ENSGALG00000017070	ENSGALT00000079258	PDS5B	Gallus gallus PDS5, regulator of cohesion maintenance, homolog B (S. cerevisiae) (PDS5B), mRNA.	--	--	--	--	K1064E, E1256D, A1320V,	--	--
ENSGALG00000000895	ENSGALT00000001317	NUDC	Gallus gallus nudC nuclear distribution protein (NUDC), mRNA.	--	--	--	--	K170R,	--	--
ENSGALG00000017070	ENSGALT00000079258	PDS5B	Gallus gallus PDS5, regulator of cohesion maintenance, homolog B (S. cerevisiae) (PDS5B), mRNA.	--	--	--	--	K1064E, E1256D, A1320V,	--	--
ENSGALG00000000895	ENSGALT00000001317	NUDC	Gallus gallus nudC nuclear distribution protein (NUDC), mRNA.	--	--	--	--	K170R,	--	--
ENSGALG00000017070	ENSGALT00000079258	PDS5B	Gallus gallus PDS5, regulator of cohesion maintenance, homolog B (S. cerevisiae) (PDS5B), mRNA.	--	--	--	--	K1064E, E1256D, A1320V,	--	--
ENSGALG00000000895	ENSGALT00000001317	NUDC	Gallus gallus nudC nuclear distribution protein (NUDC), mRNA.	--	--	--	--	K170R,	--	--
ENSGALG00000017070	ENSGALT00000079258	PDS5B	Gallus gallus PDS5, regulator of cohesion maintenance, homolog B (S. cerevisiae) (PDS5B), mRNA.	--	--	--	--	K1064E, E1256D, A1320V,	--	--
ENSGALG00000000895	ENSGALT00000001317	NUDC	Gallus gallus nudC nuclear distribution protein (NUDC), mRNA.	--	--	--	--	K170R,	--	--
ENSGALG00000001163	ENSGALT00000081356	NDEL1	Gallus gallus nudE neurodevelopment protein 1-like 1 (NDEL1), mRNA.	--	--	--	--	S288A, P306A,	--	--
ENSGALG00000000895	ENSGALT00000001317	NUDC	Gallus gallus nudC nuclear distribution protein (NUDC), mRNA.	--	--	--	--	K170R,	--	--
ENSGALG00000001163	ENSGALT00000081356	NDEL1	Gallus gallus nudE neurodevelopment protein 1-like 1 (NDEL1), mRNA.	--	--	--	--	S288A, P306A,	--	--
ENSGALG00000000895	ENSGALT00000001317	NUDC	Gallus gallus nudC nuclear distribution protein (NUDC), mRNA.	--	--	--	--	K170R,	--	--
ENSGALG00000001163	ENSGALT00000081356	NDEL1	Gallus gallus nudE neurodevelopment protein 1-like 1 (NDEL1), mRNA.	--	--	--	--	S288A, P306A,	--	--
ENSGALG00000000895	ENSGALT00000001317	NUDC	Gallus gallus nudC nuclear distribution protein (NUDC), mRNA.	--	--	--	--	K170R,	--	--
ENSGALG00000001163	ENSGALT00000081356	NDEL1	Gallus gallus nudE neurodevelopment protein 1-like 1 (NDEL1), mRNA.	--	--	--	--	S288A, P306A,	--	--
ENSGALG00000000895	ENSGALT00000001317	NUDC	Gallus gallus nudC nuclear distribution protein (NUDC), mRNA.	--	--	--	--	K170R,	--	--
ENSGALG00000001163	ENSGALT00000081356	NDEL1	Gallus gallus nudE neurodevelopment protein 1-like 1 (NDEL1), mRNA.	--	--	--	--	S288A, P306A,	--	--
ENSGALG00000000895	ENSGALT00000001317	NUDC	Gallus gallus nudC nuclear distribution protein (NUDC), mRNA.	--	--	--	--	K170R,	--	--
ENSGALG00000009814	ENSGALT00000038479	NSL1	Gallus gallus NSL1, MIS12 kinetochore complex component (NSL1), mRNA.	--	--	--	--	V164I, D176G, G232A, V245I, P274A,	--	--
ENSGALG00000000895	ENSGALT00000001317	NUDC	Gallus gallus nudC nuclear distribution protein (NUDC), mRNA.	--	--	--	--	K170R,	--	--
ENSGALG00000009814	ENSGALT00000038479	NSL1	Gallus gallus NSL1, MIS12 kinetochore complex component (NSL1), mRNA.	--	--	--	--	V164I, D176G, G232A, V245I, P274A,	--	--
ENSGALG00000000895	ENSGALT00000001317	NUDC	Gallus gallus nudC nuclear distribution protein (NUDC), mRNA.	--	--	--	--	K170R,	--	--
ENSGALG00000009814	ENSGALT00000038479	NSL1	Gallus gallus NSL1, MIS12 kinetochore complex component (NSL1), mRNA.	--	--	--	--	V164I, D176G, G232A, V245I, P274A,	--	--
ENSGALG00000000895	ENSGALT00000001317	NUDC	Gallus gallus nudC nuclear distribution protein (NUDC), mRNA.	--	--	--	--	K170R,	--	--
ENSGALG00000009814	ENSGALT00000038479	NSL1	Gallus gallus NSL1, MIS12 kinetochore complex component (NSL1), mRNA.	--	--	--	--	V164I, D176G, G232A, V245I, P274A,	--	--
ENSGALG00000000895	ENSGALT00000001317	NUDC	Gallus gallus nudC nuclear distribution protein (NUDC), mRNA.	--	--	--	--	K170R,	--	--
ENSGALG00000009814	ENSGALT00000038479	NSL1	Gallus gallus NSL1, MIS12 kinetochore complex component (NSL1), mRNA.	--	--	--	--	V164I, D176G, G232A, V245I, P274A,	--	--
ENSGALG00000000977	ENSGALT00000001443	MAPKAP1	Gallus gallus mitogen-activated protein kinase associated protein 1 (MAPKAP1), mRNA.	--	--	--	--	I283M,	--	--
ENSGALG00000011620	ENSGALT00000037443	AKT1	Gallus gallus v-akt murine thymoma viral oncogene homolog 1 (AKT1), mRNA.	Y	--	Y	I_6_0.995**, E_3_0.991**, E_9_0.993**, L_12_0.976*, A_5_0.960*,	D455G,	--	--
ENSGALG00000000988	ENSGALT00000001458	EFTUD2	116 kDa U5 small nuclear ribonucleoprotein component	--	--	--	--	L783V,	--	--
ENSGALG00000002531	ENSGALT00000003987	SF3B3	splicing factor 3b subunit 3	Y	--	--	--	H356Q, N671D,	--	--
ENSGALG00000000988	ENSGALT00000001458	EFTUD2	116 kDa U5 small nuclear ribonucleoprotein component	--	--	--	--	L783V,	--	--
ENSGALG00000002531	ENSGALT00000003987	SF3B3	splicing factor 3b subunit 3	Y	--	--	--	H356Q, N671D,	--	--
ENSGALG00000000988	ENSGALT00000001458	EFTUD2	116 kDa U5 small nuclear ribonucleoprotein component	--	--	--	--	L783V,	--	--
ENSGALG00000002531	ENSGALT00000003987	SF3B3	splicing factor 3b subunit 3	Y	--	--	--	H356Q, N671D,	--	--
ENSGALG00000000988	ENSGALT00000001458	EFTUD2	116 kDa U5 small nuclear ribonucleoprotein component	--	--	--	--	L783V,	--	--
ENSGALG00000002943	ENSGALT00000004650	PRPF8	pre-mRNA processing factor 8	--	--	--	--	S1713R,	--	--
ENSGALG00000000988	ENSGALT00000001458	EFTUD2	116 kDa U5 small nuclear ribonucleoprotein component	--	--	--	--	L783V,	--	--
ENSGALG00000002943	ENSGALT00000004650	PRPF8	pre-mRNA processing factor 8	--	--	--	--	S1713R,	--	--
ENSGALG00000000988	ENSGALT00000001458	EFTUD2	116 kDa U5 small nuclear ribonucleoprotein component	--	--	--	--	L783V,	--	--
ENSGALG00000002943	ENSGALT00000004650	PRPF8	pre-mRNA processing factor 8	--	--	--	--	S1713R,	--	--
ENSGALG00000000988	ENSGALT00000001458	EFTUD2	116 kDa U5 small nuclear ribonucleoprotein component	--	--	--	--	L783V,	--	--
ENSGALG00000002943	ENSGALT00000004650	PRPF8	pre-mRNA processing factor 8	--	--	--	--	S1713R,	--	--
ENSGALG00000000988	ENSGALT00000001458	EFTUD2	116 kDa U5 small nuclear ribonucleoprotein component	--	--	--	--	L783V,	--	--
ENSGALG00000002943	ENSGALT00000004650	PRPF8	pre-mRNA processing factor 8	--	--	--	--	S1713R,	--	--
ENSGALG00000000988	ENSGALT00000001458	EFTUD2	116 kDa U5 small nuclear ribonucleoprotein component	--	--	--	--	L783V,	--	--
ENSGALG00000004108	ENSGALT00000006533	CCAR1	cell division cycle and apoptosis regulator 1	--	--	--	--	V871E,	--	--
ENSGALG00000000988	ENSGALT00000001458	EFTUD2	116 kDa U5 small nuclear ribonucleoprotein component	--	--	--	--	L783V,	--	--
ENSGALG00000004108	ENSGALT00000006533	CCAR1	cell division cycle and apoptosis regulator 1	--	--	--	--	V871E,	--	--
ENSGALG00000000988	ENSGALT00000001458	EFTUD2	116 kDa U5 small nuclear ribonucleoprotein component	--	--	--	--	L783V,	--	--
ENSGALG00000004108	ENSGALT00000006533	CCAR1	cell division cycle and apoptosis regulator 1	--	--	--	--	V871E,	--	--
ENSGALG00000000988	ENSGALT00000001458	EFTUD2	116 kDa U5 small nuclear ribonucleoprotein component	--	--	--	--	L783V,	--	--
ENSGALG00000008038	ENSGALT00000013044	SF3B1	splicing factor 3b subunit 1	--	--	--	--	D60E,	--	--
ENSGALG00000000988	ENSGALT00000001458	EFTUD2	116 kDa U5 small nuclear ribonucleoprotein component	--	--	--	--	L783V,	--	--
ENSGALG00000008038	ENSGALT00000013044	SF3B1	splicing factor 3b subunit 1	--	--	--	--	D60E,	--	--
ENSGALG00000000988	ENSGALT00000001458	EFTUD2	116 kDa U5 small nuclear ribonucleoprotein component	--	--	--	--	L783V,	--	--
ENSGALG00000008038	ENSGALT00000013044	SF3B1	splicing factor 3b subunit 1	--	--	--	--	D60E,	--	--
ENSGALG00000000988	ENSGALT00000001458	EFTUD2	116 kDa U5 small nuclear ribonucleoprotein component	--	--	--	--	L783V,	--	--
ENSGALG00000010783	ENSGALT00000017538	CPSF2	Gallus gallus cleavage and polyadenylation specific factor 2, 100kDa (CPSF2), mRNA.	--	--	--	--	A425V,	--	--
ENSGALG00000000988	ENSGALT00000001458	EFTUD2	116 kDa U5 small nuclear ribonucleoprotein component	--	--	--	--	L783V,	--	--
ENSGALG00000010783	ENSGALT00000017538	CPSF2	Gallus gallus cleavage and polyadenylation specific factor 2, 100kDa (CPSF2), mRNA.	--	--	--	--	A425V,	--	--
ENSGALG00000000988	ENSGALT00000001458	EFTUD2	116 kDa U5 small nuclear ribonucleoprotein component	--	--	--	--	L783V,	--	--
ENSGALG00000010783	ENSGALT00000017538	CPSF2	Gallus gallus cleavage and polyadenylation specific factor 2, 100kDa (CPSF2), mRNA.	--	--	--	--	A425V,	--	--
ENSGALG00000000988	ENSGALT00000001458	EFTUD2	116 kDa U5 small nuclear ribonucleoprotein component	--	--	--	--	L783V,	--	--
ENSGALG00000011036	ENSGALT00000076280	HNRNPA2B1	heterogeneous nuclear ribonucleoproteins A2/B1	Y	--	--	--	L167V,	--	--
ENSGALG00000000988	ENSGALT00000001458	EFTUD2	116 kDa U5 small nuclear ribonucleoprotein component	--	--	--	--	L783V,	--	--
ENSGALG00000011036	ENSGALT00000076280	HNRNPA2B1	heterogeneous nuclear ribonucleoproteins A2/B1	Y	--	--	--	L167V,	--	--
ENSGALG00000000988	ENSGALT00000001458	EFTUD2	116 kDa U5 small nuclear ribonucleoprotein component	--	--	--	--	L783V,	--	--
ENSGALG00000011036	ENSGALT00000076280	HNRNPA2B1	heterogeneous nuclear ribonucleoproteins A2/B1	Y	--	--	--	L167V,	--	--
ENSGALG00000001126	ENSGALT00000001695	CHAF1A	Gallus gallus chromatin assembly factor 1, subunit A (p150) (CHAF1A), mRNA.	--	--	--	--	K279R,	--	--
ENSGALG00000016042	ENSGALT00000025844	CHAF1B	Gallus gallus chromatin assembly factor 1, subunit B (p60) (CHAF1B), mRNA.	--	--	--	--	T251A, G453S, I501T,	--	--
ENSGALG00000001234	ENSGALT00000001871	CETP	Gallus gallus cholesteryl ester transfer protein, plasma (CETP), mRNA.	--	--	--	--	A59V, N152S, Q218R, V270T, V373A,	--	--
ENSGALG00000016491	ENSGALT00000026601	APOB	Gallus gallus apolipoprotein B (APOB), mRNA.	--	--	--	--	G1018E, A1031G, S1172L, A1177P, S1248R, V1901I, L2062I, N2114G, S2326N, F2381C, D2399E, K2577Q, A2752S, K2791R, I2800V, N2885S, E2904D, T3131I, K3372Q, V3428I, K3461R, S3549T, E3838K,	--	--
ENSGALG00000001234	ENSGALT00000001871	CETP	Gallus gallus cholesteryl ester transfer protein, plasma (CETP), mRNA.	--	--	--	--	A59V, N152S, Q218R, V270T, V373A,	--	--
ENSGALG00000016491	ENSGALT00000026601	APOB	Gallus gallus apolipoprotein B (APOB), mRNA.	--	--	--	--	G1018E, A1031G, S1172L, A1177P, S1248R, V1901I, L2062I, N2114G, S2326N, F2381C, D2399E, K2577Q, A2752S, K2791R, I2800V, N2885S, E2904D, T3131I, K3372Q, V3428I, K3461R, S3549T, E3838K,	--	--
ENSGALG00000001489	ENSGALT00000002258	SSU72	Gallus gallus SSU72 homolog, RNA polymerase II CTD phosphatase (SSU72), mRNA.	Y	--	--	--	V104I,	--	--
ENSGALG00000006043	ENSGALT00000048819	RBBP6	RB binding protein 6, ubiquitin ligase	--	--	--	--	N895S, S1417G, S1509G,	--	--
ENSGALG00000001489	ENSGALT00000002258	SSU72	Gallus gallus SSU72 homolog, RNA polymerase II CTD phosphatase (SSU72), mRNA.	Y	--	--	--	V104I,	--	--
ENSGALG00000010783	ENSGALT00000017538	CPSF2	Gallus gallus cleavage and polyadenylation specific factor 2, 100kDa (CPSF2), mRNA.	--	--	--	--	A425V,	--	--
ENSGALG00000001565	ENSGALT00000002379	C5	complement component 5	--	--	--	--	S318L, D573E, R1413G, E1551Q, Q1555R,	--	--
ENSGALG00000000168	ENSGALT00000000224	ADORA1	Gallus gallus adenosine A1 receptor (ADORA1), mRNA.	--	--	--	--	M36V, N70S, P73L, T322A,	--	--
ENSGALG00000001565	ENSGALT00000002379	C5	complement component 5	--	--	--	--	S318L, D573E, R1413G, E1551Q, Q1555R,	--	--
ENSGALG00000003589	ENSGALT00000005678	VTN	Gallus gallus vitronectin (VTN), mRNA.	--	--	--	--	P98L, P358S,	--	--
ENSGALG00000001565	ENSGALT00000002379	C5	complement component 5	--	--	--	--	S318L, D573E, R1413G, E1551Q, Q1555R,	--	--
ENSGALG00000003589	ENSGALT00000005678	VTN	Gallus gallus vitronectin (VTN), mRNA.	--	--	--	--	P98L, P358S,	--	--
ENSGALG00000001565	ENSGALT00000002379	C5	complement component 5	--	--	--	--	S318L, D573E, R1413G, E1551Q, Q1555R,	--	--
ENSGALG00000003589	ENSGALT00000005678	VTN	Gallus gallus vitronectin (VTN), mRNA.	--	--	--	--	P98L, P358S,	--	--
ENSGALG00000001565	ENSGALT00000002379	C5	complement component 5	--	--	--	--	S318L, D573E, R1413G, E1551Q, Q1555R,	--	--
ENSGALG00000005170	ENSGALT00000008300	HRH3	histamine receptor H3	--	--	--	--	F269L, K291E, T296A, V347A,	--	--
ENSGALG00000001565	ENSGALT00000002379	C5	complement component 5	--	--	--	--	S318L, D573E, R1413G, E1551Q, Q1555R,	--	--
ENSGALG00000005923	ENSGALT00000009526	NPY4R	Gallus gallus neuropeptide Y receptor Y4 (CH17-360D5.1), mRNA.	--	--	--	--	K17R,	--	--
ENSGALG00000001565	ENSGALT00000002379	C5	complement component 5	--	--	--	--	S318L, D573E, R1413G, E1551Q, Q1555R,	--	--
ENSGALG00000005936	ENSGALT00000009554	AGTR2	angiotensin II receptor type 2	--	--	--	--	F213I, T276I,	--	--
ENSGALG00000001565	ENSGALT00000002379	C5	complement component 5	--	--	--	--	S318L, D573E, R1413G, E1551Q, Q1555R,	--	--
ENSGALG00000006362	ENSGALT00000010283	HTR5A	5-hydroxytryptamine receptor 5A	--	--	--	--	V50M, V85M,	--	--
ENSGALG00000001565	ENSGALT00000002379	C5	complement component 5	--	--	--	--	S318L, D573E, R1413G, E1551Q, Q1555R,	--	--
ENSGALG00000007047	ENSGALT00000011418	GAL	Gallus gallus galanin/GMAP prepropeptide (GAL), transcript variant 1, mRNA.	--	--	--	--	V87M,	--	--
ENSGALG00000001565	ENSGALT00000002379	C5	complement component 5	--	--	--	--	S318L, D573E, R1413G, E1551Q, Q1555R,	--	--
ENSGALG00000008365	ENSGALT00000013620	CHRM4	Gallus gallus cholinergic receptor, muscarinic 4 (CHRM4), mRNA.	Y	--	--	--	R309K,	--	--
ENSGALG00000001565	ENSGALT00000002379	C5	complement component 5	--	--	--	--	S318L, D573E, R1413G, E1551Q, Q1555R,	--	--
ENSGALG00000008427	ENSGALT00000013728	GNAT3	Gallus gallus guanine nucleotide binding protein, alpha transducing 3 (GNAT3), mRNA.	--	--	--	--	E125K,	--	--
ENSGALG00000001565	ENSGALT00000002379	C5	complement component 5	--	--	--	--	S318L, D573E, R1413G, E1551Q, Q1555R,	--	--
ENSGALG00000008733	ENSGALT00000014213	LPAR3	lysophosphatidic acid receptor 3	--	--	--	--	I31V, I340S,	--	--
ENSGALG00000001565	ENSGALT00000002379	C5	complement component 5	--	--	--	--	S318L, D573E, R1413G, E1551Q, Q1555R,	--	--
ENSGALG00000007714	ENSGALT00000014965	NMUR1	neuromedin U receptor 1	--	--	--	--	M247I,	--	--
ENSGALG00000001565	ENSGALT00000002379	C5	complement component 5	--	--	--	--	S318L, D573E, R1413G, E1551Q, Q1555R,	--	--
ENSGALG00000009280	ENSGALT00000015100	NPY2R	Gallus gallus neuropeptide Y receptor Y2 (NPY2R), mRNA.	--	--	--	--	S84N,	--	--
ENSGALG00000001565	ENSGALT00000002379	C5	complement component 5	--	--	--	--	S318L, D573E, R1413G, E1551Q, Q1555R,	--	--
ENSGALG00000009498	ENSGALT00000015461	NPY1R	Gallus gallus neuropeptide Y receptor Y1 (NPY1R), mRNA.	--	--	--	--	T167M,	--	--
ENSGALG00000001565	ENSGALT00000002379	C5	complement component 5	--	--	--	--	S318L, D573E, R1413G, E1551Q, Q1555R,	--	--
ENSGALG00000010850	ENSGALT00000017633	C8A	complement component 8 alpha subunit	--	--	Y	--	Q69H, D427A,	Q69H, D427A,	Y
ENSGALG00000001565	ENSGALT00000002379	C5	complement component 5	--	--	--	--	S318L, D573E, R1413G, E1551Q, Q1555R,	--	--
ENSGALG00000010850	ENSGALT00000017633	C8A	complement component 8 alpha subunit	--	--	Y	--	Q69H, D427A,	Q69H, D427A,	Y
ENSGALG00000001565	ENSGALT00000002379	C5	complement component 5	--	--	--	--	S318L, D573E, R1413G, E1551Q, Q1555R,	--	--
ENSGALG00000010850	ENSGALT00000017633	C8A	complement component 8 alpha subunit	--	--	Y	--	Q69H, D427A,	Q69H, D427A,	Y
ENSGALG00000001565	ENSGALT00000002379	C5	complement component 5	--	--	--	--	S318L, D573E, R1413G, E1551Q, Q1555R,	--	--
ENSGALG00000011080	ENSGALT00000018052	BDKRB2	Gallus gallus bradykinin receptor B2 (BDKRB2), mRNA.	--	--	--	--	I64V, L269F,	--	--
ENSGALG00000001565	ENSGALT00000002379	C5	complement component 5	--	--	--	--	S318L, D573E, R1413G, E1551Q, Q1555R,	--	--
ENSGALG00000011117	ENSGALT00000018111	AGT	angiotensinogen	--	--	--	--	L8F, Q112R, P149L, F213L, P276S, A345V, D413E, P418A, F444L,	--	--
ENSGALG00000001565	ENSGALT00000002379	C5	complement component 5	--	--	--	--	S318L, D573E, R1413G, E1551Q, Q1555R,	--	--
ENSGALG00000012457	ENSGALT00000020361	SSTR3	Gallus gallus somatostatin receptor 3 (SSTR3), mRNA.	--	--	--	--	S31N,	--	--
ENSGALG00000001565	ENSGALT00000002379	C5	complement component 5	--	--	--	--	S318L, D573E, R1413G, E1551Q, Q1555R,	--	--
ENSGALG00000012757	ENSGALT00000020819	PMCH	Gallus gallus pro-melanin-concentrating hormone (PMCH), mRNA.	--	--	--	--	G47E, A115S,	--	--
ENSGALG00000001565	ENSGALT00000002379	C5	complement component 5	--	--	--	--	S318L, D573E, R1413G, E1551Q, Q1555R,	--	--
ENSGALG00000012894	ENSGALT00000021029	CHRM2	Gallus gallus cholinergic receptor, muscarinic 2 (CHRM2), mRNA.	--	--	--	--	D256G,	--	--
ENSGALG00000001565	ENSGALT00000002379	C5	complement component 5	--	--	--	--	S318L, D573E, R1413G, E1551Q, Q1555R,	--	--
ENSGALG00000015117	ENSGALT00000024389	DRD3	dopamine receptor D3	--	--	--	--	Q231H,	--	--
ENSGALG00000001565	ENSGALT00000002379	C5	complement component 5	--	--	--	--	S318L, D573E, R1413G, E1551Q, Q1555R,	--	--
ENSGALG00000015608	ENSGALT00000025167	ADRA2C	adrenoceptor alpha 2C	--	--	--	--	M97I,	--	--
ENSGALG00000001565	ENSGALT00000002379	C5	complement component 5	--	--	--	--	S318L, D573E, R1413G, E1551Q, Q1555R,	--	--
ENSGALG00000017228	ENSGALT00000027844	MTNR1B	Gallus gallus melatonin receptor 1B (MTNR1B), mRNA.	--	--	--	--	N315S,	--	--
ENSGALG00000001565	ENSGALT00000002379	C5	complement component 5	--	--	--	--	S318L, D573E, R1413G, E1551Q, Q1555R,	--	--
ENSGALG00000011418	ENSGALT00000031830	CCR6	Gallus gallus chemokine (C-C motif) receptor 6 (CCR6), mRNA.	--	--	--	--	K276R,	--	--
ENSGALG00000001565	ENSGALT00000002379	C5	complement component 5	--	--	--	--	S318L, D573E, R1413G, E1551Q, Q1555R,	--	--
ENSGALG00000015494	ENSGALT00000024988	HTR1F	5-hydroxytryptamine receptor 1F	--	--	--	--	L25F,	--	--
ENSGALG00000001708	ENSGALT00000002623	MED1	mediator complex subunit 1	--	--	Y	--	V72G, P655A, T959A,	V72G,	Y
ENSGALG00000002588	ENSGALT00000004076	PPARD	Gallus gallus peroxisome proliferator-activated receptor delta (PPARD), mRNA.	--	--	Y	--	V24A,	--	--
ENSGALG00000001708	ENSGALT00000002623	MED1	mediator complex subunit 1	--	--	Y	--	V72G, P655A, T959A,	V72G,	Y
ENSGALG00000003759	ENSGALT00000005967	RORA	Gallus gallus RAR-related orphan receptor A (RORA), mRNA.	--	--	--	--	E252D,	--	--
ENSGALG00000001708	ENSGALT00000002623	MED1	mediator complex subunit 1	--	--	Y	--	V72G, P655A, T959A,	V72G,	Y
ENSGALG00000005230	ENSGALT00000008405	MED13	mediator complex subunit 13	--	--	--	--	I724M,	--	--
ENSGALG00000001708	ENSGALT00000002623	MED1	mediator complex subunit 1	--	--	Y	--	V72G, P655A, T959A,	V72G,	Y
ENSGALG00000005230	ENSGALT00000008405	MED13	mediator complex subunit 13	--	--	--	--	I724M,	--	--
ENSGALG00000001708	ENSGALT00000002623	MED1	mediator complex subunit 1	--	--	Y	--	V72G, P655A, T959A,	V72G,	Y
ENSGALG00000005230	ENSGALT00000008405	MED13	mediator complex subunit 13	--	--	--	--	I724M,	--	--
ENSGALG00000001708	ENSGALT00000002623	MED1	mediator complex subunit 1	--	--	Y	--	V72G, P655A, T959A,	V72G,	Y
ENSGALG00000005230	ENSGALT00000008405	MED13	mediator complex subunit 13	--	--	--	--	I724M,	--	--
ENSGALG00000001708	ENSGALT00000002623	MED1	mediator complex subunit 1	--	--	Y	--	V72G, P655A, T959A,	V72G,	Y
ENSGALG00000005230	ENSGALT00000008405	MED13	mediator complex subunit 13	--	--	--	--	I724M,	--	--
ENSGALG00000001708	ENSGALT00000002623	MED1	mediator complex subunit 1	--	--	Y	--	V72G, P655A, T959A,	V72G,	Y
ENSGALG00000006491	ENSGALT00000010491	ANKRD1	Gallus gallus ankyrin repeat domain 1 (cardiac muscle) (ANKRD1), mRNA.	--	--	--	--	G21S, K208E, L218V,	--	--
ENSGALG00000001708	ENSGALT00000002623	MED1	mediator complex subunit 1	--	--	Y	--	V72G, P655A, T959A,	V72G,	Y
ENSGALG00000007127	ENSGALT00000011547			--	--	--	--	L297M, V350M,	--	--
ENSGALG00000001708	ENSGALT00000002623	MED1	mediator complex subunit 1	--	--	Y	--	V72G, P655A, T959A,	V72G,	Y
ENSGALG00000007636	ENSGALT00000012356	PCK1	Gallus gallus phosphoenolpyruvate carboxykinase 1 (soluble) (PCK1), mRNA.	--	--	--	--	M617K,	--	--
ENSGALG00000001708	ENSGALT00000002623	MED1	mediator complex subunit 1	--	--	Y	--	V72G, P655A, T959A,	V72G,	Y
ENSGALG00000010035	ENSGALT00000078228	NR3C2	Gallus gallus nuclear receptor subfamily 3, group C, member 2 (NR3C2), mRNA.	--	--	--	--	I129T, A673G,	--	--
ENSGALG00000001708	ENSGALT00000002623	MED1	mediator complex subunit 1	--	--	Y	--	V72G, P655A, T959A,	V72G,	Y
ENSGALG00000010048	ENSGALT00000016329	SUPT7L	SPT7-like STAGA complex gamma subunit	--	--	--	--	S136R, E351D,	--	--
ENSGALG00000001708	ENSGALT00000002623	MED1	mediator complex subunit 1	--	--	Y	--	V72G, P655A, T959A,	V72G,	Y
ENSGALG00000011117	ENSGALT00000018111	AGT	angiotensinogen	--	--	--	--	L8F, Q112R, P149L, F213L, P276S, A345V, D413E, P418A, F444L,	--	--
ENSGALG00000001708	ENSGALT00000002623	MED1	mediator complex subunit 1	--	--	Y	--	V72G, P655A, T959A,	V72G,	Y
ENSGALG00000011801	ENSGALT00000019259	ESR2	Gallus gallus estrogen receptor 2 (ER beta) (ESR2), mRNA.	--	--	--	--	L34F, V71M,	--	--
ENSGALG00000001708	ENSGALT00000002623	MED1	mediator complex subunit 1	--	--	Y	--	V72G, P655A, T959A,	V72G,	Y
ENSGALG00000012973	ENSGALT00000021168	ESR1	Gallus gallus estrogen receptor 1 (ESR1), mRNA.	--	--	--	--	S40G,	--	--
ENSGALG00000001708	ENSGALT00000002623	MED1	mediator complex subunit 1	--	--	Y	--	V72G, P655A, T959A,	V72G,	Y
ENSGALG00000012973	ENSGALT00000021168	ESR1	Gallus gallus estrogen receptor 1 (ESR1), mRNA.	--	--	--	--	S40G,	--	--
ENSGALG00000001708	ENSGALT00000002623	MED1	mediator complex subunit 1	--	--	Y	--	V72G, P655A, T959A,	V72G,	Y
ENSGALG00000013568	ENSGALT00000022087	NR4A3	nuclear receptor subfamily 4 group A member 3	--	--	--	--	P135T,	--	--
ENSGALG00000001708	ENSGALT00000002623	MED1	mediator complex subunit 1	--	--	Y	--	V72G, P655A, T959A,	V72G,	Y
ENSGALG00000015090	ENSGALT00000024341	PLIN2	perilipin-2	--	--	--	--	Q9K, V210A, N296S, Q365R,	--	--
ENSGALG00000001708	ENSGALT00000002623	MED1	mediator complex subunit 1	--	--	Y	--	V72G, P655A, T959A,	V72G,	Y
ENSGALG00000015849	ENSGALT00000025553	ME1	NADP-dependent malic enzyme	--	--	--	--	I548V,	--	--
ENSGALG00000001708	ENSGALT00000002623	MED1	mediator complex subunit 1	--	--	Y	--	V72G, P655A, T959A,	V72G,	Y
ENSGALG00000016238	ENSGALT00000026181	MED14	mediator complex subunit 14	--	--	--	--	K495R, A565S,	--	--
ENSGALG00000001708	ENSGALT00000002623	MED1	mediator complex subunit 1	--	--	Y	--	V72G, P655A, T959A,	V72G,	Y
ENSGALG00000016238	ENSGALT00000026181	MED14	mediator complex subunit 14	--	--	--	--	K495R, A565S,	--	--
ENSGALG00000001708	ENSGALT00000002623	MED1	mediator complex subunit 1	--	--	Y	--	V72G, P655A, T959A,	V72G,	Y
ENSGALG00000016238	ENSGALT00000026181	MED14	mediator complex subunit 14	--	--	--	--	K495R, A565S,	--	--
ENSGALG00000001708	ENSGALT00000002623	MED1	mediator complex subunit 1	--	--	Y	--	V72G, P655A, T959A,	V72G,	Y
ENSGALG00000016238	ENSGALT00000026181	MED14	mediator complex subunit 14	--	--	--	--	K495R, A565S,	--	--
ENSGALG00000001708	ENSGALT00000002623	MED1	mediator complex subunit 1	--	--	Y	--	V72G, P655A, T959A,	V72G,	Y
ENSGALG00000016238	ENSGALT00000026181	MED14	mediator complex subunit 14	--	--	--	--	K495R, A565S,	--	--
ENSGALG00000001708	ENSGALT00000002623	MED1	mediator complex subunit 1	--	--	Y	--	V72G, P655A, T959A,	V72G,	Y
ENSGALG00000016774	ENSGALT00000036585	NPAS2	Gallus gallus neuronal PAS domain protein 2 (NPAS2), mRNA.	--	--	--	--	L455I, M783L,	--	--
ENSGALG00000001717	ENSGALT00000002634	SLC16A1	Gallus gallus solute carrier family 16 (monocarboxylate transporter), member 1 (SLC16A1), mRNA.	--	--	--	--	A71G, G226A,	--	--
ENSGALG00000002728	ENSGALT00000004306	SLC16A3	Gallus gallus solute carrier family 16 (monocarboxylate transporter), member 3 (SLC16A3), mRNA.	--	--	--	--	P441A,	--	--
ENSGALG00000001850	ENSGALT00000074629	RARS	arginine--tRNA ligase, cytoplasmic	--	--	--	--	K141E, A148E, N325S, L417F,	--	--
ENSGALG00000004813	ENSGALT00000051197	IARS	isoleucyl-tRNA synthetase	--	--	--	--	V261A, I721V, K834E, L1133F,	--	--
ENSGALG00000001850	ENSGALT00000074629	RARS	arginine--tRNA ligase, cytoplasmic	--	--	--	--	K141E, A148E, N325S, L417F,	--	--
ENSGALG00000007494	ENSGALT00000012114	LARS	leucyl-tRNA synthetase	--	--	--	--	K43E, K130R, D323E, I507V, I1168L,	--	--
ENSGALG00000001850	ENSGALT00000074629	RARS	arginine--tRNA ligase, cytoplasmic	--	--	--	--	K141E, A148E, N325S, L417F,	--	--
ENSGALG00000009598	ENSGALT00000015639	EPRS	Gallus gallus glutamyl-prolyl-tRNA synthetase (EPRS), mRNA.	--	--	Y	--	A143V, I575T, V732I, A773S, T799M, L1479M,	--	--
ENSGALG00000001934	ENSGALT00000002989	OPN4	Gallus gallus opsin 4 (OPN4), mRNA.	--	--	--	--	K243R, Q244R, V261I, A395P, K418R, P515L,	--	--
ENSGALG00000000469	ENSGALT00000000639	ADRA1A	adrenoceptor alpha 1A	--	--	--	--	G441R,	--	--
ENSGALG00000001934	ENSGALT00000002989	OPN4	Gallus gallus opsin 4 (OPN4), mRNA.	--	--	--	--	K243R, Q244R, V261I, A395P, K418R, P515L,	--	--
ENSGALG00000004446	ENSGALT00000007077	NPFFR1	Gallus gallus neuropeptide FF receptor 1 (NPFFR1), mRNA.	--	--	Y	G_125_0.998**, S_120_0.999**, C_117_0.996**, M_126_1.000**, W_110_0.993**, L_122_0.994**, P_111_0.953*, M_116_0.977*, Q_124_0.994**, F_112_0.991**, V_123_0.999**, M_119_0.999**,	A269V,	--	--
ENSGALG00000001934	ENSGALT00000002989	OPN4	Gallus gallus opsin 4 (OPN4), mRNA.	--	--	--	--	K243R, Q244R, V261I, A395P, K418R, P515L,	--	--
ENSGALG00000007222	ENSGALT00000011689	UTS2B	Gallus gallus urotensin 2B (UTS2B), mRNA.	--	--	--	--	Q5H, M16V, S22P,	--	--
ENSGALG00000001934	ENSGALT00000002989	OPN4	Gallus gallus opsin 4 (OPN4), mRNA.	--	--	--	--	K243R, Q244R, V261I, A395P, K418R, P515L,	--	--
ENSGALG00000007681	ENSGALT00000012451	HTR2B	Gallus gallus 5-hydroxytryptamine (serotonin) receptor 2B, G protein-coupled (HTR2B), mRNA.	--	--	--	--	K387N,	--	--
ENSGALG00000001934	ENSGALT00000002989	OPN4	Gallus gallus opsin 4 (OPN4), mRNA.	--	--	--	--	K243R, Q244R, V261I, A395P, K418R, P515L,	--	--
ENSGALG00000008733	ENSGALT00000014213	LPAR3	lysophosphatidic acid receptor 3	--	--	--	--	I31V, I340S,	--	--
ENSGALG00000001934	ENSGALT00000002989	OPN4	Gallus gallus opsin 4 (OPN4), mRNA.	--	--	--	--	K243R, Q244R, V261I, A395P, K418R, P515L,	--	--
ENSGALG00000007714	ENSGALT00000014965	NMUR1	neuromedin U receptor 1	--	--	--	--	M247I,	--	--
ENSGALG00000001934	ENSGALT00000002989	OPN4	Gallus gallus opsin 4 (OPN4), mRNA.	--	--	--	--	K243R, Q244R, V261I, A395P, K418R, P515L,	--	--
ENSGALG00000009640	ENSGALT00000015701	CHRM5	Gallus gallus cholinergic receptor, muscarinic 5 (CHRM5), mRNA.	--	--	--	--	G385C, A389T,	--	--
ENSGALG00000001934	ENSGALT00000002989	OPN4	Gallus gallus opsin 4 (OPN4), mRNA.	--	--	--	--	K243R, Q244R, V261I, A395P, K418R, P515L,	--	--
ENSGALG00000010013	ENSGALT00000016263	EDNRA	Gallus gallus endothelin receptor type A (EDNRA), mRNA.	--	--	--	S_57_0.958*,	G34R,	--	--
ENSGALG00000001934	ENSGALT00000002989	OPN4	Gallus gallus opsin 4 (OPN4), mRNA.	--	--	--	--	K243R, Q244R, V261I, A395P, K418R, P515L,	--	--
ENSGALG00000010357	ENSGALT00000016864	P2RY1	Gallus gallus purinergic receptor P2Y, G-protein coupled, 1 (P2RY1), mRNA.	--	--	--	--	K342R,	--	--
ENSGALG00000001934	ENSGALT00000002989	OPN4	Gallus gallus opsin 4 (OPN4), mRNA.	--	--	--	--	K243R, Q244R, V261I, A395P, K418R, P515L,	--	--
ENSGALG00000010595	ENSGALT00000017244	GPR65	G protein-coupled receptor 65	--	--	--	--	R45K, L117V,	--	--
ENSGALG00000001934	ENSGALT00000002989	OPN4	Gallus gallus opsin 4 (OPN4), mRNA.	--	--	--	--	K243R, Q244R, V261I, A395P, K418R, P515L,	--	--
ENSGALG00000010596	ENSGALT00000017246	TACR3	tachykinin receptor 3	--	--	--	--	A31V, I114V, K198T,	--	--
ENSGALG00000001934	ENSGALT00000002989	OPN4	Gallus gallus opsin 4 (OPN4), mRNA.	--	--	--	--	K243R, Q244R, V261I, A395P, K418R, P515L,	--	--
ENSGALG00000010778	ENSGALT00000017530	CHRM3	Gallus gallus cholinergic receptor, muscarinic 3 (CHRM3), mRNA.	--	--	--	--	L51P, S87G, D267H, I278V, I297V,	--	--
ENSGALG00000001934	ENSGALT00000002989	OPN4	Gallus gallus opsin 4 (OPN4), mRNA.	--	--	--	--	K243R, Q244R, V261I, A395P, K418R, P515L,	--	--
ENSGALG00000011080	ENSGALT00000018052	BDKRB2	Gallus gallus bradykinin receptor B2 (BDKRB2), mRNA.	--	--	--	--	I64V, L269F,	--	--
ENSGALG00000001934	ENSGALT00000002989	OPN4	Gallus gallus opsin 4 (OPN4), mRNA.	--	--	--	--	K243R, Q244R, V261I, A395P, K418R, P515L,	--	--
ENSGALG00000011117	ENSGALT00000018111	AGT	angiotensinogen	--	--	--	--	L8F, Q112R, P149L, F213L, P276S, A345V, D413E, P418A, F444L,	--	--
ENSGALG00000001934	ENSGALT00000002989	OPN4	Gallus gallus opsin 4 (OPN4), mRNA.	--	--	--	--	K243R, Q244R, V261I, A395P, K418R, P515L,	--	--
ENSGALG00000012757	ENSGALT00000020819	PMCH	Gallus gallus pro-melanin-concentrating hormone (PMCH), mRNA.	--	--	--	--	G47E, A115S,	--	--
ENSGALG00000001934	ENSGALT00000002989	OPN4	Gallus gallus opsin 4 (OPN4), mRNA.	--	--	--	--	K243R, Q244R, V261I, A395P, K418R, P515L,	--	--
ENSGALG00000013813	ENSGALT00000022419	NMBR	neuromedin B receptor	--	--	--	--	A349T,	--	--
ENSGALG00000001934	ENSGALT00000002989	OPN4	Gallus gallus opsin 4 (OPN4), mRNA.	--	--	--	--	K243R, Q244R, V261I, A395P, K418R, P515L,	--	--
ENSGALG00000014925	ENSGALT00000024075	GPRC6A	G protein-coupled receptor class C group 6 member A	--	--	--	--	G29S, G39A, K285Q, T322I, I358V, T580M, F600L, I702V,	--	--
ENSGALG00000001934	ENSGALT00000002989	OPN4	Gallus gallus opsin 4 (OPN4), mRNA.	--	--	--	--	K243R, Q244R, V261I, A395P, K418R, P515L,	--	--
ENSGALG00000014984	ENSGALT00000024171	F2RL1	Gallus gallus coagulation factor II (thrombin) receptor-like 1 (F2RL1), mRNA.	--	--	--	--	I191V, I266V,	--	--
ENSGALG00000001934	ENSGALT00000002989	OPN4	Gallus gallus opsin 4 (OPN4), mRNA.	--	--	--	--	K243R, Q244R, V261I, A395P, K418R, P515L,	--	--
ENSGALG00000016912	ENSGALT00000036512	EDNRB	Gallus gallus endothelin receptor type B (EDNRB), mRNA.	--	--	Y	Y_158_0.980*,	T258A,	--	--
ENSGALG00000001934	ENSGALT00000002989	OPN4	Gallus gallus opsin 4 (OPN4), mRNA.	--	--	--	--	K243R, Q244R, V261I, A395P, K418R, P515L,	--	--
ENSGALG00000023379	ENSGALT00000038562	F2RL2	coagulation factor II thrombin receptor like 2	--	--	--	--	K70R, Y234F, F294C,	--	--
ENSGALG00000001942	ENSGALT00000003005	SPDL1	spindle apparatus coiled-coil protein 1	--	--	--	--	K51N, K437R, Q497R, S546G, N551S, T581A,	--	--
ENSGALG00000000895	ENSGALT00000001317	NUDC	Gallus gallus nudC nuclear distribution protein (NUDC), mRNA.	--	--	--	--	K170R,	--	--
ENSGALG00000001942	ENSGALT00000003005	SPDL1	spindle apparatus coiled-coil protein 1	--	--	--	--	K51N, K437R, Q497R, S546G, N551S, T581A,	--	--
ENSGALG00000000895	ENSGALT00000001317	NUDC	Gallus gallus nudC nuclear distribution protein (NUDC), mRNA.	--	--	--	--	K170R,	--	--
ENSGALG00000001942	ENSGALT00000003005	SPDL1	spindle apparatus coiled-coil protein 1	--	--	--	--	K51N, K437R, Q497R, S546G, N551S, T581A,	--	--
ENSGALG00000000895	ENSGALT00000001317	NUDC	Gallus gallus nudC nuclear distribution protein (NUDC), mRNA.	--	--	--	--	K170R,	--	--
ENSGALG00000001942	ENSGALT00000003005	SPDL1	spindle apparatus coiled-coil protein 1	--	--	--	--	K51N, K437R, Q497R, S546G, N551S, T581A,	--	--
ENSGALG00000000895	ENSGALT00000001317	NUDC	Gallus gallus nudC nuclear distribution protein (NUDC), mRNA.	--	--	--	--	K170R,	--	--
ENSGALG00000001942	ENSGALT00000003005	SPDL1	spindle apparatus coiled-coil protein 1	--	--	--	--	K51N, K437R, Q497R, S546G, N551S, T581A,	--	--
ENSGALG00000000895	ENSGALT00000001317	NUDC	Gallus gallus nudC nuclear distribution protein (NUDC), mRNA.	--	--	--	--	K170R,	--	--
ENSGALG00000001942	ENSGALT00000003005	SPDL1	spindle apparatus coiled-coil protein 1	--	--	--	--	K51N, K437R, Q497R, S546G, N551S, T581A,	--	--
ENSGALG00000006110	ENSGALT00000009864	PLK1	Gallus gallus polo-like kinase 1 (PLK1), mRNA.	--	--	--	--	N437S,	--	--
ENSGALG00000001942	ENSGALT00000003005	SPDL1	spindle apparatus coiled-coil protein 1	--	--	--	--	K51N, K437R, Q497R, S546G, N551S, T581A,	--	--
ENSGALG00000006110	ENSGALT00000009864	PLK1	Gallus gallus polo-like kinase 1 (PLK1), mRNA.	--	--	--	--	N437S,	--	--
ENSGALG00000001942	ENSGALT00000003005	SPDL1	spindle apparatus coiled-coil protein 1	--	--	--	--	K51N, K437R, Q497R, S546G, N551S, T581A,	--	--
ENSGALG00000006110	ENSGALT00000009864	PLK1	Gallus gallus polo-like kinase 1 (PLK1), mRNA.	--	--	--	--	N437S,	--	--
ENSGALG00000001942	ENSGALT00000003005	SPDL1	spindle apparatus coiled-coil protein 1	--	--	--	--	K51N, K437R, Q497R, S546G, N551S, T581A,	--	--
ENSGALG00000006110	ENSGALT00000009864	PLK1	Gallus gallus polo-like kinase 1 (PLK1), mRNA.	--	--	--	--	N437S,	--	--
ENSGALG00000001942	ENSGALT00000003005	SPDL1	spindle apparatus coiled-coil protein 1	--	--	--	--	K51N, K437R, Q497R, S546G, N551S, T581A,	--	--
ENSGALG00000006110	ENSGALT00000009864	PLK1	Gallus gallus polo-like kinase 1 (PLK1), mRNA.	--	--	--	--	N437S,	--	--
ENSGALG00000001942	ENSGALT00000003005	SPDL1	spindle apparatus coiled-coil protein 1	--	--	--	--	K51N, K437R, Q497R, S546G, N551S, T581A,	--	--
ENSGALG00000006657	ENSGALT00000010768	MAPRE1	Gallus gallus microtubule-associated protein, RP/EB family, member 1 (MAPRE1), mRNA.	--	--	--	--	T168S,	--	--
ENSGALG00000001942	ENSGALT00000003005	SPDL1	spindle apparatus coiled-coil protein 1	--	--	--	--	K51N, K437R, Q497R, S546G, N551S, T581A,	--	--
ENSGALG00000006657	ENSGALT00000010768	MAPRE1	Gallus gallus microtubule-associated protein, RP/EB family, member 1 (MAPRE1), mRNA.	--	--	--	--	T168S,	--	--
ENSGALG00000001942	ENSGALT00000003005	SPDL1	spindle apparatus coiled-coil protein 1	--	--	--	--	K51N, K437R, Q497R, S546G, N551S, T581A,	--	--
ENSGALG00000006657	ENSGALT00000010768	MAPRE1	Gallus gallus microtubule-associated protein, RP/EB family, member 1 (MAPRE1), mRNA.	--	--	--	--	T168S,	--	--
ENSGALG00000001942	ENSGALT00000003005	SPDL1	spindle apparatus coiled-coil protein 1	--	--	--	--	K51N, K437R, Q497R, S546G, N551S, T581A,	--	--
ENSGALG00000006657	ENSGALT00000010768	MAPRE1	Gallus gallus microtubule-associated protein, RP/EB family, member 1 (MAPRE1), mRNA.	--	--	--	--	T168S,	--	--
ENSGALG00000001942	ENSGALT00000003005	SPDL1	spindle apparatus coiled-coil protein 1	--	--	--	--	K51N, K437R, Q497R, S546G, N551S, T581A,	--	--
ENSGALG00000006657	ENSGALT00000010768	MAPRE1	Gallus gallus microtubule-associated protein, RP/EB family, member 1 (MAPRE1), mRNA.	--	--	--	--	T168S,	--	--
ENSGALG00000001942	ENSGALT00000003005	SPDL1	spindle apparatus coiled-coil protein 1	--	--	--	--	K51N, K437R, Q497R, S546G, N551S, T581A,	--	--
ENSGALG00000007974	ENSGALT00000012947	NUP85	Gallus gallus nucleoporin 85kDa (NUP85), mRNA.	--	--	--	--	P71R, V121I,	--	--
ENSGALG00000001942	ENSGALT00000003005	SPDL1	spindle apparatus coiled-coil protein 1	--	--	--	--	K51N, K437R, Q497R, S546G, N551S, T581A,	--	--
ENSGALG00000007974	ENSGALT00000012947	NUP85	Gallus gallus nucleoporin 85kDa (NUP85), mRNA.	--	--	--	--	P71R, V121I,	--	--
ENSGALG00000001942	ENSGALT00000003005	SPDL1	spindle apparatus coiled-coil protein 1	--	--	--	--	K51N, K437R, Q497R, S546G, N551S, T581A,	--	--
ENSGALG00000007974	ENSGALT00000012947	NUP85	Gallus gallus nucleoporin 85kDa (NUP85), mRNA.	--	--	--	--	P71R, V121I,	--	--
ENSGALG00000001942	ENSGALT00000003005	SPDL1	spindle apparatus coiled-coil protein 1	--	--	--	--	K51N, K437R, Q497R, S546G, N551S, T581A,	--	--
ENSGALG00000007974	ENSGALT00000012947	NUP85	Gallus gallus nucleoporin 85kDa (NUP85), mRNA.	--	--	--	--	P71R, V121I,	--	--
ENSGALG00000001942	ENSGALT00000003005	SPDL1	spindle apparatus coiled-coil protein 1	--	--	--	--	K51N, K437R, Q497R, S546G, N551S, T581A,	--	--
ENSGALG00000007974	ENSGALT00000012947	NUP85	Gallus gallus nucleoporin 85kDa (NUP85), mRNA.	--	--	--	--	P71R, V121I,	--	--
ENSGALG00000001942	ENSGALT00000003005	SPDL1	spindle apparatus coiled-coil protein 1	--	--	--	--	K51N, K437R, Q497R, S546G, N551S, T581A,	--	--
ENSGALG00000008585	ENSGALT00000013979	SMC3	Gallus gallus structural maintenance of chromosomes 3 (SMC3), mRNA.	--	--	--	--	E67V,	--	--
ENSGALG00000001942	ENSGALT00000003005	SPDL1	spindle apparatus coiled-coil protein 1	--	--	--	--	K51N, K437R, Q497R, S546G, N551S, T581A,	--	--
ENSGALG00000008585	ENSGALT00000013979	SMC3	Gallus gallus structural maintenance of chromosomes 3 (SMC3), mRNA.	--	--	--	--	E67V,	--	--
ENSGALG00000001942	ENSGALT00000003005	SPDL1	spindle apparatus coiled-coil protein 1	--	--	--	--	K51N, K437R, Q497R, S546G, N551S, T581A,	--	--
ENSGALG00000008585	ENSGALT00000013979	SMC3	Gallus gallus structural maintenance of chromosomes 3 (SMC3), mRNA.	--	--	--	--	E67V,	--	--
ENSGALG00000001942	ENSGALT00000003005	SPDL1	spindle apparatus coiled-coil protein 1	--	--	--	--	K51N, K437R, Q497R, S546G, N551S, T581A,	--	--
ENSGALG00000008585	ENSGALT00000013979	SMC3	Gallus gallus structural maintenance of chromosomes 3 (SMC3), mRNA.	--	--	--	--	E67V,	--	--
ENSGALG00000001942	ENSGALT00000003005	SPDL1	spindle apparatus coiled-coil protein 1	--	--	--	--	K51N, K437R, Q497R, S546G, N551S, T581A,	--	--
ENSGALG00000008585	ENSGALT00000013979	SMC3	Gallus gallus structural maintenance of chromosomes 3 (SMC3), mRNA.	--	--	--	--	E67V,	--	--
ENSGALG00000001942	ENSGALT00000003005	SPDL1	spindle apparatus coiled-coil protein 1	--	--	--	--	K51N, K437R, Q497R, S546G, N551S, T581A,	--	--
ENSGALG00000010900	ENSGALT00000017724	SPC25	Gallus gallus SPC25, NDC80 kinetochore complex component (SPC25), mRNA.	Y	--	--	--	E14K, R40T, N97K, E99K,	--	--
ENSGALG00000001942	ENSGALT00000003005	SPDL1	spindle apparatus coiled-coil protein 1	--	--	--	--	K51N, K437R, Q497R, S546G, N551S, T581A,	--	--
ENSGALG00000010900	ENSGALT00000017724	SPC25	Gallus gallus SPC25, NDC80 kinetochore complex component (SPC25), mRNA.	Y	--	--	--	E14K, R40T, N97K, E99K,	--	--
ENSGALG00000001942	ENSGALT00000003005	SPDL1	spindle apparatus coiled-coil protein 1	--	--	--	--	K51N, K437R, Q497R, S546G, N551S, T581A,	--	--
ENSGALG00000010900	ENSGALT00000017724	SPC25	Gallus gallus SPC25, NDC80 kinetochore complex component (SPC25), mRNA.	Y	--	--	--	E14K, R40T, N97K, E99K,	--	--
ENSGALG00000001942	ENSGALT00000003005	SPDL1	spindle apparatus coiled-coil protein 1	--	--	--	--	K51N, K437R, Q497R, S546G, N551S, T581A,	--	--
ENSGALG00000010900	ENSGALT00000017724	SPC25	Gallus gallus SPC25, NDC80 kinetochore complex component (SPC25), mRNA.	Y	--	--	--	E14K, R40T, N97K, E99K,	--	--
ENSGALG00000001942	ENSGALT00000003005	SPDL1	spindle apparatus coiled-coil protein 1	--	--	--	--	K51N, K437R, Q497R, S546G, N551S, T581A,	--	--
ENSGALG00000010900	ENSGALT00000017724	SPC25	Gallus gallus SPC25, NDC80 kinetochore complex component (SPC25), mRNA.	Y	--	--	--	E14K, R40T, N97K, E99K,	--	--
ENSGALG00000001942	ENSGALT00000003005	SPDL1	spindle apparatus coiled-coil protein 1	--	--	--	--	K51N, K437R, Q497R, S546G, N551S, T581A,	--	--
ENSGALG00000011091	ENSGALT00000018070	NUP133	nucleoporin 133	--	--	--	--	I32V, S114A, V180M, Q248R, Q253R, S366G, F370L, L381F, R665K, T859A, V970I, L1054F,	--	--
ENSGALG00000001942	ENSGALT00000003005	SPDL1	spindle apparatus coiled-coil protein 1	--	--	--	--	K51N, K437R, Q497R, S546G, N551S, T581A,	--	--
ENSGALG00000011091	ENSGALT00000018070	NUP133	nucleoporin 133	--	--	--	--	I32V, S114A, V180M, Q248R, Q253R, S366G, F370L, L381F, R665K, T859A, V970I, L1054F,	--	--
ENSGALG00000001942	ENSGALT00000003005	SPDL1	spindle apparatus coiled-coil protein 1	--	--	--	--	K51N, K437R, Q497R, S546G, N551S, T581A,	--	--
ENSGALG00000011091	ENSGALT00000018070	NUP133	nucleoporin 133	--	--	--	--	I32V, S114A, V180M, Q248R, Q253R, S366G, F370L, L381F, R665K, T859A, V970I, L1054F,	--	--
ENSGALG00000001942	ENSGALT00000003005	SPDL1	spindle apparatus coiled-coil protein 1	--	--	--	--	K51N, K437R, Q497R, S546G, N551S, T581A,	--	--
ENSGALG00000011091	ENSGALT00000018070	NUP133	nucleoporin 133	--	--	--	--	I32V, S114A, V180M, Q248R, Q253R, S366G, F370L, L381F, R665K, T859A, V970I, L1054F,	--	--
ENSGALG00000001942	ENSGALT00000003005	SPDL1	spindle apparatus coiled-coil protein 1	--	--	--	--	K51N, K437R, Q497R, S546G, N551S, T581A,	--	--
ENSGALG00000011091	ENSGALT00000018070	NUP133	nucleoporin 133	--	--	--	--	I32V, S114A, V180M, Q248R, Q253R, S366G, F370L, L381F, R665K, T859A, V970I, L1054F,	--	--
ENSGALG00000001942	ENSGALT00000003005	SPDL1	spindle apparatus coiled-coil protein 1	--	--	--	--	K51N, K437R, Q497R, S546G, N551S, T581A,	--	--
ENSGALG00000011966	ENSGALT00000019518	RANGAP1	Gallus gallus Ran GTPase activating protein 1 (RANGAP1), mRNA.	--	--	--	--	S404L,	--	--
ENSGALG00000001942	ENSGALT00000003005	SPDL1	spindle apparatus coiled-coil protein 1	--	--	--	--	K51N, K437R, Q497R, S546G, N551S, T581A,	--	--
ENSGALG00000011966	ENSGALT00000019518	RANGAP1	Gallus gallus Ran GTPase activating protein 1 (RANGAP1), mRNA.	--	--	--	--	S404L,	--	--
ENSGALG00000001942	ENSGALT00000003005	SPDL1	spindle apparatus coiled-coil protein 1	--	--	--	--	K51N, K437R, Q497R, S546G, N551S, T581A,	--	--
ENSGALG00000011966	ENSGALT00000019518	RANGAP1	Gallus gallus Ran GTPase activating protein 1 (RANGAP1), mRNA.	--	--	--	--	S404L,	--	--
ENSGALG00000001942	ENSGALT00000003005	SPDL1	spindle apparatus coiled-coil protein 1	--	--	--	--	K51N, K437R, Q497R, S546G, N551S, T581A,	--	--
ENSGALG00000011966	ENSGALT00000019518	RANGAP1	Gallus gallus Ran GTPase activating protein 1 (RANGAP1), mRNA.	--	--	--	--	S404L,	--	--
ENSGALG00000001942	ENSGALT00000003005	SPDL1	spindle apparatus coiled-coil protein 1	--	--	--	--	K51N, K437R, Q497R, S546G, N551S, T581A,	--	--
ENSGALG00000011966	ENSGALT00000019518	RANGAP1	Gallus gallus Ran GTPase activating protein 1 (RANGAP1), mRNA.	--	--	--	--	S404L,	--	--
ENSGALG00000001942	ENSGALT00000003005	SPDL1	spindle apparatus coiled-coil protein 1	--	--	--	--	K51N, K437R, Q497R, S546G, N551S, T581A,	--	--
ENSGALG00000012387	ENSGALT00000020225	NUP43	nucleoporin 43	--	--	--	--	N106S, Y120C, I185V, I196V,	--	--
ENSGALG00000001942	ENSGALT00000003005	SPDL1	spindle apparatus coiled-coil protein 1	--	--	--	--	K51N, K437R, Q497R, S546G, N551S, T581A,	--	--
ENSGALG00000012387	ENSGALT00000020225	NUP43	nucleoporin 43	--	--	--	--	N106S, Y120C, I185V, I196V,	--	--
ENSGALG00000001942	ENSGALT00000003005	SPDL1	spindle apparatus coiled-coil protein 1	--	--	--	--	K51N, K437R, Q497R, S546G, N551S, T581A,	--	--
ENSGALG00000012387	ENSGALT00000020225	NUP43	nucleoporin 43	--	--	--	--	N106S, Y120C, I185V, I196V,	--	--
ENSGALG00000001942	ENSGALT00000003005	SPDL1	spindle apparatus coiled-coil protein 1	--	--	--	--	K51N, K437R, Q497R, S546G, N551S, T581A,	--	--
ENSGALG00000012387	ENSGALT00000020225	NUP43	nucleoporin 43	--	--	--	--	N106S, Y120C, I185V, I196V,	--	--
ENSGALG00000001942	ENSGALT00000003005	SPDL1	spindle apparatus coiled-coil protein 1	--	--	--	--	K51N, K437R, Q497R, S546G, N551S, T581A,	--	--
ENSGALG00000012387	ENSGALT00000020225	NUP43	nucleoporin 43	--	--	--	--	N106S, Y120C, I185V, I196V,	--	--
ENSGALG00000001942	ENSGALT00000003005	SPDL1	spindle apparatus coiled-coil protein 1	--	--	--	--	K51N, K437R, Q497R, S546G, N551S, T581A,	--	--
ENSGALG00000012759	ENSGALT00000075720	NUP37	Gallus gallus nucleoporin 37kDa (NUP37), mRNA.	--	--	--	--	D245E,	--	--
ENSGALG00000001942	ENSGALT00000003005	SPDL1	spindle apparatus coiled-coil protein 1	--	--	--	--	K51N, K437R, Q497R, S546G, N551S, T581A,	--	--
ENSGALG00000012759	ENSGALT00000075720	NUP37	Gallus gallus nucleoporin 37kDa (NUP37), mRNA.	--	--	--	--	D245E,	--	--
ENSGALG00000001942	ENSGALT00000003005	SPDL1	spindle apparatus coiled-coil protein 1	--	--	--	--	K51N, K437R, Q497R, S546G, N551S, T581A,	--	--
ENSGALG00000012759	ENSGALT00000075720	NUP37	Gallus gallus nucleoporin 37kDa (NUP37), mRNA.	--	--	--	--	D245E,	--	--
ENSGALG00000001942	ENSGALT00000003005	SPDL1	spindle apparatus coiled-coil protein 1	--	--	--	--	K51N, K437R, Q497R, S546G, N551S, T581A,	--	--
ENSGALG00000012759	ENSGALT00000075720	NUP37	Gallus gallus nucleoporin 37kDa (NUP37), mRNA.	--	--	--	--	D245E,	--	--
ENSGALG00000001942	ENSGALT00000003005	SPDL1	spindle apparatus coiled-coil protein 1	--	--	--	--	K51N, K437R, Q497R, S546G, N551S, T581A,	--	--
ENSGALG00000012759	ENSGALT00000075720	NUP37	Gallus gallus nucleoporin 37kDa (NUP37), mRNA.	--	--	--	--	D245E,	--	--
ENSGALG00000001942	ENSGALT00000003005	SPDL1	spindle apparatus coiled-coil protein 1	--	--	--	--	K51N, K437R, Q497R, S546G, N551S, T581A,	--	--
ENSGALG00000014801	ENSGALT00000023897	NDC80	Gallus gallus NDC80 kinetochore complex component (NDC80), mRNA.	Y	--	--	--	Q22P, M27T, T39A, V157I, F266L, I326L, M348V, H395R, K461M, T573R, E590D, N607D, D631E,	--	--
ENSGALG00000001942	ENSGALT00000003005	SPDL1	spindle apparatus coiled-coil protein 1	--	--	--	--	K51N, K437R, Q497R, S546G, N551S, T581A,	--	--
ENSGALG00000014801	ENSGALT00000023897	NDC80	Gallus gallus NDC80 kinetochore complex component (NDC80), mRNA.	Y	--	--	--	Q22P, M27T, T39A, V157I, F266L, I326L, M348V, H395R, K461M, T573R, E590D, N607D, D631E,	--	--
ENSGALG00000001942	ENSGALT00000003005	SPDL1	spindle apparatus coiled-coil protein 1	--	--	--	--	K51N, K437R, Q497R, S546G, N551S, T581A,	--	--
ENSGALG00000014801	ENSGALT00000023897	NDC80	Gallus gallus NDC80 kinetochore complex component (NDC80), mRNA.	Y	--	--	--	Q22P, M27T, T39A, V157I, F266L, I326L, M348V, H395R, K461M, T573R, E590D, N607D, D631E,	--	--
ENSGALG00000001942	ENSGALT00000003005	SPDL1	spindle apparatus coiled-coil protein 1	--	--	--	--	K51N, K437R, Q497R, S546G, N551S, T581A,	--	--
ENSGALG00000014801	ENSGALT00000023897	NDC80	Gallus gallus NDC80 kinetochore complex component (NDC80), mRNA.	Y	--	--	--	Q22P, M27T, T39A, V157I, F266L, I326L, M348V, H395R, K461M, T573R, E590D, N607D, D631E,	--	--
ENSGALG00000001942	ENSGALT00000003005	SPDL1	spindle apparatus coiled-coil protein 1	--	--	--	--	K51N, K437R, Q497R, S546G, N551S, T581A,	--	--
ENSGALG00000014801	ENSGALT00000023897	NDC80	Gallus gallus NDC80 kinetochore complex component (NDC80), mRNA.	Y	--	--	--	Q22P, M27T, T39A, V157I, F266L, I326L, M348V, H395R, K461M, T573R, E590D, N607D, D631E,	--	--
ENSGALG00000001942	ENSGALT00000003005	SPDL1	spindle apparatus coiled-coil protein 1	--	--	--	--	K51N, K437R, Q497R, S546G, N551S, T581A,	--	--
ENSGALG00000017070	ENSGALT00000079258	PDS5B	Gallus gallus PDS5, regulator of cohesion maintenance, homolog B (S. cerevisiae) (PDS5B), mRNA.	--	--	--	--	K1064E, E1256D, A1320V,	--	--
ENSGALG00000001942	ENSGALT00000003005	SPDL1	spindle apparatus coiled-coil protein 1	--	--	--	--	K51N, K437R, Q497R, S546G, N551S, T581A,	--	--
ENSGALG00000017070	ENSGALT00000079258	PDS5B	Gallus gallus PDS5, regulator of cohesion maintenance, homolog B (S. cerevisiae) (PDS5B), mRNA.	--	--	--	--	K1064E, E1256D, A1320V,	--	--
ENSGALG00000001942	ENSGALT00000003005	SPDL1	spindle apparatus coiled-coil protein 1	--	--	--	--	K51N, K437R, Q497R, S546G, N551S, T581A,	--	--
ENSGALG00000017070	ENSGALT00000079258	PDS5B	Gallus gallus PDS5, regulator of cohesion maintenance, homolog B (S. cerevisiae) (PDS5B), mRNA.	--	--	--	--	K1064E, E1256D, A1320V,	--	--
ENSGALG00000001942	ENSGALT00000003005	SPDL1	spindle apparatus coiled-coil protein 1	--	--	--	--	K51N, K437R, Q497R, S546G, N551S, T581A,	--	--
ENSGALG00000017070	ENSGALT00000079258	PDS5B	Gallus gallus PDS5, regulator of cohesion maintenance, homolog B (S. cerevisiae) (PDS5B), mRNA.	--	--	--	--	K1064E, E1256D, A1320V,	--	--
ENSGALG00000001942	ENSGALT00000003005	SPDL1	spindle apparatus coiled-coil protein 1	--	--	--	--	K51N, K437R, Q497R, S546G, N551S, T581A,	--	--
ENSGALG00000017070	ENSGALT00000079258	PDS5B	Gallus gallus PDS5, regulator of cohesion maintenance, homolog B (S. cerevisiae) (PDS5B), mRNA.	--	--	--	--	K1064E, E1256D, A1320V,	--	--
ENSGALG00000001942	ENSGALT00000003005	SPDL1	spindle apparatus coiled-coil protein 1	--	--	--	--	K51N, K437R, Q497R, S546G, N551S, T581A,	--	--
ENSGALG00000001163	ENSGALT00000081356	NDEL1	Gallus gallus nudE neurodevelopment protein 1-like 1 (NDEL1), mRNA.	--	--	--	--	S288A, P306A,	--	--
ENSGALG00000001942	ENSGALT00000003005	SPDL1	spindle apparatus coiled-coil protein 1	--	--	--	--	K51N, K437R, Q497R, S546G, N551S, T581A,	--	--
ENSGALG00000001163	ENSGALT00000081356	NDEL1	Gallus gallus nudE neurodevelopment protein 1-like 1 (NDEL1), mRNA.	--	--	--	--	S288A, P306A,	--	--
ENSGALG00000001942	ENSGALT00000003005	SPDL1	spindle apparatus coiled-coil protein 1	--	--	--	--	K51N, K437R, Q497R, S546G, N551S, T581A,	--	--
ENSGALG00000001163	ENSGALT00000081356	NDEL1	Gallus gallus nudE neurodevelopment protein 1-like 1 (NDEL1), mRNA.	--	--	--	--	S288A, P306A,	--	--
ENSGALG00000001942	ENSGALT00000003005	SPDL1	spindle apparatus coiled-coil protein 1	--	--	--	--	K51N, K437R, Q497R, S546G, N551S, T581A,	--	--
ENSGALG00000001163	ENSGALT00000081356	NDEL1	Gallus gallus nudE neurodevelopment protein 1-like 1 (NDEL1), mRNA.	--	--	--	--	S288A, P306A,	--	--
ENSGALG00000001942	ENSGALT00000003005	SPDL1	spindle apparatus coiled-coil protein 1	--	--	--	--	K51N, K437R, Q497R, S546G, N551S, T581A,	--	--
ENSGALG00000001163	ENSGALT00000081356	NDEL1	Gallus gallus nudE neurodevelopment protein 1-like 1 (NDEL1), mRNA.	--	--	--	--	S288A, P306A,	--	--
ENSGALG00000001942	ENSGALT00000003005	SPDL1	spindle apparatus coiled-coil protein 1	--	--	--	--	K51N, K437R, Q497R, S546G, N551S, T581A,	--	--
ENSGALG00000009814	ENSGALT00000038479	NSL1	Gallus gallus NSL1, MIS12 kinetochore complex component (NSL1), mRNA.	--	--	--	--	V164I, D176G, G232A, V245I, P274A,	--	--
ENSGALG00000001942	ENSGALT00000003005	SPDL1	spindle apparatus coiled-coil protein 1	--	--	--	--	K51N, K437R, Q497R, S546G, N551S, T581A,	--	--
ENSGALG00000009814	ENSGALT00000038479	NSL1	Gallus gallus NSL1, MIS12 kinetochore complex component (NSL1), mRNA.	--	--	--	--	V164I, D176G, G232A, V245I, P274A,	--	--
ENSGALG00000001942	ENSGALT00000003005	SPDL1	spindle apparatus coiled-coil protein 1	--	--	--	--	K51N, K437R, Q497R, S546G, N551S, T581A,	--	--
ENSGALG00000009814	ENSGALT00000038479	NSL1	Gallus gallus NSL1, MIS12 kinetochore complex component (NSL1), mRNA.	--	--	--	--	V164I, D176G, G232A, V245I, P274A,	--	--
ENSGALG00000001942	ENSGALT00000003005	SPDL1	spindle apparatus coiled-coil protein 1	--	--	--	--	K51N, K437R, Q497R, S546G, N551S, T581A,	--	--
ENSGALG00000009814	ENSGALT00000038479	NSL1	Gallus gallus NSL1, MIS12 kinetochore complex component (NSL1), mRNA.	--	--	--	--	V164I, D176G, G232A, V245I, P274A,	--	--
ENSGALG00000001942	ENSGALT00000003005	SPDL1	spindle apparatus coiled-coil protein 1	--	--	--	--	K51N, K437R, Q497R, S546G, N551S, T581A,	--	--
ENSGALG00000009814	ENSGALT00000038479	NSL1	Gallus gallus NSL1, MIS12 kinetochore complex component (NSL1), mRNA.	--	--	--	--	V164I, D176G, G232A, V245I, P274A,	--	--
ENSGALG00000001950	ENSGALT00000003018	PMPCA	Gallus gallus peptidase (mitochondrial processing) alpha (PMPCA), mRNA.	--	--	--	--	H480R, T496A, S505C,	--	--
ENSGALG00000013709	ENSGALT00000064673	TIMM21	translocase of inner mitochondrial membrane 21	--	--	--	--	E125K,	--	--
ENSGALG00000001973	ENSGALT00000003067	GNL2	G protein nucleolar 2	--	--	Y	K_160_0.993**, I_191_0.968*, P_172_0.979*, N_149_0.992**, H_194_0.998**, D_189_0.989*, E_163_0.984*, K_170_0.993**, E_166_0.999**, R_151_0.997**, M_165_0.960*, E_164_0.987*, M_184_0.977*, F_187_0.988*, T_150_0.997**, Y_173_0.986*, Q_159_0.999**, R_190_0.988*, S_156_0.958*,	N232S, G534A, A647G, K652R, K782N,	--	--
ENSGALG00000011543	ENSGALT00000018826	SDAD1	SDA1 domain containing 1	--	--	--	--	H68Q, P279A, D626N,	--	--
ENSGALG00000002062	ENSGALT00000003210	SRP68	Gallus gallus signal recognition particle 68kDa (SRP68), mRNA.	--	--	--	--	K368R, S474A,	--	--
ENSGALG00000012798	ENSGALT00000020881	SSR1	Gallus gallus signal sequence receptor, alpha (SSR1), mRNA.	--	--	--	--	G29S,	--	--
ENSGALG00000002062	ENSGALT00000003210	SRP68	Gallus gallus signal recognition particle 68kDa (SRP68), mRNA.	--	--	--	--	K368R, S474A,	--	--
ENSGALG00000012798	ENSGALT00000020881	SSR1	Gallus gallus signal sequence receptor, alpha (SSR1), mRNA.	--	--	--	--	G29S,	--	--
ENSGALG00000002062	ENSGALT00000003210	SRP68	Gallus gallus signal recognition particle 68kDa (SRP68), mRNA.	--	--	--	--	K368R, S474A,	--	--
ENSGALG00000011290	ENSGALT00000066755	RPL15	60S ribosomal protein L15	Y	--	--	--	K153R,	--	--
ENSGALG00000002062	ENSGALT00000003210	SRP68	Gallus gallus signal recognition particle 68kDa (SRP68), mRNA.	--	--	--	--	K368R, S474A,	--	--
ENSGALG00000011290	ENSGALT00000066755	RPL15	60S ribosomal protein L15	Y	--	--	--	K153R,	--	--
ENSGALG00000002062	ENSGALT00000003210	SRP68	Gallus gallus signal recognition particle 68kDa (SRP68), mRNA.	--	--	--	--	K368R, S474A,	--	--
ENSGALG00000011290	ENSGALT00000066755	RPL15	60S ribosomal protein L15	Y	--	--	--	K153R,	--	--
ENSGALG00000002062	ENSGALT00000003210	SRP68	Gallus gallus signal recognition particle 68kDa (SRP68), mRNA.	--	--	--	--	K368R, S474A,	--	--
ENSGALG00000010073	ENSGALT00000039102	DDOST	Gallus gallus dolichyl-diphosphooligosaccharide--protein glycosyltransferase subunit (non-catalytic) (DDOST), mRNA.	--	--	--	--	V414M,	--	--
ENSGALG00000002062	ENSGALT00000003210	SRP68	Gallus gallus signal recognition particle 68kDa (SRP68), mRNA.	--	--	--	--	K368R, S474A,	--	--
ENSGALG00000010073	ENSGALT00000039102	DDOST	Gallus gallus dolichyl-diphosphooligosaccharide--protein glycosyltransferase subunit (non-catalytic) (DDOST), mRNA.	--	--	--	--	V414M,	--	--
ENSGALG00000002118	ENSGALT00000003307	KCNMB1	Gallus gallus potassium channel subfamily M regulatory beta subunit 1 (KCNMB1), mRNA.	--	--	--	--	N69D, M176L,	--	--
ENSGALG00000010909	ENSGALT00000017742	PRKG2	protein kinase, cGMP-dependent, type II	--	--	--	--	F232L, L303F, H356Y, A375S, D580E,	--	--
ENSGALG00000002207	ENSGALT00000073456	ATP6V1G3	ATPase H+ transporting V1 subunit G3	--	--	--	--	K31R, R115K,	--	--
ENSGALG00000003194	ENSGALT00000005063	ATP6V0A2	Gallus gallus ATPase, H+ transporting, lysosomal V0 subunit a2 (ATP6V0A2), mRNA.	--	--	--	--	V148L, A176T,	--	--
ENSGALG00000002207	ENSGALT00000073456	ATP6V1G3	ATPase H+ transporting V1 subunit G3	--	--	--	--	K31R, R115K,	--	--
ENSGALG00000010091	ENSGALT00000016414	ATP6V0B	ATPase H+ transporting V0 subunit b	--	--	--	--	V121D,	--	--
ENSGALG00000002207	ENSGALT00000073456	ATP6V1G3	ATPase H+ transporting V1 subunit G3	--	--	--	--	K31R, R115K,	--	--
ENSGALG00000013036	ENSGALT00000021281	ATP6V1E1	Gallus gallus ATPase, H+ transporting, lysosomal 31kDa, V1 subunit E1 (ATP6V1E1), mRNA.	--	--	Y	S_4_0.986*, K_10_0.982*,	N96T,	--	--
ENSGALG00000002266	ENSGALT00000003553	OGDHL	Gallus gallus oxoglutarate dehydrogenase-like (OGDHL), nuclear gene encoding mitochondrial protein, mRNA.	--	--	--	--	I428V,	--	--
ENSGALG00000003674	ENSGALT00000005822	DHTKD1	dehydrogenase E1 and transketolase domain containing 1	--	--	--	--	N353S, A472G,	--	--
ENSGALG00000002266	ENSGALT00000003553	OGDHL	Gallus gallus oxoglutarate dehydrogenase-like (OGDHL), nuclear gene encoding mitochondrial protein, mRNA.	--	--	--	--	I428V,	--	--
ENSGALG00000007931	ENSGALT00000068183	DLD	Gallus gallus dihydrolipoamide dehydrogenase (DLD), mRNA.	--	--	--	--	I115L,	--	--
ENSGALG00000002272	ENSGALT00000003564	NOC4L	Gallus gallus nucleolar complex associated 4 homolog (NOC4L), mRNA.	--	--	--	--	E488V,	--	--
ENSGALG00000002624	ENSGALT00000004133	BMS1	ribosome biogenesis protein BMS1 homolog	--	--	--	--	E499G, A623G, F631L, E722D, R736H, M1110I,	--	--
ENSGALG00000002272	ENSGALT00000003564	NOC4L	Gallus gallus nucleolar complex associated 4 homolog (NOC4L), mRNA.	--	--	--	--	E488V,	--	--
ENSGALG00000003906	ENSGALT00000006206	MPHOSPH10	M-phase phosphoprotein 10	--	--	--	--	T140A, S147N, K244E, N272D, I286V, E589G, L648S,	--	--
ENSGALG00000002272	ENSGALT00000003564	NOC4L	Gallus gallus nucleolar complex associated 4 homolog (NOC4L), mRNA.	--	--	--	--	E488V,	--	--
ENSGALG00000005558	ENSGALT00000008918	TBL3	transducin beta-like protein 3	--	--	--	--	V278A, T647S,	--	--
ENSGALG00000002272	ENSGALT00000003564	NOC4L	Gallus gallus nucleolar complex associated 4 homolog (NOC4L), mRNA.	--	--	--	--	E488V,	--	--
ENSGALG00000010227	ENSGALT00000016625	KRR1	Gallus gallus KRR1, small subunit (SSU) processome component, homolog (yeast) (KRR1), mRNA.	--	--	--	--	K306R,	--	--
ENSGALG00000002272	ENSGALT00000003564	NOC4L	Gallus gallus nucleolar complex associated 4 homolog (NOC4L), mRNA.	--	--	--	--	E488V,	--	--
ENSGALG00000011643	ENSGALT00000019028	UTP20	UTP20, small subunit processome component	--	--	--	--	A603V, K913R, T1216I, V1284M, S1613T, V1825A, P2062R,	--	--
ENSGALG00000002272	ENSGALT00000003564	NOC4L	Gallus gallus nucleolar complex associated 4 homolog (NOC4L), mRNA.	--	--	--	--	E488V,	--	--
ENSGALG00000014791	ENSGALT00000023879	WDR3	Gallus gallus WD repeat domain 3 (WDR3), mRNA.	--	--	Y	K_159_0.994**,	A244T, L378F, A394P, V562A, V686I,	--	--
ENSGALG00000002272	ENSGALT00000003564	NOC4L	Gallus gallus nucleolar complex associated 4 homolog (NOC4L), mRNA.	--	--	--	--	E488V,	--	--
ENSGALG00000013510	ENSGALT00000029725	UTP15	Gallus gallus UTP15, U3 small nucleolar ribonucleoprotein, homolog (S. cerevisiae) (UTP15), mRNA.	--	--	--	--	I181V, S327P,	--	--
ENSGALG00000002531	ENSGALT00000003987	SF3B3	splicing factor 3b subunit 3	Y	--	--	--	H356Q, N671D,	--	--
ENSGALG00000000988	ENSGALT00000001458	EFTUD2	116 kDa U5 small nuclear ribonucleoprotein component	--	--	--	--	L783V,	--	--
ENSGALG00000002531	ENSGALT00000003987	SF3B3	splicing factor 3b subunit 3	Y	--	--	--	H356Q, N671D,	--	--
ENSGALG00000000988	ENSGALT00000001458	EFTUD2	116 kDa U5 small nuclear ribonucleoprotein component	--	--	--	--	L783V,	--	--
ENSGALG00000002531	ENSGALT00000003987	SF3B3	splicing factor 3b subunit 3	Y	--	--	--	H356Q, N671D,	--	--
ENSGALG00000000988	ENSGALT00000001458	EFTUD2	116 kDa U5 small nuclear ribonucleoprotein component	--	--	--	--	L783V,	--	--
ENSGALG00000002531	ENSGALT00000003987	SF3B3	splicing factor 3b subunit 3	Y	--	--	--	H356Q, N671D,	--	--
ENSGALG00000002943	ENSGALT00000004650	PRPF8	pre-mRNA processing factor 8	--	--	--	--	S1713R,	--	--
ENSGALG00000002531	ENSGALT00000003987	SF3B3	splicing factor 3b subunit 3	Y	--	--	--	H356Q, N671D,	--	--
ENSGALG00000002943	ENSGALT00000004650	PRPF8	pre-mRNA processing factor 8	--	--	--	--	S1713R,	--	--
ENSGALG00000002531	ENSGALT00000003987	SF3B3	splicing factor 3b subunit 3	Y	--	--	--	H356Q, N671D,	--	--
ENSGALG00000002943	ENSGALT00000004650	PRPF8	pre-mRNA processing factor 8	--	--	--	--	S1713R,	--	--
ENSGALG00000002531	ENSGALT00000003987	SF3B3	splicing factor 3b subunit 3	Y	--	--	--	H356Q, N671D,	--	--
ENSGALG00000004108	ENSGALT00000006533	CCAR1	cell division cycle and apoptosis regulator 1	--	--	--	--	V871E,	--	--
ENSGALG00000002531	ENSGALT00000003987	SF3B3	splicing factor 3b subunit 3	Y	--	--	--	H356Q, N671D,	--	--
ENSGALG00000004108	ENSGALT00000006533	CCAR1	cell division cycle and apoptosis regulator 1	--	--	--	--	V871E,	--	--
ENSGALG00000002531	ENSGALT00000003987	SF3B3	splicing factor 3b subunit 3	Y	--	--	--	H356Q, N671D,	--	--
ENSGALG00000004108	ENSGALT00000006533	CCAR1	cell division cycle and apoptosis regulator 1	--	--	--	--	V871E,	--	--
ENSGALG00000002531	ENSGALT00000003987	SF3B3	splicing factor 3b subunit 3	Y	--	--	--	H356Q, N671D,	--	--
ENSGALG00000008038	ENSGALT00000013044	SF3B1	splicing factor 3b subunit 1	--	--	--	--	D60E,	--	--
ENSGALG00000002531	ENSGALT00000003987	SF3B3	splicing factor 3b subunit 3	Y	--	--	--	H356Q, N671D,	--	--
ENSGALG00000008038	ENSGALT00000013044	SF3B1	splicing factor 3b subunit 1	--	--	--	--	D60E,	--	--
ENSGALG00000002531	ENSGALT00000003987	SF3B3	splicing factor 3b subunit 3	Y	--	--	--	H356Q, N671D,	--	--
ENSGALG00000008038	ENSGALT00000013044	SF3B1	splicing factor 3b subunit 1	--	--	--	--	D60E,	--	--
ENSGALG00000002531	ENSGALT00000003987	SF3B3	splicing factor 3b subunit 3	Y	--	--	--	H356Q, N671D,	--	--
ENSGALG00000008038	ENSGALT00000013044	SF3B1	splicing factor 3b subunit 1	--	--	--	--	D60E,	--	--
ENSGALG00000002531	ENSGALT00000003987	SF3B3	splicing factor 3b subunit 3	Y	--	--	--	H356Q, N671D,	--	--
ENSGALG00000008038	ENSGALT00000013044	SF3B1	splicing factor 3b subunit 1	--	--	--	--	D60E,	--	--
ENSGALG00000002531	ENSGALT00000003987	SF3B3	splicing factor 3b subunit 3	Y	--	--	--	H356Q, N671D,	--	--
ENSGALG00000010783	ENSGALT00000017538	CPSF2	Gallus gallus cleavage and polyadenylation specific factor 2, 100kDa (CPSF2), mRNA.	--	--	--	--	A425V,	--	--
ENSGALG00000002531	ENSGALT00000003987	SF3B3	splicing factor 3b subunit 3	Y	--	--	--	H356Q, N671D,	--	--
ENSGALG00000010783	ENSGALT00000017538	CPSF2	Gallus gallus cleavage and polyadenylation specific factor 2, 100kDa (CPSF2), mRNA.	--	--	--	--	A425V,	--	--
ENSGALG00000002531	ENSGALT00000003987	SF3B3	splicing factor 3b subunit 3	Y	--	--	--	H356Q, N671D,	--	--
ENSGALG00000010783	ENSGALT00000017538	CPSF2	Gallus gallus cleavage and polyadenylation specific factor 2, 100kDa (CPSF2), mRNA.	--	--	--	--	A425V,	--	--
ENSGALG00000002531	ENSGALT00000003987	SF3B3	splicing factor 3b subunit 3	Y	--	--	--	H356Q, N671D,	--	--
ENSGALG00000011036	ENSGALT00000076280	HNRNPA2B1	heterogeneous nuclear ribonucleoproteins A2/B1	Y	--	--	--	L167V,	--	--
ENSGALG00000002531	ENSGALT00000003987	SF3B3	splicing factor 3b subunit 3	Y	--	--	--	H356Q, N671D,	--	--
ENSGALG00000011036	ENSGALT00000076280	HNRNPA2B1	heterogeneous nuclear ribonucleoproteins A2/B1	Y	--	--	--	L167V,	--	--
ENSGALG00000002531	ENSGALT00000003987	SF3B3	splicing factor 3b subunit 3	Y	--	--	--	H356Q, N671D,	--	--
ENSGALG00000011036	ENSGALT00000076280	HNRNPA2B1	heterogeneous nuclear ribonucleoproteins A2/B1	Y	--	--	--	L167V,	--	--
ENSGALG00000002531	ENSGALT00000003987	SF3B3	splicing factor 3b subunit 3	Y	--	--	--	H356Q, N671D,	--	--
ENSGALG00000011953	ENSGALT00000019497	PHF5A	Gallus gallus PHD finger protein 5A (PHF5A), mRNA.	--	--	--	--	A18G,	--	--
ENSGALG00000002531	ENSGALT00000003987	SF3B3	splicing factor 3b subunit 3	Y	--	--	--	H356Q, N671D,	--	--
ENSGALG00000011953	ENSGALT00000019497	PHF5A	Gallus gallus PHD finger protein 5A (PHF5A), mRNA.	--	--	--	--	A18G,	--	--
ENSGALG00000002556	ENSGALT00000055126	NGF	Gallus gallus nerve growth factor (beta polypeptide) (NGF), transcript variant 2, mRNA.	--	--	Y	--	P181S,	--	--
ENSGALG00000005505	ENSGALT00000008754	PIK3CB	Gallus gallus phosphatidylinositol-4,5-bisphosphate 3-kinase, catalytic subunit beta (PIK3CB), mRNA.	--	--	--	--	A144S, V678I,	--	--
ENSGALG00000002556	ENSGALT00000055126	NGF	Gallus gallus nerve growth factor (beta polypeptide) (NGF), transcript variant 2, mRNA.	--	--	Y	--	P181S,	--	--
ENSGALG00000005505	ENSGALT00000008754	PIK3CB	Gallus gallus phosphatidylinositol-4,5-bisphosphate 3-kinase, catalytic subunit beta (PIK3CB), mRNA.	--	--	--	--	A144S, V678I,	--	--
ENSGALG00000002556	ENSGALT00000055126	NGF	Gallus gallus nerve growth factor (beta polypeptide) (NGF), transcript variant 2, mRNA.	--	--	Y	--	P181S,	--	--
ENSGALG00000005505	ENSGALT00000008754	PIK3CB	Gallus gallus phosphatidylinositol-4,5-bisphosphate 3-kinase, catalytic subunit beta (PIK3CB), mRNA.	--	--	--	--	A144S, V678I,	--	--
ENSGALG00000002556	ENSGALT00000055126	NGF	Gallus gallus nerve growth factor (beta polypeptide) (NGF), transcript variant 2, mRNA.	--	--	Y	--	P181S,	--	--
ENSGALG00000007932	ENSGALT00000012888	TRAF6	TNF receptor associated factor 6	--	--	--	--	S245N, P287T,	--	--
ENSGALG00000002556	ENSGALT00000055126	NGF	Gallus gallus nerve growth factor (beta polypeptide) (NGF), transcript variant 2, mRNA.	--	--	Y	--	P181S,	--	--
ENSGALG00000007932	ENSGALT00000012888	TRAF6	TNF receptor associated factor 6	--	--	--	--	S245N, P287T,	--	--
ENSGALG00000002556	ENSGALT00000055126	NGF	Gallus gallus nerve growth factor (beta polypeptide) (NGF), transcript variant 2, mRNA.	--	--	Y	--	P181S,	--	--
ENSGALG00000007932	ENSGALT00000012888	TRAF6	TNF receptor associated factor 6	--	--	--	--	S245N, P287T,	--	--
ENSGALG00000002556	ENSGALT00000055126	NGF	Gallus gallus nerve growth factor (beta polypeptide) (NGF), transcript variant 2, mRNA.	--	--	Y	--	P181S,	--	--
ENSGALG00000007932	ENSGALT00000012888	TRAF6	TNF receptor associated factor 6	--	--	--	--	S245N, P287T,	--	--
ENSGALG00000002556	ENSGALT00000055126	NGF	Gallus gallus nerve growth factor (beta polypeptide) (NGF), transcript variant 2, mRNA.	--	--	Y	--	P181S,	--	--
ENSGALG00000007932	ENSGALT00000012888	TRAF6	TNF receptor associated factor 6	--	--	--	--	S245N, P287T,	--	--
ENSGALG00000002556	ENSGALT00000055126	NGF	Gallus gallus nerve growth factor (beta polypeptide) (NGF), transcript variant 2, mRNA.	--	--	Y	--	P181S,	--	--
ENSGALG00000015326	ENSGALT00000024737	CLTA	Gallus gallus clathrin, light chain A (CLTA), mRNA.	--	--	--	--	E83V,	--	--
ENSGALG00000002556	ENSGALT00000055126	NGF	Gallus gallus nerve growth factor (beta polypeptide) (NGF), transcript variant 2, mRNA.	--	--	Y	--	P181S,	--	--
ENSGALG00000015326	ENSGALT00000024737	CLTA	Gallus gallus clathrin, light chain A (CLTA), mRNA.	--	--	--	--	E83V,	--	--
ENSGALG00000002556	ENSGALT00000055126	NGF	Gallus gallus nerve growth factor (beta polypeptide) (NGF), transcript variant 2, mRNA.	--	--	Y	--	P181S,	--	--
ENSGALG00000015326	ENSGALT00000024737	CLTA	Gallus gallus clathrin, light chain A (CLTA), mRNA.	--	--	--	--	E83V,	--	--
ENSGALG00000002556	ENSGALT00000055126	NGF	Gallus gallus nerve growth factor (beta polypeptide) (NGF), transcript variant 2, mRNA.	--	--	Y	--	P181S,	--	--
ENSGALG00000009364	ENSGALT00000039316	PRKCI	Gallus gallus protein kinase C, iota (PRKCI), mRNA.	--	--	--	--	E192D,	--	--
ENSGALG00000002556	ENSGALT00000055126	NGF	Gallus gallus nerve growth factor (beta polypeptide) (NGF), transcript variant 2, mRNA.	--	--	Y	--	P181S,	--	--
ENSGALG00000009364	ENSGALT00000039316	PRKCI	Gallus gallus protein kinase C, iota (PRKCI), mRNA.	--	--	--	--	E192D,	--	--
ENSGALG00000002556	ENSGALT00000055126	NGF	Gallus gallus nerve growth factor (beta polypeptide) (NGF), transcript variant 2, mRNA.	--	--	Y	--	P181S,	--	--
ENSGALG00000009364	ENSGALT00000039316	PRKCI	Gallus gallus protein kinase C, iota (PRKCI), mRNA.	--	--	--	--	E192D,	--	--
ENSGALG00000002588	ENSGALT00000004076	PPARD	Gallus gallus peroxisome proliferator-activated receptor delta (PPARD), mRNA.	--	--	Y	--	V24A,	--	--
ENSGALG00000001708	ENSGALT00000002623	MED1	mediator complex subunit 1	--	--	Y	--	V72G, P655A, T959A,	V72G,	Y
ENSGALG00000002588	ENSGALT00000004076	PPARD	Gallus gallus peroxisome proliferator-activated receptor delta (PPARD), mRNA.	--	--	Y	--	V24A,	--	--
ENSGALG00000003759	ENSGALT00000005967	RORA	Gallus gallus RAR-related orphan receptor A (RORA), mRNA.	--	--	--	--	E252D,	--	--
ENSGALG00000002588	ENSGALT00000004076	PPARD	Gallus gallus peroxisome proliferator-activated receptor delta (PPARD), mRNA.	--	--	Y	--	V24A,	--	--
ENSGALG00000010035	ENSGALT00000078228	NR3C2	Gallus gallus nuclear receptor subfamily 3, group C, member 2 (NR3C2), mRNA.	--	--	--	--	I129T, A673G,	--	--
ENSGALG00000002588	ENSGALT00000004076	PPARD	Gallus gallus peroxisome proliferator-activated receptor delta (PPARD), mRNA.	--	--	Y	--	V24A,	--	--
ENSGALG00000011801	ENSGALT00000019259	ESR2	Gallus gallus estrogen receptor 2 (ER beta) (ESR2), mRNA.	--	--	--	--	L34F, V71M,	--	--
ENSGALG00000002588	ENSGALT00000004076	PPARD	Gallus gallus peroxisome proliferator-activated receptor delta (PPARD), mRNA.	--	--	Y	--	V24A,	--	--
ENSGALG00000012973	ENSGALT00000021168	ESR1	Gallus gallus estrogen receptor 1 (ESR1), mRNA.	--	--	--	--	S40G,	--	--
ENSGALG00000002588	ENSGALT00000004076	PPARD	Gallus gallus peroxisome proliferator-activated receptor delta (PPARD), mRNA.	--	--	Y	--	V24A,	--	--
ENSGALG00000013568	ENSGALT00000022087	NR4A3	nuclear receptor subfamily 4 group A member 3	--	--	--	--	P135T,	--	--
ENSGALG00000002624	ENSGALT00000004133	BMS1	ribosome biogenesis protein BMS1 homolog	--	--	--	--	E499G, A623G, F631L, E722D, R736H, M1110I,	--	--
ENSGALG00000002272	ENSGALT00000003564	NOC4L	Gallus gallus nucleolar complex associated 4 homolog (NOC4L), mRNA.	--	--	--	--	E488V,	--	--
ENSGALG00000002624	ENSGALT00000004133	BMS1	ribosome biogenesis protein BMS1 homolog	--	--	--	--	E499G, A623G, F631L, E722D, R736H, M1110I,	--	--
ENSGALG00000010227	ENSGALT00000016625	KRR1	Gallus gallus KRR1, small subunit (SSU) processome component, homolog (yeast) (KRR1), mRNA.	--	--	--	--	K306R,	--	--
ENSGALG00000002624	ENSGALT00000004133	BMS1	ribosome biogenesis protein BMS1 homolog	--	--	--	--	E499G, A623G, F631L, E722D, R736H, M1110I,	--	--
ENSGALG00000011643	ENSGALT00000019028	UTP20	UTP20, small subunit processome component	--	--	--	--	A603V, K913R, T1216I, V1284M, S1613T, V1825A, P2062R,	--	--
ENSGALG00000002655	ENSGALT00000004182	ITGAV	Gallus gallus integrin, alpha V (ITGAV), mRNA.	--	--	Y	--	K216R, N508D, I832M,	--	--
ENSGALG00000000379	ENSGALT00000000519	ITGB3	Gallus gallus Integrin beta (RP11-290H9.2), mRNA.	--	--	--	--	T81M, D296N, F298V,	--	--
ENSGALG00000002655	ENSGALT00000004182	ITGAV	Gallus gallus integrin, alpha V (ITGAV), mRNA.	--	--	Y	--	K216R, N508D, I832M,	--	--
ENSGALG00000016480	ENSGALT00000026589	SDC1	syndecan 1	--	--	--	--	S133N, A186T,	--	--
ENSGALG00000002689	ENSGALT00000004236	NUP35	nucleoporin 35	--	--	--	--	S140N, S261T, S283T,	--	--
ENSGALG00000007974	ENSGALT00000012947	NUP85	Gallus gallus nucleoporin 85kDa (NUP85), mRNA.	--	--	--	--	P71R, V121I,	--	--
ENSGALG00000002689	ENSGALT00000004236	NUP35	nucleoporin 35	--	--	--	--	S140N, S261T, S283T,	--	--
ENSGALG00000007974	ENSGALT00000012947	NUP85	Gallus gallus nucleoporin 85kDa (NUP85), mRNA.	--	--	--	--	P71R, V121I,	--	--
ENSGALG00000002689	ENSGALT00000004236	NUP35	nucleoporin 35	--	--	--	--	S140N, S261T, S283T,	--	--
ENSGALG00000007974	ENSGALT00000012947	NUP85	Gallus gallus nucleoporin 85kDa (NUP85), mRNA.	--	--	--	--	P71R, V121I,	--	--
ENSGALG00000002689	ENSGALT00000004236	NUP35	nucleoporin 35	--	--	--	--	S140N, S261T, S283T,	--	--
ENSGALG00000010314	ENSGALT00000016792	NEK9	NIMA related kinase 9	--	--	--	--	M163T, A893T,	--	--
ENSGALG00000002689	ENSGALT00000004236	NUP35	nucleoporin 35	--	--	--	--	S140N, S261T, S283T,	--	--
ENSGALG00000011091	ENSGALT00000018070	NUP133	nucleoporin 133	--	--	--	--	I32V, S114A, V180M, Q248R, Q253R, S366G, F370L, L381F, R665K, T859A, V970I, L1054F,	--	--
ENSGALG00000002689	ENSGALT00000004236	NUP35	nucleoporin 35	--	--	--	--	S140N, S261T, S283T,	--	--
ENSGALG00000011091	ENSGALT00000018070	NUP133	nucleoporin 133	--	--	--	--	I32V, S114A, V180M, Q248R, Q253R, S366G, F370L, L381F, R665K, T859A, V970I, L1054F,	--	--
ENSGALG00000002689	ENSGALT00000004236	NUP35	nucleoporin 35	--	--	--	--	S140N, S261T, S283T,	--	--
ENSGALG00000011091	ENSGALT00000018070	NUP133	nucleoporin 133	--	--	--	--	I32V, S114A, V180M, Q248R, Q253R, S366G, F370L, L381F, R665K, T859A, V970I, L1054F,	--	--
ENSGALG00000002689	ENSGALT00000004236	NUP35	nucleoporin 35	--	--	--	--	S140N, S261T, S283T,	--	--
ENSGALG00000012387	ENSGALT00000020225	NUP43	nucleoporin 43	--	--	--	--	N106S, Y120C, I185V, I196V,	--	--
ENSGALG00000002689	ENSGALT00000004236	NUP35	nucleoporin 35	--	--	--	--	S140N, S261T, S283T,	--	--
ENSGALG00000012387	ENSGALT00000020225	NUP43	nucleoporin 43	--	--	--	--	N106S, Y120C, I185V, I196V,	--	--
ENSGALG00000002689	ENSGALT00000004236	NUP35	nucleoporin 35	--	--	--	--	S140N, S261T, S283T,	--	--
ENSGALG00000012387	ENSGALT00000020225	NUP43	nucleoporin 43	--	--	--	--	N106S, Y120C, I185V, I196V,	--	--
ENSGALG00000002689	ENSGALT00000004236	NUP35	nucleoporin 35	--	--	--	--	S140N, S261T, S283T,	--	--
ENSGALG00000012759	ENSGALT00000075720	NUP37	Gallus gallus nucleoporin 37kDa (NUP37), mRNA.	--	--	--	--	D245E,	--	--
ENSGALG00000002689	ENSGALT00000004236	NUP35	nucleoporin 35	--	--	--	--	S140N, S261T, S283T,	--	--
ENSGALG00000012759	ENSGALT00000075720	NUP37	Gallus gallus nucleoporin 37kDa (NUP37), mRNA.	--	--	--	--	D245E,	--	--
ENSGALG00000002689	ENSGALT00000004236	NUP35	nucleoporin 35	--	--	--	--	S140N, S261T, S283T,	--	--
ENSGALG00000012759	ENSGALT00000075720	NUP37	Gallus gallus nucleoporin 37kDa (NUP37), mRNA.	--	--	--	--	D245E,	--	--
ENSGALG00000002689	ENSGALT00000004236	NUP35	nucleoporin 35	--	--	--	--	S140N, S261T, S283T,	--	--
ENSGALG00000014222	ENSGALT00000022998	NUP50	Gallus gallus nucleoporin 50kDa (NUP50), mRNA.	--	--	--	--	G83A, V441A,	--	--
ENSGALG00000002689	ENSGALT00000004236	NUP35	nucleoporin 35	--	--	--	--	S140N, S261T, S283T,	--	--
ENSGALG00000014222	ENSGALT00000022998	NUP50	Gallus gallus nucleoporin 50kDa (NUP50), mRNA.	--	--	--	--	G83A, V441A,	--	--
ENSGALG00000002689	ENSGALT00000004236	NUP35	nucleoporin 35	--	--	--	--	S140N, S261T, S283T,	--	--
ENSGALG00000014222	ENSGALT00000022998	NUP50	Gallus gallus nucleoporin 50kDa (NUP50), mRNA.	--	--	--	--	G83A, V441A,	--	--
ENSGALG00000002708	ENSGALT00000004272	LINGO1	Gallus gallus leucine rich repeat and Ig domain containing 1 (LINGO1), mRNA.	--	--	--	--	Q188H,	--	--
ENSGALG00000005594	ENSGALT00000008974	OMG	oligodendrocyte myelin glycoprotein	--	--	--	--	T365A,	--	--
ENSGALG00000002728	ENSGALT00000004306	SLC16A3	Gallus gallus solute carrier family 16 (monocarboxylate transporter), member 3 (SLC16A3), mRNA.	--	--	--	--	P441A,	--	--
ENSGALG00000001717	ENSGALT00000002634	SLC16A1	Gallus gallus solute carrier family 16 (monocarboxylate transporter), member 1 (SLC16A1), mRNA.	--	--	--	--	A71G, G226A,	--	--
ENSGALG00000002943	ENSGALT00000004650	PRPF8	pre-mRNA processing factor 8	--	--	--	--	S1713R,	--	--
ENSGALG00000000988	ENSGALT00000001458	EFTUD2	116 kDa U5 small nuclear ribonucleoprotein component	--	--	--	--	L783V,	--	--
ENSGALG00000002943	ENSGALT00000004650	PRPF8	pre-mRNA processing factor 8	--	--	--	--	S1713R,	--	--
ENSGALG00000000988	ENSGALT00000001458	EFTUD2	116 kDa U5 small nuclear ribonucleoprotein component	--	--	--	--	L783V,	--	--
ENSGALG00000002943	ENSGALT00000004650	PRPF8	pre-mRNA processing factor 8	--	--	--	--	S1713R,	--	--
ENSGALG00000000988	ENSGALT00000001458	EFTUD2	116 kDa U5 small nuclear ribonucleoprotein component	--	--	--	--	L783V,	--	--
ENSGALG00000002943	ENSGALT00000004650	PRPF8	pre-mRNA processing factor 8	--	--	--	--	S1713R,	--	--
ENSGALG00000000988	ENSGALT00000001458	EFTUD2	116 kDa U5 small nuclear ribonucleoprotein component	--	--	--	--	L783V,	--	--
ENSGALG00000002943	ENSGALT00000004650	PRPF8	pre-mRNA processing factor 8	--	--	--	--	S1713R,	--	--
ENSGALG00000000988	ENSGALT00000001458	EFTUD2	116 kDa U5 small nuclear ribonucleoprotein component	--	--	--	--	L783V,	--	--
ENSGALG00000002943	ENSGALT00000004650	PRPF8	pre-mRNA processing factor 8	--	--	--	--	S1713R,	--	--
ENSGALG00000002531	ENSGALT00000003987	SF3B3	splicing factor 3b subunit 3	Y	--	--	--	H356Q, N671D,	--	--
ENSGALG00000002943	ENSGALT00000004650	PRPF8	pre-mRNA processing factor 8	--	--	--	--	S1713R,	--	--
ENSGALG00000002531	ENSGALT00000003987	SF3B3	splicing factor 3b subunit 3	Y	--	--	--	H356Q, N671D,	--	--
ENSGALG00000002943	ENSGALT00000004650	PRPF8	pre-mRNA processing factor 8	--	--	--	--	S1713R,	--	--
ENSGALG00000002531	ENSGALT00000003987	SF3B3	splicing factor 3b subunit 3	Y	--	--	--	H356Q, N671D,	--	--
ENSGALG00000002943	ENSGALT00000004650	PRPF8	pre-mRNA processing factor 8	--	--	--	--	S1713R,	--	--
ENSGALG00000004108	ENSGALT00000006533	CCAR1	cell division cycle and apoptosis regulator 1	--	--	--	--	V871E,	--	--
ENSGALG00000002943	ENSGALT00000004650	PRPF8	pre-mRNA processing factor 8	--	--	--	--	S1713R,	--	--
ENSGALG00000004108	ENSGALT00000006533	CCAR1	cell division cycle and apoptosis regulator 1	--	--	--	--	V871E,	--	--
ENSGALG00000002943	ENSGALT00000004650	PRPF8	pre-mRNA processing factor 8	--	--	--	--	S1713R,	--	--
ENSGALG00000004108	ENSGALT00000006533	CCAR1	cell division cycle and apoptosis regulator 1	--	--	--	--	V871E,	--	--
ENSGALG00000002943	ENSGALT00000004650	PRPF8	pre-mRNA processing factor 8	--	--	--	--	S1713R,	--	--
ENSGALG00000008038	ENSGALT00000013044	SF3B1	splicing factor 3b subunit 1	--	--	--	--	D60E,	--	--
ENSGALG00000002943	ENSGALT00000004650	PRPF8	pre-mRNA processing factor 8	--	--	--	--	S1713R,	--	--
ENSGALG00000008038	ENSGALT00000013044	SF3B1	splicing factor 3b subunit 1	--	--	--	--	D60E,	--	--
ENSGALG00000002943	ENSGALT00000004650	PRPF8	pre-mRNA processing factor 8	--	--	--	--	S1713R,	--	--
ENSGALG00000008038	ENSGALT00000013044	SF3B1	splicing factor 3b subunit 1	--	--	--	--	D60E,	--	--
ENSGALG00000002943	ENSGALT00000004650	PRPF8	pre-mRNA processing factor 8	--	--	--	--	S1713R,	--	--
ENSGALG00000009257	ENSGALT00000015067	PLRG1	pleiotropic regulator 1	--	--	--	--	N415S,	--	--
ENSGALG00000002943	ENSGALT00000004650	PRPF8	pre-mRNA processing factor 8	--	--	--	--	S1713R,	--	--
ENSGALG00000010783	ENSGALT00000017538	CPSF2	Gallus gallus cleavage and polyadenylation specific factor 2, 100kDa (CPSF2), mRNA.	--	--	--	--	A425V,	--	--
ENSGALG00000002943	ENSGALT00000004650	PRPF8	pre-mRNA processing factor 8	--	--	--	--	S1713R,	--	--
ENSGALG00000010783	ENSGALT00000017538	CPSF2	Gallus gallus cleavage and polyadenylation specific factor 2, 100kDa (CPSF2), mRNA.	--	--	--	--	A425V,	--	--
ENSGALG00000002943	ENSGALT00000004650	PRPF8	pre-mRNA processing factor 8	--	--	--	--	S1713R,	--	--
ENSGALG00000010783	ENSGALT00000017538	CPSF2	Gallus gallus cleavage and polyadenylation specific factor 2, 100kDa (CPSF2), mRNA.	--	--	--	--	A425V,	--	--
ENSGALG00000002943	ENSGALT00000004650	PRPF8	pre-mRNA processing factor 8	--	--	--	--	S1713R,	--	--
ENSGALG00000011036	ENSGALT00000076280	HNRNPA2B1	heterogeneous nuclear ribonucleoproteins A2/B1	Y	--	--	--	L167V,	--	--
ENSGALG00000002943	ENSGALT00000004650	PRPF8	pre-mRNA processing factor 8	--	--	--	--	S1713R,	--	--
ENSGALG00000011036	ENSGALT00000076280	HNRNPA2B1	heterogeneous nuclear ribonucleoproteins A2/B1	Y	--	--	--	L167V,	--	--
ENSGALG00000002943	ENSGALT00000004650	PRPF8	pre-mRNA processing factor 8	--	--	--	--	S1713R,	--	--
ENSGALG00000011036	ENSGALT00000076280	HNRNPA2B1	heterogeneous nuclear ribonucleoproteins A2/B1	Y	--	--	--	L167V,	--	--
ENSGALG00000002981	ENSGALT00000004716	ERCC4	ERCC excision repair 4, endonuclease catalytic subunit	--	--	--	--	K441E, N472K, S734A,	--	--
ENSGALG00000003072	ENSGALT00000004849	RPA1	Replication protein A 70 kDa DNA-binding subunit	--	--	--	--	T348A, N436S,	--	--
ENSGALG00000002981	ENSGALT00000004716	ERCC4	ERCC excision repair 4, endonuclease catalytic subunit	--	--	--	--	K441E, N472K, S734A,	--	--
ENSGALG00000003072	ENSGALT00000004849	RPA1	Replication protein A 70 kDa DNA-binding subunit	--	--	--	--	T348A, N436S,	--	--
ENSGALG00000002981	ENSGALT00000004716	ERCC4	ERCC excision repair 4, endonuclease catalytic subunit	--	--	--	--	K441E, N472K, S734A,	--	--
ENSGALG00000003072	ENSGALT00000004849	RPA1	Replication protein A 70 kDa DNA-binding subunit	--	--	--	--	T348A, N436S,	--	--
ENSGALG00000002981	ENSGALT00000004716	ERCC4	ERCC excision repair 4, endonuclease catalytic subunit	--	--	--	--	K441E, N472K, S734A,	--	--
ENSGALG00000003072	ENSGALT00000004849	RPA1	Replication protein A 70 kDa DNA-binding subunit	--	--	--	--	T348A, N436S,	--	--
ENSGALG00000002981	ENSGALT00000004716	ERCC4	ERCC excision repair 4, endonuclease catalytic subunit	--	--	--	--	K441E, N472K, S734A,	--	--
ENSGALG00000003072	ENSGALT00000004849	RPA1	Replication protein A 70 kDa DNA-binding subunit	--	--	--	--	T348A, N436S,	--	--
ENSGALG00000002981	ENSGALT00000004716	ERCC4	ERCC excision repair 4, endonuclease catalytic subunit	--	--	--	--	K441E, N472K, S734A,	--	--
ENSGALG00000006357	ENSGALT00000010275	XPC	XPC complex subunit, DNA damage recognition and repair factor	--	--	--	--	T333M, S356T, T358A, E410K, S419G, P615A,	--	--
ENSGALG00000002981	ENSGALT00000004716	ERCC4	ERCC excision repair 4, endonuclease catalytic subunit	--	--	--	--	K441E, N472K, S734A,	--	--
ENSGALG00000006357	ENSGALT00000010275	XPC	XPC complex subunit, DNA damage recognition and repair factor	--	--	--	--	T333M, S356T, T358A, E410K, S419G, P615A,	--	--
ENSGALG00000002981	ENSGALT00000004716	ERCC4	ERCC excision repair 4, endonuclease catalytic subunit	--	--	--	--	K441E, N472K, S734A,	--	--
ENSGALG00000006357	ENSGALT00000010275	XPC	XPC complex subunit, DNA damage recognition and repair factor	--	--	--	--	T333M, S356T, T358A, E410K, S419G, P615A,	--	--
ENSGALG00000002981	ENSGALT00000004716	ERCC4	ERCC excision repair 4, endonuclease catalytic subunit	--	--	--	--	K441E, N472K, S734A,	--	--
ENSGALG00000006357	ENSGALT00000010275	XPC	XPC complex subunit, DNA damage recognition and repair factor	--	--	--	--	T333M, S356T, T358A, E410K, S419G, P615A,	--	--
ENSGALG00000002981	ENSGALT00000004716	ERCC4	ERCC excision repair 4, endonuclease catalytic subunit	--	--	--	--	K441E, N472K, S734A,	--	--
ENSGALG00000006357	ENSGALT00000010275	XPC	XPC complex subunit, DNA damage recognition and repair factor	--	--	--	--	T333M, S356T, T358A, E410K, S419G, P615A,	--	--
ENSGALG00000002985	ENSGALT00000054462	UTP18	UTP18, small subunit processome component	--	--	--	--	V222A,	--	--
ENSGALG00000005558	ENSGALT00000008918	TBL3	transducin beta-like protein 3	--	--	--	--	V278A, T647S,	--	--
ENSGALG00000002985	ENSGALT00000054462	UTP18	UTP18, small subunit processome component	--	--	--	--	V222A,	--	--
ENSGALG00000014791	ENSGALT00000023879	WDR3	Gallus gallus WD repeat domain 3 (WDR3), mRNA.	--	--	Y	K_159_0.994**,	A244T, L378F, A394P, V562A, V686I,	--	--
ENSGALG00000002985	ENSGALT00000054462	UTP18	UTP18, small subunit processome component	--	--	--	--	V222A,	--	--
ENSGALG00000013510	ENSGALT00000029725	UTP15	Gallus gallus UTP15, U3 small nucleolar ribonucleoprotein, homolog (S. cerevisiae) (UTP15), mRNA.	--	--	--	--	I181V, S327P,	--	--
ENSGALG00000003072	ENSGALT00000004849	RPA1	Replication protein A 70 kDa DNA-binding subunit	--	--	--	--	T348A, N436S,	--	--
ENSGALG00000002981	ENSGALT00000004716	ERCC4	ERCC excision repair 4, endonuclease catalytic subunit	--	--	--	--	K441E, N472K, S734A,	--	--
ENSGALG00000003072	ENSGALT00000004849	RPA1	Replication protein A 70 kDa DNA-binding subunit	--	--	--	--	T348A, N436S,	--	--
ENSGALG00000002981	ENSGALT00000004716	ERCC4	ERCC excision repair 4, endonuclease catalytic subunit	--	--	--	--	K441E, N472K, S734A,	--	--
ENSGALG00000003072	ENSGALT00000004849	RPA1	Replication protein A 70 kDa DNA-binding subunit	--	--	--	--	T348A, N436S,	--	--
ENSGALG00000002981	ENSGALT00000004716	ERCC4	ERCC excision repair 4, endonuclease catalytic subunit	--	--	--	--	K441E, N472K, S734A,	--	--
ENSGALG00000003072	ENSGALT00000004849	RPA1	Replication protein A 70 kDa DNA-binding subunit	--	--	--	--	T348A, N436S,	--	--
ENSGALG00000002981	ENSGALT00000004716	ERCC4	ERCC excision repair 4, endonuclease catalytic subunit	--	--	--	--	K441E, N472K, S734A,	--	--
ENSGALG00000003072	ENSGALT00000004849	RPA1	Replication protein A 70 kDa DNA-binding subunit	--	--	--	--	T348A, N436S,	--	--
ENSGALG00000002981	ENSGALT00000004716	ERCC4	ERCC excision repair 4, endonuclease catalytic subunit	--	--	--	--	K441E, N472K, S734A,	--	--
ENSGALG00000003072	ENSGALT00000004849	RPA1	Replication protein A 70 kDa DNA-binding subunit	--	--	--	--	T348A, N436S,	--	--
ENSGALG00000006051	ENSGALT00000009749	CDC7	cell division cycle 7	--	--	--	--	Q279H, T294A, Q296R, L303V, I310T, T319M, G340V, R430Q, E510K,	--	--
ENSGALG00000003072	ENSGALT00000004849	RPA1	Replication protein A 70 kDa DNA-binding subunit	--	--	--	--	T348A, N436S,	--	--
ENSGALG00000006357	ENSGALT00000010275	XPC	XPC complex subunit, DNA damage recognition and repair factor	--	--	--	--	T333M, S356T, T358A, E410K, S419G, P615A,	--	--
ENSGALG00000003072	ENSGALT00000004849	RPA1	Replication protein A 70 kDa DNA-binding subunit	--	--	--	--	T348A, N436S,	--	--
ENSGALG00000006357	ENSGALT00000010275	XPC	XPC complex subunit, DNA damage recognition and repair factor	--	--	--	--	T333M, S356T, T358A, E410K, S419G, P615A,	--	--
ENSGALG00000003072	ENSGALT00000004849	RPA1	Replication protein A 70 kDa DNA-binding subunit	--	--	--	--	T348A, N436S,	--	--
ENSGALG00000006357	ENSGALT00000010275	XPC	XPC complex subunit, DNA damage recognition and repair factor	--	--	--	--	T333M, S356T, T358A, E410K, S419G, P615A,	--	--
ENSGALG00000003072	ENSGALT00000004849	RPA1	Replication protein A 70 kDa DNA-binding subunit	--	--	--	--	T348A, N436S,	--	--
ENSGALG00000006357	ENSGALT00000010275	XPC	XPC complex subunit, DNA damage recognition and repair factor	--	--	--	--	T333M, S356T, T358A, E410K, S419G, P615A,	--	--
ENSGALG00000003072	ENSGALT00000004849	RPA1	Replication protein A 70 kDa DNA-binding subunit	--	--	--	--	T348A, N436S,	--	--
ENSGALG00000006357	ENSGALT00000010275	XPC	XPC complex subunit, DNA damage recognition and repair factor	--	--	--	--	T333M, S356T, T358A, E410K, S419G, P615A,	--	--
ENSGALG00000003072	ENSGALT00000004849	RPA1	Replication protein A 70 kDa DNA-binding subunit	--	--	--	--	T348A, N436S,	--	--
ENSGALG00000008175	ENSGALT00000013290	ORC5	Gallus gallus origin recognition complex, subunit 5 (ORC5), mRNA.	--	--	--	--	L84I, S97C, F184L,	--	--
ENSGALG00000003072	ENSGALT00000004849	RPA1	Replication protein A 70 kDa DNA-binding subunit	--	--	--	--	T348A, N436S,	--	--
ENSGALG00000008234	ENSGALT00000013401	ORC2	Gallus gallus origin recognition complex, subunit 2 (ORC2), mRNA.	--	--	--	--	S124P, E191V, K194N, D560G,	--	--
ENSGALG00000003072	ENSGALT00000004849	RPA1	Replication protein A 70 kDa DNA-binding subunit	--	--	--	--	T348A, N436S,	--	--
ENSGALG00000009212	ENSGALT00000014996	MND1	Gallus gallus meiotic nuclear divisions 1 (MND1), mRNA.	--	--	--	--	M16V, S76G, A128S, K133N,	--	--
ENSGALG00000003072	ENSGALT00000004849	RPA1	Replication protein A 70 kDa DNA-binding subunit	--	--	--	--	T348A, N436S,	--	--
ENSGALG00000012237	ENSGALT00000019982	POLE2	Gallus gallus polymerase (DNA directed), epsilon 2, accessory subunit (POLE2), mRNA.	--	--	--	--	A69G, I82M, S358R,	--	--
ENSGALG00000003072	ENSGALT00000004849	RPA1	Replication protein A 70 kDa DNA-binding subunit	--	--	--	--	T348A, N436S,	--	--
ENSGALG00000012237	ENSGALT00000019982	POLE2	Gallus gallus polymerase (DNA directed), epsilon 2, accessory subunit (POLE2), mRNA.	--	--	--	--	A69G, I82M, S358R,	--	--
ENSGALG00000003072	ENSGALT00000004849	RPA1	Replication protein A 70 kDa DNA-binding subunit	--	--	--	--	T348A, N436S,	--	--
ENSGALG00000012237	ENSGALT00000019982	POLE2	Gallus gallus polymerase (DNA directed), epsilon 2, accessory subunit (POLE2), mRNA.	--	--	--	--	A69G, I82M, S358R,	--	--
ENSGALG00000003072	ENSGALT00000004849	RPA1	Replication protein A 70 kDa DNA-binding subunit	--	--	--	--	T348A, N436S,	--	--
ENSGALG00000012237	ENSGALT00000019982	POLE2	Gallus gallus polymerase (DNA directed), epsilon 2, accessory subunit (POLE2), mRNA.	--	--	--	--	A69G, I82M, S358R,	--	--
ENSGALG00000003072	ENSGALT00000004849	RPA1	Replication protein A 70 kDa DNA-binding subunit	--	--	--	--	T348A, N436S,	--	--
ENSGALG00000012348	ENSGALT00000032911	MCM6	Gallus gallus minichromosome maintenance complex component 6 (MCM6), mRNA.	--	--	Y	D_33_0.996**,	K131R, V698E, I777L,	--	--
ENSGALG00000003072	ENSGALT00000004849	RPA1	Replication protein A 70 kDa DNA-binding subunit	--	--	--	--	T348A, N436S,	--	--
ENSGALG00000012546	ENSGALT00000020490	MCM5	Gallus gallus minichromosome maintenance complex component 5 (MCM5), mRNA.	--	--	Y	S_604_0.997**, K_583_0.994**, Q_595_0.997**, R_594_0.987*, M_589_0.987*, S_605_0.995**, R_602_0.991**, I_608_0.995**, I_606_0.979*, Q_598_0.995**, K_581_0.975*, E_599_0.998**, E_597_0.981*, V_610_0.990**, Y_586_0.976*,	E118D, S306T, I419V,	--	--
ENSGALG00000003072	ENSGALT00000004849	RPA1	Replication protein A 70 kDa DNA-binding subunit	--	--	--	--	T348A, N436S,	--	--
ENSGALG00000012915	ENSGALT00000021064			--	--	--	--	I357V,	--	--
ENSGALG00000003072	ENSGALT00000004849	RPA1	Replication protein A 70 kDa DNA-binding subunit	--	--	--	--	T348A, N436S,	--	--
ENSGALG00000015800	ENSGALT00000025477	ORC3	Gallus gallus origin recognition complex, subunit 3 (ORC3), mRNA.	--	--	--	--	E244Q, T424V,	--	--
ENSGALG00000003072	ENSGALT00000004849	RPA1	Replication protein A 70 kDa DNA-binding subunit	--	--	--	--	T348A, N436S,	--	--
ENSGALG00000016676	ENSGALT00000026909	MCM3	Gallus gallus minichromosome maintenance complex component 3 (MCM3), mRNA.	--	--	Y	E_15_0.998**, L_13_0.995**, D_26_0.984*, D_10_0.979*, R_14_0.995**, L_24_0.974*, D_19_0.963*, D_22_0.997**,	D295V, A524S, L659G, H725P,	D295V, L659G,	Y
ENSGALG00000003072	ENSGALT00000004849	RPA1	Replication protein A 70 kDa DNA-binding subunit	--	--	--	--	T348A, N436S,	--	--
ENSGALG00000017064	ENSGALT00000027564	RFC3	Gallus gallus replication factor C (activator 1) 3, 38kDa (RFC3), mRNA.	--	--	--	--	I189V,	--	--
ENSGALG00000003072	ENSGALT00000004849	RPA1	Replication protein A 70 kDa DNA-binding subunit	--	--	--	--	T348A, N436S,	--	--
ENSGALG00000017064	ENSGALT00000027564	RFC3	Gallus gallus replication factor C (activator 1) 3, 38kDa (RFC3), mRNA.	--	--	--	--	I189V,	--	--
ENSGALG00000003072	ENSGALT00000004849	RPA1	Replication protein A 70 kDa DNA-binding subunit	--	--	--	--	T348A, N436S,	--	--
ENSGALG00000017064	ENSGALT00000027564	RFC3	Gallus gallus replication factor C (activator 1) 3, 38kDa (RFC3), mRNA.	--	--	--	--	I189V,	--	--
ENSGALG00000003072	ENSGALT00000004849	RPA1	Replication protein A 70 kDa DNA-binding subunit	--	--	--	--	T348A, N436S,	--	--
ENSGALG00000017073	ENSGALT00000027576	BRCA2	Gallus gallus breast cancer 2, early onset (BRCA2), mRNA.	--	--	Y	D_2845_0.972*,	Q121R, H134N, S140R, Q221R, S430C, T675S, L822S, L946V, S1021P, D1121G, T1238S, S1275G, L1498Q, E1660G, D1671G, K1741M, T1787A, K1927E, M1997R, D2301G, S2321A, L2362V, Q2391P, I2408V, L2421S, S2479G, Q2497H, I2510V, L3046F, I3224L, T3262A, S3351Y, R3352K, S3353P,	S140R, L1498Q, S2321A, S2479G, L3046F,	Y
ENSGALG00000003072	ENSGALT00000004849	RPA1	Replication protein A 70 kDa DNA-binding subunit	--	--	--	--	T348A, N436S,	--	--
ENSGALG00000017073	ENSGALT00000027576	BRCA2	Gallus gallus breast cancer 2, early onset (BRCA2), mRNA.	--	--	Y	D_2845_0.972*,	Q121R, H134N, S140R, Q221R, S430C, T675S, L822S, L946V, S1021P, D1121G, T1238S, S1275G, L1498Q, E1660G, D1671G, K1741M, T1787A, K1927E, M1997R, D2301G, S2321A, L2362V, Q2391P, I2408V, L2421S, S2479G, Q2497H, I2510V, L3046F, I3224L, T3262A, S3351Y, R3352K, S3353P,	S140R, L1498Q, S2321A, S2479G, L3046F,	Y
ENSGALG00000003072	ENSGALT00000004849	RPA1	Replication protein A 70 kDa DNA-binding subunit	--	--	--	--	T348A, N436S,	--	--
ENSGALG00000017073	ENSGALT00000027576	BRCA2	Gallus gallus breast cancer 2, early onset (BRCA2), mRNA.	--	--	Y	D_2845_0.972*,	Q121R, H134N, S140R, Q221R, S430C, T675S, L822S, L946V, S1021P, D1121G, T1238S, S1275G, L1498Q, E1660G, D1671G, K1741M, T1787A, K1927E, M1997R, D2301G, S2321A, L2362V, Q2391P, I2408V, L2421S, S2479G, Q2497H, I2510V, L3046F, I3224L, T3262A, S3351Y, R3352K, S3353P,	S140R, L1498Q, S2321A, S2479G, L3046F,	Y
ENSGALG00000003072	ENSGALT00000004849	RPA1	Replication protein A 70 kDa DNA-binding subunit	--	--	--	--	T348A, N436S,	--	--
ENSGALG00000017073	ENSGALT00000027576	BRCA2	Gallus gallus breast cancer 2, early onset (BRCA2), mRNA.	--	--	Y	D_2845_0.972*,	Q121R, H134N, S140R, Q221R, S430C, T675S, L822S, L946V, S1021P, D1121G, T1238S, S1275G, L1498Q, E1660G, D1671G, K1741M, T1787A, K1927E, M1997R, D2301G, S2321A, L2362V, Q2391P, I2408V, L2421S, S2479G, Q2497H, I2510V, L3046F, I3224L, T3262A, S3351Y, R3352K, S3353P,	S140R, L1498Q, S2321A, S2479G, L3046F,	Y
ENSGALG00000003072	ENSGALT00000004849	RPA1	Replication protein A 70 kDa DNA-binding subunit	--	--	--	--	T348A, N436S,	--	--
ENSGALG00000017073	ENSGALT00000027576	BRCA2	Gallus gallus breast cancer 2, early onset (BRCA2), mRNA.	--	--	Y	D_2845_0.972*,	Q121R, H134N, S140R, Q221R, S430C, T675S, L822S, L946V, S1021P, D1121G, T1238S, S1275G, L1498Q, E1660G, D1671G, K1741M, T1787A, K1927E, M1997R, D2301G, S2321A, L2362V, Q2391P, I2408V, L2421S, S2479G, Q2497H, I2510V, L3046F, I3224L, T3262A, S3351Y, R3352K, S3353P,	S140R, L1498Q, S2321A, S2479G, L3046F,	Y
ENSGALG00000003194	ENSGALT00000005063	ATP6V0A2	Gallus gallus ATPase, H+ transporting, lysosomal V0 subunit a2 (ATP6V0A2), mRNA.	--	--	--	--	V148L, A176T,	--	--
ENSGALG00000002207	ENSGALT00000073456	ATP6V1G3	ATPase H+ transporting V1 subunit G3	--	--	--	--	K31R, R115K,	--	--
ENSGALG00000003194	ENSGALT00000005063	ATP6V0A2	Gallus gallus ATPase, H+ transporting, lysosomal V0 subunit a2 (ATP6V0A2), mRNA.	--	--	--	--	V148L, A176T,	--	--
ENSGALG00000010091	ENSGALT00000016414	ATP6V0B	ATPase H+ transporting V0 subunit b	--	--	--	--	V121D,	--	--
ENSGALG00000003194	ENSGALT00000005063	ATP6V0A2	Gallus gallus ATPase, H+ transporting, lysosomal V0 subunit a2 (ATP6V0A2), mRNA.	--	--	--	--	V148L, A176T,	--	--
ENSGALG00000013036	ENSGALT00000021281	ATP6V1E1	Gallus gallus ATPase, H+ transporting, lysosomal 31kDa, V1 subunit E1 (ATP6V1E1), mRNA.	--	--	Y	S_4_0.986*, K_10_0.982*,	N96T,	--	--
ENSGALG00000003195	ENSGALT00000005064	TRADD	TNFRSF1A associated via death domain	--	--	--	--	P10S,	--	--
ENSGALG00000003289	ENSGALT00000005205	CHUK	Gallus gallus conserved helix-loop-helix ubiquitous kinase (CHUK), mRNA.	--	--	--	--	V87I, L120V,	--	--
ENSGALG00000003195	ENSGALT00000005064	TRADD	TNFRSF1A associated via death domain	--	--	--	--	P10S,	--	--
ENSGALG00000003289	ENSGALT00000005205	CHUK	Gallus gallus conserved helix-loop-helix ubiquitous kinase (CHUK), mRNA.	--	--	--	--	V87I, L120V,	--	--
ENSGALG00000003195	ENSGALT00000005064	TRADD	TNFRSF1A associated via death domain	--	--	--	--	P10S,	--	--
ENSGALG00000003289	ENSGALT00000005205	CHUK	Gallus gallus conserved helix-loop-helix ubiquitous kinase (CHUK), mRNA.	--	--	--	--	V87I, L120V,	--	--
ENSGALG00000003195	ENSGALT00000005064	TRADD	TNFRSF1A associated via death domain	--	--	--	--	P10S,	--	--
ENSGALG00000003289	ENSGALT00000005205	CHUK	Gallus gallus conserved helix-loop-helix ubiquitous kinase (CHUK), mRNA.	--	--	--	--	V87I, L120V,	--	--
ENSGALG00000003242	ENSGALT00000005128	STAR	Gallus gallus steroidogenic acute regulatory protein (STAR), mRNA.	--	--	Y	A_27_0.999**, Q_33_0.998**, S_61_0.997**, S_233_0.971*, R_62_0.996**, W_48_0.999**, L_63_0.995**, L_23_0.994**, S_42_0.996**, S_46_0.991**, E_65_1.000**, L_35_0.981*, L_38_0.996**,	K107E,	--	--
ENSGALG00000021193	ENSGALT00000034132	STARD5	StAR related lipid transfer domain containing 5	--	--	--	--	A56G, K203E,	--	--
ENSGALG00000003242	ENSGALT00000005128	STAR	Gallus gallus steroidogenic acute regulatory protein (STAR), mRNA.	--	--	Y	A_27_0.999**, Q_33_0.998**, S_61_0.997**, S_233_0.971*, R_62_0.996**, W_48_0.999**, L_63_0.995**, L_23_0.994**, S_42_0.996**, S_46_0.991**, E_65_1.000**, L_35_0.981*, L_38_0.996**,	K107E,	--	--
ENSGALG00000021193	ENSGALT00000034132	STARD5	StAR related lipid transfer domain containing 5	--	--	--	--	A56G, K203E,	--	--
ENSGALG00000003289	ENSGALT00000005205	CHUK	Gallus gallus conserved helix-loop-helix ubiquitous kinase (CHUK), mRNA.	--	--	--	--	V87I, L120V,	--	--
ENSGALG00000003195	ENSGALT00000005064	TRADD	TNFRSF1A associated via death domain	--	--	--	--	P10S,	--	--
ENSGALG00000003289	ENSGALT00000005205	CHUK	Gallus gallus conserved helix-loop-helix ubiquitous kinase (CHUK), mRNA.	--	--	--	--	V87I, L120V,	--	--
ENSGALG00000003195	ENSGALT00000005064	TRADD	TNFRSF1A associated via death domain	--	--	--	--	P10S,	--	--
ENSGALG00000003289	ENSGALT00000005205	CHUK	Gallus gallus conserved helix-loop-helix ubiquitous kinase (CHUK), mRNA.	--	--	--	--	V87I, L120V,	--	--
ENSGALG00000003195	ENSGALT00000005064	TRADD	TNFRSF1A associated via death domain	--	--	--	--	P10S,	--	--
ENSGALG00000003289	ENSGALT00000005205	CHUK	Gallus gallus conserved helix-loop-helix ubiquitous kinase (CHUK), mRNA.	--	--	--	--	V87I, L120V,	--	--
ENSGALG00000003195	ENSGALT00000005064	TRADD	TNFRSF1A associated via death domain	--	--	--	--	P10S,	--	--
ENSGALG00000003289	ENSGALT00000005205	CHUK	Gallus gallus conserved helix-loop-helix ubiquitous kinase (CHUK), mRNA.	--	--	--	--	V87I, L120V,	--	--
ENSGALG00000004398	ENSGALT00000007013	CARD11	Gallus gallus caspase recruitment domain family, member 11 (CARD11), mRNA.	--	--	Y	N_607_0.989*, D_606_1.000**, E_604_0.978*, D_618_0.999**, A_614_0.995**, E_616_0.995**,	N571S,	--	--
ENSGALG00000003289	ENSGALT00000005205	CHUK	Gallus gallus conserved helix-loop-helix ubiquitous kinase (CHUK), mRNA.	--	--	--	--	V87I, L120V,	--	--
ENSGALG00000004398	ENSGALT00000007013	CARD11	Gallus gallus caspase recruitment domain family, member 11 (CARD11), mRNA.	--	--	Y	N_607_0.989*, D_606_1.000**, E_604_0.978*, D_618_0.999**, A_614_0.995**, E_616_0.995**,	N571S,	--	--
ENSGALG00000003289	ENSGALT00000005205	CHUK	Gallus gallus conserved helix-loop-helix ubiquitous kinase (CHUK), mRNA.	--	--	--	--	V87I, L120V,	--	--
ENSGALG00000004398	ENSGALT00000007013	CARD11	Gallus gallus caspase recruitment domain family, member 11 (CARD11), mRNA.	--	--	Y	N_607_0.989*, D_606_1.000**, E_604_0.978*, D_618_0.999**, A_614_0.995**, E_616_0.995**,	N571S,	--	--
ENSGALG00000003289	ENSGALT00000005205	CHUK	Gallus gallus conserved helix-loop-helix ubiquitous kinase (CHUK), mRNA.	--	--	--	--	V87I, L120V,	--	--
ENSGALG00000013468	ENSGALT00000021952	TLR3	toll like receptor 3	--	--	--	--	N151D, N426D, P460Q, I581V, A589T, K718R, H749R,	--	--
ENSGALG00000003289	ENSGALT00000005205	CHUK	Gallus gallus conserved helix-loop-helix ubiquitous kinase (CHUK), mRNA.	--	--	--	--	V87I, L120V,	--	--
ENSGALG00000011620	ENSGALT00000037443	AKT1	Gallus gallus v-akt murine thymoma viral oncogene homolog 1 (AKT1), mRNA.	Y	--	Y	I_6_0.995**, E_3_0.991**, E_9_0.993**, L_12_0.976*, A_5_0.960*,	D455G,	--	--
ENSGALG00000003547	ENSGALT00000005609	SKP2	Gallus gallus S-phase kinase-associated protein 2, E3 ubiquitin protein ligase (SKP2), mRNA.	--	--	--	--	T237S,	--	--
ENSGALG00000000259	ENSGALT00000000339	PSMF1	Gallus gallus proteasome inhibitor subunit 1 (PSMF1), mRNA.	--	--	--	--	S71T, I139V,	--	--
ENSGALG00000003547	ENSGALT00000005609	SKP2	Gallus gallus S-phase kinase-associated protein 2, E3 ubiquitin protein ligase (SKP2), mRNA.	--	--	--	--	T237S,	--	--
ENSGALG00000000596	ENSGALT00000000832	CDC27	Gallus gallus cell division cycle 27 (CDC27), mRNA.	--	--	--	--	N190S, I193V,	--	--
ENSGALG00000003547	ENSGALT00000005609	SKP2	Gallus gallus S-phase kinase-associated protein 2, E3 ubiquitin protein ligase (SKP2), mRNA.	--	--	--	--	T237S,	--	--
ENSGALG00000000596	ENSGALT00000000832	CDC27	Gallus gallus cell division cycle 27 (CDC27), mRNA.	--	--	--	--	N190S, I193V,	--	--
ENSGALG00000003547	ENSGALT00000005609	SKP2	Gallus gallus S-phase kinase-associated protein 2, E3 ubiquitin protein ligase (SKP2), mRNA.	--	--	--	--	T237S,	--	--
ENSGALG00000000596	ENSGALT00000000832	CDC27	Gallus gallus cell division cycle 27 (CDC27), mRNA.	--	--	--	--	N190S, I193V,	--	--
ENSGALG00000003547	ENSGALT00000005609	SKP2	Gallus gallus S-phase kinase-associated protein 2, E3 ubiquitin protein ligase (SKP2), mRNA.	--	--	--	--	T237S,	--	--
ENSGALG00000008625	ENSGALT00000014053	ANAPC2	anaphase promoting complex subunit 2	--	--	--	--	R329T,	--	--
ENSGALG00000003547	ENSGALT00000005609	SKP2	Gallus gallus S-phase kinase-associated protein 2, E3 ubiquitin protein ligase (SKP2), mRNA.	--	--	--	--	T237S,	--	--
ENSGALG00000008625	ENSGALT00000014053	ANAPC2	anaphase promoting complex subunit 2	--	--	--	--	R329T,	--	--
ENSGALG00000003547	ENSGALT00000005609	SKP2	Gallus gallus S-phase kinase-associated protein 2, E3 ubiquitin protein ligase (SKP2), mRNA.	--	--	--	--	T237S,	--	--
ENSGALG00000008625	ENSGALT00000014053	ANAPC2	anaphase promoting complex subunit 2	--	--	--	--	R329T,	--	--
ENSGALG00000003547	ENSGALT00000005609	SKP2	Gallus gallus S-phase kinase-associated protein 2, E3 ubiquitin protein ligase (SKP2), mRNA.	--	--	--	--	T237S,	--	--
ENSGALG00000011174	ENSGALT00000018217	PSMB1	Gallus gallus proteasome subunit beta 1 (PSMB1), mRNA.	--	--	--	--	V75I, A144V,	--	--
ENSGALG00000003547	ENSGALT00000005609	SKP2	Gallus gallus S-phase kinase-associated protein 2, E3 ubiquitin protein ligase (SKP2), mRNA.	--	--	--	--	T237S,	--	--
ENSGALG00000012039	ENSGALT00000019655	PSMA3	Gallus gallus proteasome subunit alpha 3 (PSMA3), mRNA.	--	--	--	--	M182V,	--	--
ENSGALG00000003559	ENSGALT00000005634	ACTR5	Gallus gallus ARP5 actin-related protein 5 homolog (yeast) (ACTR5), mRNA.	--	--	--	--	L336M, I413M, I472V, K508R,	--	--
ENSGALG00000005385	ENSGALT00000008651	ACTR8	ARP8 actin-related protein 8 homolog	--	--	--	--	S410A,	--	--
ENSGALG00000003589	ENSGALT00000005678	VTN	Gallus gallus vitronectin (VTN), mRNA.	--	--	--	--	P98L, P358S,	--	--
ENSGALG00000001565	ENSGALT00000002379	C5	complement component 5	--	--	--	--	S318L, D573E, R1413G, E1551Q, Q1555R,	--	--
ENSGALG00000003589	ENSGALT00000005678	VTN	Gallus gallus vitronectin (VTN), mRNA.	--	--	--	--	P98L, P358S,	--	--
ENSGALG00000001565	ENSGALT00000002379	C5	complement component 5	--	--	--	--	S318L, D573E, R1413G, E1551Q, Q1555R,	--	--
ENSGALG00000003589	ENSGALT00000005678	VTN	Gallus gallus vitronectin (VTN), mRNA.	--	--	--	--	P98L, P358S,	--	--
ENSGALG00000001565	ENSGALT00000002379	C5	complement component 5	--	--	--	--	S318L, D573E, R1413G, E1551Q, Q1555R,	--	--
ENSGALG00000003589	ENSGALT00000005678	VTN	Gallus gallus vitronectin (VTN), mRNA.	--	--	--	--	P98L, P358S,	--	--
ENSGALG00000010850	ENSGALT00000017633	C8A	complement component 8 alpha subunit	--	--	Y	--	Q69H, D427A,	Q69H, D427A,	Y
ENSGALG00000003674	ENSGALT00000005822	DHTKD1	dehydrogenase E1 and transketolase domain containing 1	--	--	--	--	N353S, A472G,	--	--
ENSGALG00000002266	ENSGALT00000003553	OGDHL	Gallus gallus oxoglutarate dehydrogenase-like (OGDHL), nuclear gene encoding mitochondrial protein, mRNA.	--	--	--	--	I428V,	--	--
ENSGALG00000003674	ENSGALT00000005822	DHTKD1	dehydrogenase E1 and transketolase domain containing 1	--	--	--	--	N353S, A472G,	--	--
ENSGALG00000007931	ENSGALT00000068183	DLD	Gallus gallus dihydrolipoamide dehydrogenase (DLD), mRNA.	--	--	--	--	I115L,	--	--
ENSGALG00000003709	ENSGALT00000005886	PLAT	plasminogen activator, tissue type	--	--	Y	--	T87A, K130R, V282I, E403D, D420N,	V282I, K130R,	Y
ENSGALG00000004293	ENSGALT00000006829			--	--	--	--	S20N, P265S, S351F, N477S, L631V, K732R,	--	--
ENSGALG00000003709	ENSGALT00000005886	PLAT	plasminogen activator, tissue type	--	--	Y	--	T87A, K130R, V282I, E403D, D420N,	V282I, K130R,	Y
ENSGALG00000004293	ENSGALT00000006829			--	--	--	--	S20N, P265S, S351F, N477S, L631V, K732R,	--	--
ENSGALG00000003709	ENSGALT00000005886	PLAT	plasminogen activator, tissue type	--	--	Y	--	T87A, K130R, V282I, E403D, D420N,	V282I, K130R,	Y
ENSGALG00000004293	ENSGALT00000006829			--	--	--	--	S20N, P265S, S351F, N477S, L631V, K732R,	--	--
ENSGALG00000003709	ENSGALT00000005886	PLAT	plasminogen activator, tissue type	--	--	Y	--	T87A, K130R, V282I, E403D, D420N,	V282I, K130R,	Y
ENSGALG00000004293	ENSGALT00000006829			--	--	--	--	S20N, P265S, S351F, N477S, L631V, K732R,	--	--
ENSGALG00000003709	ENSGALT00000005886	PLAT	plasminogen activator, tissue type	--	--	Y	--	T87A, K130R, V282I, E403D, D420N,	V282I, K130R,	Y
ENSGALG00000004293	ENSGALT00000006829			--	--	--	--	S20N, P265S, S351F, N477S, L631V, K732R,	--	--
ENSGALG00000003709	ENSGALT00000005886	PLAT	plasminogen activator, tissue type	--	--	Y	--	T87A, K130R, V282I, E403D, D420N,	V282I, K130R,	Y
ENSGALG00000009378	ENSGALT00000015275	PDGFC	Gallus gallus platelet derived growth factor C (PDGFC), mRNA.	--	--	--	--	N188S,	--	--
ENSGALG00000003759	ENSGALT00000005967	RORA	Gallus gallus RAR-related orphan receptor A (RORA), mRNA.	--	--	--	--	E252D,	--	--
ENSGALG00000001708	ENSGALT00000002623	MED1	mediator complex subunit 1	--	--	Y	--	V72G, P655A, T959A,	V72G,	Y
ENSGALG00000003759	ENSGALT00000005967	RORA	Gallus gallus RAR-related orphan receptor A (RORA), mRNA.	--	--	--	--	E252D,	--	--
ENSGALG00000002588	ENSGALT00000004076	PPARD	Gallus gallus peroxisome proliferator-activated receptor delta (PPARD), mRNA.	--	--	Y	--	V24A,	--	--
ENSGALG00000003759	ENSGALT00000005967	RORA	Gallus gallus RAR-related orphan receptor A (RORA), mRNA.	--	--	--	--	E252D,	--	--
ENSGALG00000010035	ENSGALT00000078228	NR3C2	Gallus gallus nuclear receptor subfamily 3, group C, member 2 (NR3C2), mRNA.	--	--	--	--	I129T, A673G,	--	--
ENSGALG00000003759	ENSGALT00000005967	RORA	Gallus gallus RAR-related orphan receptor A (RORA), mRNA.	--	--	--	--	E252D,	--	--
ENSGALG00000011801	ENSGALT00000019259	ESR2	Gallus gallus estrogen receptor 2 (ER beta) (ESR2), mRNA.	--	--	--	--	L34F, V71M,	--	--
ENSGALG00000003759	ENSGALT00000005967	RORA	Gallus gallus RAR-related orphan receptor A (RORA), mRNA.	--	--	--	--	E252D,	--	--
ENSGALG00000012973	ENSGALT00000021168	ESR1	Gallus gallus estrogen receptor 1 (ESR1), mRNA.	--	--	--	--	S40G,	--	--
ENSGALG00000003759	ENSGALT00000005967	RORA	Gallus gallus RAR-related orphan receptor A (RORA), mRNA.	--	--	--	--	E252D,	--	--
ENSGALG00000013568	ENSGALT00000022087	NR4A3	nuclear receptor subfamily 4 group A member 3	--	--	--	--	P135T,	--	--
ENSGALG00000003759	ENSGALT00000005967	RORA	Gallus gallus RAR-related orphan receptor A (RORA), mRNA.	--	--	--	--	E252D,	--	--
ENSGALG00000016774	ENSGALT00000036585	NPAS2	Gallus gallus neuronal PAS domain protein 2 (NPAS2), mRNA.	--	--	--	--	L455I, M783L,	--	--
ENSGALG00000003882	ENSGALT00000006174	SMARCE1	Gallus gallus SWI/SNF related, matrix associated, actin dependent regulator of chromatin, subfamily e, member 1 (SMARCE1), mRNA.	Y	--	--	--	N316S,	--	--
ENSGALG00000005451	ENSGALT00000008749	HELLS	helicase, lymphoid-specific	--	--	--	--	E275K,	--	--
ENSGALG00000003882	ENSGALT00000006174	SMARCE1	Gallus gallus SWI/SNF related, matrix associated, actin dependent regulator of chromatin, subfamily e, member 1 (SMARCE1), mRNA.	Y	--	--	--	N316S,	--	--
ENSGALG00000011300	ENSGALT00000018432	TOP2B	DNA topoisomerase 2-beta	--	--	Y	R_504_0.998**, R_506_0.999**, G_488_0.993**, T_482_0.995**, H_477_0.994**, G_500_0.999**, C_481_0.989*, G_503_0.994**, S_497_0.999**, H_524_0.999**, V_509_0.994**, K_476_0.973*, S_523_0.972*, L_499_0.971*, V_501_0.966*, S_490_0.996**, G_508_0.995**, G_475_0.999**, G_498_0.991**, R_513_0.999**, A_522_0.996**, G_514_0.993**,	V1217I, A1370G, S1577A,	A1370G,	Y
ENSGALG00000003906	ENSGALT00000006206	MPHOSPH10	M-phase phosphoprotein 10	--	--	--	--	T140A, S147N, K244E, N272D, I286V, E589G, L648S,	--	--
ENSGALG00000002272	ENSGALT00000003564	NOC4L	Gallus gallus nucleolar complex associated 4 homolog (NOC4L), mRNA.	--	--	--	--	E488V,	--	--
ENSGALG00000003906	ENSGALT00000006206	MPHOSPH10	M-phase phosphoprotein 10	--	--	--	--	T140A, S147N, K244E, N272D, I286V, E589G, L648S,	--	--
ENSGALG00000005558	ENSGALT00000008918	TBL3	transducin beta-like protein 3	--	--	--	--	V278A, T647S,	--	--
ENSGALG00000003906	ENSGALT00000006206	MPHOSPH10	M-phase phosphoprotein 10	--	--	--	--	T140A, S147N, K244E, N272D, I286V, E589G, L648S,	--	--
ENSGALG00000010227	ENSGALT00000016625	KRR1	Gallus gallus KRR1, small subunit (SSU) processome component, homolog (yeast) (KRR1), mRNA.	--	--	--	--	K306R,	--	--
ENSGALG00000003906	ENSGALT00000006206	MPHOSPH10	M-phase phosphoprotein 10	--	--	--	--	T140A, S147N, K244E, N272D, I286V, E589G, L648S,	--	--
ENSGALG00000014791	ENSGALT00000023879	WDR3	Gallus gallus WD repeat domain 3 (WDR3), mRNA.	--	--	Y	K_159_0.994**,	A244T, L378F, A394P, V562A, V686I,	--	--
ENSGALG00000003906	ENSGALT00000006206	MPHOSPH10	M-phase phosphoprotein 10	--	--	--	--	T140A, S147N, K244E, N272D, I286V, E589G, L648S,	--	--
ENSGALG00000013510	ENSGALT00000029725	UTP15	Gallus gallus UTP15, U3 small nucleolar ribonucleoprotein, homolog (S. cerevisiae) (UTP15), mRNA.	--	--	--	--	I181V, S327P,	--	--
ENSGALG00000003909	ENSGALT00000006220	PIGT	phosphatidylinositol glycan anchor biosynthesis class T	--	--	--	--	A226S, A473T, M474V,	--	--
ENSGALG00000009015	ENSGALT00000014667	PIGK	Gallus gallus phosphatidylinositol glycan anchor biosynthesis, class K (PIGK), mRNA.	--	--	--	--	Q37H, G42R, N298S,	--	--
ENSGALG00000003923	ENSGALT00000081021	COL6A3	Gallus gallus collagen, type VI, alpha 3 (COL6A3), mRNA.	--	--	--	--	I463V, R504K, M544I, D870E, R990K, N1000S, T2006A, G2185V, I2306V, K2327Q, P2330T, G2568A, P2592A, P3036A,	--	--
ENSGALG00000014965	ENSGALT00000024133	COL10A1	collagen type X alpha 1 chain	--	--	--	--	P309S,	--	--
ENSGALG00000003932	ENSGALT00000006265	SDC4	Syndecan-4	--	--	Y	--	D60E, K104E, P120S, N136T,	--	--
ENSGALG00000004581	ENSGALT00000076331	NDST1	N-deacetylase and N-sulfotransferase 1	Y	--	--	--	G221S, D838E,	--	--
ENSGALG00000003932	ENSGALT00000006265	SDC4	Syndecan-4	--	--	Y	--	D60E, K104E, P120S, N136T,	--	--
ENSGALG00000005107	ENSGALT00000008188			--	--	--	--	V407M, G680S,	--	--
ENSGALG00000003932	ENSGALT00000006265	SDC4	Syndecan-4	--	--	Y	--	D60E, K104E, P120S, N136T,	--	--
ENSGALG00000009532	ENSGALT00000015515	GXYLT1	Gallus gallus glucoside xylosyltransferase 1 (GXYLT1), mRNA.	--	--	--	--	Y100D, V327I, H389R, I415V,	--	--
ENSGALG00000003932	ENSGALT00000006265	SDC4	Syndecan-4	--	--	Y	--	D60E, K104E, P120S, N136T,	--	--
ENSGALG00000011203	ENSGALT00000018267	HPSE	Gallus gallus heparanase (HPSE), mRNA.	--	--	--	--	V306I, A376S,	--	--
ENSGALG00000003932	ENSGALT00000006265	SDC4	Syndecan-4	--	--	Y	--	D60E, K104E, P120S, N136T,	--	--
ENSGALG00000016480	ENSGALT00000026589	SDC1	syndecan 1	--	--	--	--	S133N, A186T,	--	--
ENSGALG00000003932	ENSGALT00000006265	SDC4	Syndecan-4	--	--	Y	--	D60E, K104E, P120S, N136T,	--	--
ENSGALG00000016480	ENSGALT00000026589	SDC1	syndecan 1	--	--	--	--	S133N, A186T,	--	--
ENSGALG00000003932	ENSGALT00000006265	SDC4	Syndecan-4	--	--	Y	--	D60E, K104E, P120S, N136T,	--	--
ENSGALG00000016480	ENSGALT00000026589	SDC1	syndecan 1	--	--	--	--	S133N, A186T,	--	--
ENSGALG00000003959	ENSGALT00000079249	AP1M1	Gallus gallus adaptor-related protein complex 1, mu 1 subunit (AP1M1), mRNA.	--	--	--	--	D417G,	--	--
ENSGALG00000000848	ENSGALT00000001245	AP1G1	Gallus gallus adaptor-related protein complex 1, gamma 1 subunit (AP1G1), mRNA.	--	--	--	--	N626S, N707S,	--	--
ENSGALG00000003959	ENSGALT00000079249	AP1M1	Gallus gallus adaptor-related protein complex 1, mu 1 subunit (AP1M1), mRNA.	--	--	--	--	D417G,	--	--
ENSGALG00000000848	ENSGALT00000001245	AP1G1	Gallus gallus adaptor-related protein complex 1, gamma 1 subunit (AP1G1), mRNA.	--	--	--	--	N626S, N707S,	--	--
ENSGALG00000003959	ENSGALT00000079249	AP1M1	Gallus gallus adaptor-related protein complex 1, mu 1 subunit (AP1M1), mRNA.	--	--	--	--	D417G,	--	--
ENSGALG00000000848	ENSGALT00000001245	AP1G1	Gallus gallus adaptor-related protein complex 1, gamma 1 subunit (AP1G1), mRNA.	--	--	--	--	N626S, N707S,	--	--
ENSGALG00000003959	ENSGALT00000079249	AP1M1	Gallus gallus adaptor-related protein complex 1, mu 1 subunit (AP1M1), mRNA.	--	--	--	--	D417G,	--	--
ENSGALG00000000848	ENSGALT00000001245	AP1G1	Gallus gallus adaptor-related protein complex 1, gamma 1 subunit (AP1G1), mRNA.	--	--	--	--	N626S, N707S,	--	--
ENSGALG00000003959	ENSGALT00000079249	AP1M1	Gallus gallus adaptor-related protein complex 1, mu 1 subunit (AP1M1), mRNA.	--	--	--	--	D417G,	--	--
ENSGALG00000000848	ENSGALT00000001245	AP1G1	Gallus gallus adaptor-related protein complex 1, gamma 1 subunit (AP1G1), mRNA.	--	--	--	--	N626S, N707S,	--	--
ENSGALG00000003959	ENSGALT00000079249	AP1M1	Gallus gallus adaptor-related protein complex 1, mu 1 subunit (AP1M1), mRNA.	--	--	--	--	D417G,	--	--
ENSGALG00000015326	ENSGALT00000024737	CLTA	Gallus gallus clathrin, light chain A (CLTA), mRNA.	--	--	--	--	E83V,	--	--
ENSGALG00000003959	ENSGALT00000079249	AP1M1	Gallus gallus adaptor-related protein complex 1, mu 1 subunit (AP1M1), mRNA.	--	--	--	--	D417G,	--	--
ENSGALG00000015326	ENSGALT00000024737	CLTA	Gallus gallus clathrin, light chain A (CLTA), mRNA.	--	--	--	--	E83V,	--	--
ENSGALG00000003959	ENSGALT00000079249	AP1M1	Gallus gallus adaptor-related protein complex 1, mu 1 subunit (AP1M1), mRNA.	--	--	--	--	D417G,	--	--
ENSGALG00000015326	ENSGALT00000024737	CLTA	Gallus gallus clathrin, light chain A (CLTA), mRNA.	--	--	--	--	E83V,	--	--
ENSGALG00000003959	ENSGALT00000079249	AP1M1	Gallus gallus adaptor-related protein complex 1, mu 1 subunit (AP1M1), mRNA.	--	--	--	--	D417G,	--	--
ENSGALG00000015326	ENSGALT00000024737	CLTA	Gallus gallus clathrin, light chain A (CLTA), mRNA.	--	--	--	--	E83V,	--	--
ENSGALG00000003959	ENSGALT00000079249	AP1M1	Gallus gallus adaptor-related protein complex 1, mu 1 subunit (AP1M1), mRNA.	--	--	--	--	D417G,	--	--
ENSGALG00000015326	ENSGALT00000024737	CLTA	Gallus gallus clathrin, light chain A (CLTA), mRNA.	--	--	--	--	E83V,	--	--
ENSGALG00000004019	ENSGALT00000006401	MARS2	methionyl-tRNA synthetase 2, mitochondrial	--	--	--	--	V108I, K291R, E414G,	--	--
ENSGALG00000009598	ENSGALT00000015639	EPRS	Gallus gallus glutamyl-prolyl-tRNA synthetase (EPRS), mRNA.	--	--	Y	--	A143V, I575T, V732I, A773S, T799M, L1479M,	--	--
ENSGALG00000004040	ENSGALT00000006432	MFAP3	Gallus gallus microfibrillar-associated protein 3 (MFAP3), mRNA.	--	--	--	--	S35P,	--	--
ENSGALG00000010747	ENSGALT00000017485	FBLN5	Gallus gallus fibulin 5 (FBLN5), mRNA.	--	--	--	--	P90Q,	--	--
ENSGALG00000004040	ENSGALT00000006432	MFAP3	Gallus gallus microfibrillar-associated protein 3 (MFAP3), mRNA.	--	--	--	--	S35P,	--	--
ENSGALG00000014233	ENSGALT00000023014	FBLN1	Gallus gallus fibulin 1 (FBLN1), mRNA.	--	--	Y	G_305_0.997**, S_227_0.955*, L_293_0.992**, P_284_0.997**, C_249_0.998**, P_275_0.999**, T_269_0.999**, Q_301_0.998**, Q_281_1.000**, R_260_0.998**, R_288_1.000**, I_279_0.997**, N_219_1.000**, D_263_0.998**, N_297_0.982*, G_229_0.955*, N_306_0.998**, D_258_1.000**, T_283_0.996**, R_242_0.965*, C_307_0.998**, G_250_0.999**, I_300_0.959*, Q_244_0.998**, C_234_1.000**, E_268_1.000**, C_274_0.998**,…	D35E, I46K, T98S,	--	--
ENSGALG00000004074	ENSGALT00000006480	KCNS1	potassium voltage-gated channel modifier subfamily S member 1	--	--	Y	R_28_0.961*, S_32_0.996**, S_30_0.996**,	V220M,	--	--
ENSGALG00000000441	ENSGALT00000000598	KCNA10	Gallus gallus potassium channel, voltage gated shaker related subfamily A, member 10 (KCNA10), mRNA.	--	--	--	--	T255I,	--	--
ENSGALG00000004074	ENSGALT00000006480	KCNS1	potassium voltage-gated channel modifier subfamily S member 1	--	--	Y	R_28_0.961*, S_32_0.996**, S_30_0.996**,	V220M,	--	--
ENSGALG00000007980	ENSGALT00000012958	KCNG1	potassium voltage-gated channel modifier subfamily G member 1	--	--	--	--	H47P, D51N,	--	--
ENSGALG00000004074	ENSGALT00000006480	KCNS1	potassium voltage-gated channel modifier subfamily S member 1	--	--	Y	R_28_0.961*, S_32_0.996**, S_30_0.996**,	V220M,	--	--
ENSGALG00000016448	ENSGALT00000026539	KCNF1	potassium voltage-gated channel modifier subfamily F member 1	--	--	--	--	L56M,	--	--
ENSGALG00000004074	ENSGALT00000006480	KCNS1	potassium voltage-gated channel modifier subfamily S member 1	--	--	Y	R_28_0.961*, S_32_0.996**, S_30_0.996**,	V220M,	--	--
ENSGALG00000016470	ENSGALT00000026574	KCNS3	potassium voltage-gated channel modifier subfamily S member 3	--	--	--	--	Y483C,	--	--
ENSGALG00000004108	ENSGALT00000006533	CCAR1	cell division cycle and apoptosis regulator 1	--	--	--	--	V871E,	--	--
ENSGALG00000000988	ENSGALT00000001458	EFTUD2	116 kDa U5 small nuclear ribonucleoprotein component	--	--	--	--	L783V,	--	--
ENSGALG00000004108	ENSGALT00000006533	CCAR1	cell division cycle and apoptosis regulator 1	--	--	--	--	V871E,	--	--
ENSGALG00000000988	ENSGALT00000001458	EFTUD2	116 kDa U5 small nuclear ribonucleoprotein component	--	--	--	--	L783V,	--	--
ENSGALG00000004108	ENSGALT00000006533	CCAR1	cell division cycle and apoptosis regulator 1	--	--	--	--	V871E,	--	--
ENSGALG00000000988	ENSGALT00000001458	EFTUD2	116 kDa U5 small nuclear ribonucleoprotein component	--	--	--	--	L783V,	--	--
ENSGALG00000004108	ENSGALT00000006533	CCAR1	cell division cycle and apoptosis regulator 1	--	--	--	--	V871E,	--	--
ENSGALG00000002531	ENSGALT00000003987	SF3B3	splicing factor 3b subunit 3	Y	--	--	--	H356Q, N671D,	--	--
ENSGALG00000004108	ENSGALT00000006533	CCAR1	cell division cycle and apoptosis regulator 1	--	--	--	--	V871E,	--	--
ENSGALG00000002531	ENSGALT00000003987	SF3B3	splicing factor 3b subunit 3	Y	--	--	--	H356Q, N671D,	--	--
ENSGALG00000004108	ENSGALT00000006533	CCAR1	cell division cycle and apoptosis regulator 1	--	--	--	--	V871E,	--	--
ENSGALG00000002531	ENSGALT00000003987	SF3B3	splicing factor 3b subunit 3	Y	--	--	--	H356Q, N671D,	--	--
ENSGALG00000004108	ENSGALT00000006533	CCAR1	cell division cycle and apoptosis regulator 1	--	--	--	--	V871E,	--	--
ENSGALG00000002943	ENSGALT00000004650	PRPF8	pre-mRNA processing factor 8	--	--	--	--	S1713R,	--	--
ENSGALG00000004108	ENSGALT00000006533	CCAR1	cell division cycle and apoptosis regulator 1	--	--	--	--	V871E,	--	--
ENSGALG00000002943	ENSGALT00000004650	PRPF8	pre-mRNA processing factor 8	--	--	--	--	S1713R,	--	--
ENSGALG00000004108	ENSGALT00000006533	CCAR1	cell division cycle and apoptosis regulator 1	--	--	--	--	V871E,	--	--
ENSGALG00000002943	ENSGALT00000004650	PRPF8	pre-mRNA processing factor 8	--	--	--	--	S1713R,	--	--
ENSGALG00000004108	ENSGALT00000006533	CCAR1	cell division cycle and apoptosis regulator 1	--	--	--	--	V871E,	--	--
ENSGALG00000008038	ENSGALT00000013044	SF3B1	splicing factor 3b subunit 1	--	--	--	--	D60E,	--	--
ENSGALG00000004108	ENSGALT00000006533	CCAR1	cell division cycle and apoptosis regulator 1	--	--	--	--	V871E,	--	--
ENSGALG00000008038	ENSGALT00000013044	SF3B1	splicing factor 3b subunit 1	--	--	--	--	D60E,	--	--
ENSGALG00000004108	ENSGALT00000006533	CCAR1	cell division cycle and apoptosis regulator 1	--	--	--	--	V871E,	--	--
ENSGALG00000008038	ENSGALT00000013044	SF3B1	splicing factor 3b subunit 1	--	--	--	--	D60E,	--	--
ENSGALG00000004108	ENSGALT00000006533	CCAR1	cell division cycle and apoptosis regulator 1	--	--	--	--	V871E,	--	--
ENSGALG00000010783	ENSGALT00000017538	CPSF2	Gallus gallus cleavage and polyadenylation specific factor 2, 100kDa (CPSF2), mRNA.	--	--	--	--	A425V,	--	--
ENSGALG00000004108	ENSGALT00000006533	CCAR1	cell division cycle and apoptosis regulator 1	--	--	--	--	V871E,	--	--
ENSGALG00000010783	ENSGALT00000017538	CPSF2	Gallus gallus cleavage and polyadenylation specific factor 2, 100kDa (CPSF2), mRNA.	--	--	--	--	A425V,	--	--
ENSGALG00000004108	ENSGALT00000006533	CCAR1	cell division cycle and apoptosis regulator 1	--	--	--	--	V871E,	--	--
ENSGALG00000010783	ENSGALT00000017538	CPSF2	Gallus gallus cleavage and polyadenylation specific factor 2, 100kDa (CPSF2), mRNA.	--	--	--	--	A425V,	--	--
ENSGALG00000004108	ENSGALT00000006533	CCAR1	cell division cycle and apoptosis regulator 1	--	--	--	--	V871E,	--	--
ENSGALG00000011036	ENSGALT00000076280	HNRNPA2B1	heterogeneous nuclear ribonucleoproteins A2/B1	Y	--	--	--	L167V,	--	--
ENSGALG00000004108	ENSGALT00000006533	CCAR1	cell division cycle and apoptosis regulator 1	--	--	--	--	V871E,	--	--
ENSGALG00000011036	ENSGALT00000076280	HNRNPA2B1	heterogeneous nuclear ribonucleoproteins A2/B1	Y	--	--	--	L167V,	--	--
ENSGALG00000004108	ENSGALT00000006533	CCAR1	cell division cycle and apoptosis regulator 1	--	--	--	--	V871E,	--	--
ENSGALG00000011036	ENSGALT00000076280	HNRNPA2B1	heterogeneous nuclear ribonucleoproteins A2/B1	Y	--	--	--	L167V,	--	--
ENSGALG00000004184	ENSGALT00000006650	SPARC	SPARC precursor	--	--	--	--	D115E,	--	--
ENSGALG00000004293	ENSGALT00000006829			--	--	--	--	S20N, P265S, S351F, N477S, L631V, K732R,	--	--
ENSGALG00000004184	ENSGALT00000006650	SPARC	SPARC precursor	--	--	--	--	D115E,	--	--
ENSGALG00000004293	ENSGALT00000006829			--	--	--	--	S20N, P265S, S351F, N477S, L631V, K732R,	--	--
ENSGALG00000004184	ENSGALT00000006650	SPARC	SPARC precursor	--	--	--	--	D115E,	--	--
ENSGALG00000010847	ENSGALT00000017629	VEGFC	vascular endothelial growth factor C	--	--	--	--	T233A, T272M, R299Q, K307Q,	--	--
ENSGALG00000004184	ENSGALT00000006650	SPARC	SPARC precursor	--	--	--	--	D115E,	--	--
ENSGALG00000010847	ENSGALT00000017629	VEGFC	vascular endothelial growth factor C	--	--	--	--	T233A, T272M, R299Q, K307Q,	--	--
ENSGALG00000004184	ENSGALT00000006650	SPARC	SPARC precursor	--	--	--	--	D115E,	--	--
ENSGALG00000012755	ENSGALT00000020816	IGF1	Gallus gallus insulin-like growth factor 1 (somatomedin C) (IGF1), mRNA.	--	--	--	--	T146A,	--	--
ENSGALG00000004184	ENSGALT00000006650	SPARC	SPARC precursor	--	--	--	--	D115E,	--	--
ENSGALG00000012755	ENSGALT00000020816	IGF1	Gallus gallus insulin-like growth factor 1 (somatomedin C) (IGF1), mRNA.	--	--	--	--	T146A,	--	--
ENSGALG00000004184	ENSGALT00000006650	SPARC	SPARC precursor	--	--	--	--	D115E,	--	--
ENSGALG00000015409	ENSGALT00000024855	PROS1	protein S (alpha)	--	--	Y	--	N154K, N498D,	--	--
ENSGALG00000004184	ENSGALT00000006650	SPARC	SPARC precursor	--	--	--	--	D115E,	--	--
ENSGALG00000015409	ENSGALT00000024855	PROS1	protein S (alpha)	--	--	Y	--	N154K, N498D,	--	--
ENSGALG00000004184	ENSGALT00000006650	SPARC	SPARC precursor	--	--	--	--	D115E,	--	--
ENSGALG00000010346	ENSGALT00000037707	TGFB3	transforming growth factor beta-3 preproprotein	--	--	--	--	S160N, D258E,	--	--
ENSGALG00000004184	ENSGALT00000006650	SPARC	SPARC precursor	--	--	--	--	D115E,	--	--
ENSGALG00000010346	ENSGALT00000037707	TGFB3	transforming growth factor beta-3 preproprotein	--	--	--	--	S160N, D258E,	--	--
ENSGALG00000004212	ENSGALT00000006698	ADAM10	Gallus gallus ADAM metallopeptidase domain 10 (ADAM10), mRNA.	--	--	--	--	S177A, Q734P,	--	--
ENSGALG00000011182	ENSGALT00000037704	DLL1	Gallus gallus delta-like 1 (Drosophila) (DLL1), mRNA.	Y	--	--	--	V574I, A683T,	V574I,	--
ENSGALG00000004293	ENSGALT00000006829			--	--	--	--	S20N, P265S, S351F, N477S, L631V, K732R,	--	--
ENSGALG00000003709	ENSGALT00000005886	PLAT	plasminogen activator, tissue type	--	--	Y	--	T87A, K130R, V282I, E403D, D420N,	V282I, K130R,	Y
ENSGALG00000004293	ENSGALT00000006829			--	--	--	--	S20N, P265S, S351F, N477S, L631V, K732R,	--	--
ENSGALG00000003709	ENSGALT00000005886	PLAT	plasminogen activator, tissue type	--	--	Y	--	T87A, K130R, V282I, E403D, D420N,	V282I, K130R,	Y
ENSGALG00000004293	ENSGALT00000006829			--	--	--	--	S20N, P265S, S351F, N477S, L631V, K732R,	--	--
ENSGALG00000003709	ENSGALT00000005886	PLAT	plasminogen activator, tissue type	--	--	Y	--	T87A, K130R, V282I, E403D, D420N,	V282I, K130R,	Y
ENSGALG00000004293	ENSGALT00000006829			--	--	--	--	S20N, P265S, S351F, N477S, L631V, K732R,	--	--
ENSGALG00000003709	ENSGALT00000005886	PLAT	plasminogen activator, tissue type	--	--	Y	--	T87A, K130R, V282I, E403D, D420N,	V282I, K130R,	Y
ENSGALG00000004293	ENSGALT00000006829			--	--	--	--	S20N, P265S, S351F, N477S, L631V, K732R,	--	--
ENSGALG00000003709	ENSGALT00000005886	PLAT	plasminogen activator, tissue type	--	--	Y	--	T87A, K130R, V282I, E403D, D420N,	V282I, K130R,	Y
ENSGALG00000004293	ENSGALT00000006829			--	--	--	--	S20N, P265S, S351F, N477S, L631V, K732R,	--	--
ENSGALG00000004184	ENSGALT00000006650	SPARC	SPARC precursor	--	--	--	--	D115E,	--	--
ENSGALG00000004293	ENSGALT00000006829			--	--	--	--	S20N, P265S, S351F, N477S, L631V, K732R,	--	--
ENSGALG00000004184	ENSGALT00000006650	SPARC	SPARC precursor	--	--	--	--	D115E,	--	--
ENSGALG00000004293	ENSGALT00000006829			--	--	--	--	S20N, P265S, S351F, N477S, L631V, K732R,	--	--
ENSGALG00000010847	ENSGALT00000017629	VEGFC	vascular endothelial growth factor C	--	--	--	--	T233A, T272M, R299Q, K307Q,	--	--
ENSGALG00000004293	ENSGALT00000006829			--	--	--	--	S20N, P265S, S351F, N477S, L631V, K732R,	--	--
ENSGALG00000010847	ENSGALT00000017629	VEGFC	vascular endothelial growth factor C	--	--	--	--	T233A, T272M, R299Q, K307Q,	--	--
ENSGALG00000004293	ENSGALT00000006829			--	--	--	--	S20N, P265S, S351F, N477S, L631V, K732R,	--	--
ENSGALG00000012755	ENSGALT00000020816	IGF1	Gallus gallus insulin-like growth factor 1 (somatomedin C) (IGF1), mRNA.	--	--	--	--	T146A,	--	--
ENSGALG00000004293	ENSGALT00000006829			--	--	--	--	S20N, P265S, S351F, N477S, L631V, K732R,	--	--
ENSGALG00000012755	ENSGALT00000020816	IGF1	Gallus gallus insulin-like growth factor 1 (somatomedin C) (IGF1), mRNA.	--	--	--	--	T146A,	--	--
ENSGALG00000004293	ENSGALT00000006829			--	--	--	--	S20N, P265S, S351F, N477S, L631V, K732R,	--	--
ENSGALG00000012755	ENSGALT00000020816	IGF1	Gallus gallus insulin-like growth factor 1 (somatomedin C) (IGF1), mRNA.	--	--	--	--	T146A,	--	--
ENSGALG00000004293	ENSGALT00000006829			--	--	--	--	S20N, P265S, S351F, N477S, L631V, K732R,	--	--
ENSGALG00000015409	ENSGALT00000024855	PROS1	protein S (alpha)	--	--	Y	--	N154K, N498D,	--	--
ENSGALG00000004293	ENSGALT00000006829			--	--	--	--	S20N, P265S, S351F, N477S, L631V, K732R,	--	--
ENSGALG00000015409	ENSGALT00000024855	PROS1	protein S (alpha)	--	--	Y	--	N154K, N498D,	--	--
ENSGALG00000004293	ENSGALT00000006829			--	--	--	--	S20N, P265S, S351F, N477S, L631V, K732R,	--	--
ENSGALG00000016491	ENSGALT00000026601	APOB	Gallus gallus apolipoprotein B (APOB), mRNA.	--	--	--	--	G1018E, A1031G, S1172L, A1177P, S1248R, V1901I, L2062I, N2114G, S2326N, F2381C, D2399E, K2577Q, A2752S, K2791R, I2800V, N2885S, E2904D, T3131I, K3372Q, V3428I, K3461R, S3549T, E3838K,	--	--
ENSGALG00000004293	ENSGALT00000006829			--	--	--	--	S20N, P265S, S351F, N477S, L631V, K732R,	--	--
ENSGALG00000010346	ENSGALT00000037707	TGFB3	transforming growth factor beta-3 preproprotein	--	--	--	--	S160N, D258E,	--	--
ENSGALG00000004293	ENSGALT00000006829			--	--	--	--	S20N, P265S, S351F, N477S, L631V, K732R,	--	--
ENSGALG00000010346	ENSGALT00000037707	TGFB3	transforming growth factor beta-3 preproprotein	--	--	--	--	S160N, D258E,	--	--
ENSGALG00000004293	ENSGALT00000006829			--	--	--	--	S20N, P265S, S351F, N477S, L631V, K732R,	--	--
ENSGALG00000002325	ENSGALT00000074827	IGFALS	insulin like growth factor binding protein acid labile subunit	--	--	--	--	S50N, G64S,	--	--
ENSGALG00000004398	ENSGALT00000007013	CARD11	Gallus gallus caspase recruitment domain family, member 11 (CARD11), mRNA.	--	--	Y	N_607_0.989*, D_606_1.000**, E_604_0.978*, D_618_0.999**, A_614_0.995**, E_616_0.995**,	N571S,	--	--
ENSGALG00000003289	ENSGALT00000005205	CHUK	Gallus gallus conserved helix-loop-helix ubiquitous kinase (CHUK), mRNA.	--	--	--	--	V87I, L120V,	--	--
ENSGALG00000004398	ENSGALT00000007013	CARD11	Gallus gallus caspase recruitment domain family, member 11 (CARD11), mRNA.	--	--	Y	N_607_0.989*, D_606_1.000**, E_604_0.978*, D_618_0.999**, A_614_0.995**, E_616_0.995**,	N571S,	--	--
ENSGALG00000003289	ENSGALT00000005205	CHUK	Gallus gallus conserved helix-loop-helix ubiquitous kinase (CHUK), mRNA.	--	--	--	--	V87I, L120V,	--	--
ENSGALG00000004398	ENSGALT00000007013	CARD11	Gallus gallus caspase recruitment domain family, member 11 (CARD11), mRNA.	--	--	Y	N_607_0.989*, D_606_1.000**, E_604_0.978*, D_618_0.999**, A_614_0.995**, E_616_0.995**,	N571S,	--	--
ENSGALG00000003289	ENSGALT00000005205	CHUK	Gallus gallus conserved helix-loop-helix ubiquitous kinase (CHUK), mRNA.	--	--	--	--	V87I, L120V,	--	--
ENSGALG00000004398	ENSGALT00000007013	CARD11	Gallus gallus caspase recruitment domain family, member 11 (CARD11), mRNA.	--	--	Y	N_607_0.989*, D_606_1.000**, E_604_0.978*, D_618_0.999**, A_614_0.995**, E_616_0.995**,	N571S,	--	--
ENSGALG00000007932	ENSGALT00000012888	TRAF6	TNF receptor associated factor 6	--	--	--	--	S245N, P287T,	--	--
ENSGALG00000004398	ENSGALT00000007013	CARD11	Gallus gallus caspase recruitment domain family, member 11 (CARD11), mRNA.	--	--	Y	N_607_0.989*, D_606_1.000**, E_604_0.978*, D_618_0.999**, A_614_0.995**, E_616_0.995**,	N571S,	--	--
ENSGALG00000007932	ENSGALT00000012888	TRAF6	TNF receptor associated factor 6	--	--	--	--	S245N, P287T,	--	--
ENSGALG00000004398	ENSGALT00000007013	CARD11	Gallus gallus caspase recruitment domain family, member 11 (CARD11), mRNA.	--	--	Y	N_607_0.989*, D_606_1.000**, E_604_0.978*, D_618_0.999**, A_614_0.995**, E_616_0.995**,	N571S,	--	--
ENSGALG00000007932	ENSGALT00000012888	TRAF6	TNF receptor associated factor 6	--	--	--	--	S245N, P287T,	--	--
ENSGALG00000004398	ENSGALT00000007013	CARD11	Gallus gallus caspase recruitment domain family, member 11 (CARD11), mRNA.	--	--	Y	N_607_0.989*, D_606_1.000**, E_604_0.978*, D_618_0.999**, A_614_0.995**, E_616_0.995**,	N571S,	--	--
ENSGALG00000007932	ENSGALT00000012888	TRAF6	TNF receptor associated factor 6	--	--	--	--	S245N, P287T,	--	--
ENSGALG00000004398	ENSGALT00000007013	CARD11	Gallus gallus caspase recruitment domain family, member 11 (CARD11), mRNA.	--	--	Y	N_607_0.989*, D_606_1.000**, E_604_0.978*, D_618_0.999**, A_614_0.995**, E_616_0.995**,	N571S,	--	--
ENSGALG00000007932	ENSGALT00000012888	TRAF6	TNF receptor associated factor 6	--	--	--	--	S245N, P287T,	--	--
ENSGALG00000004446	ENSGALT00000007077	NPFFR1	Gallus gallus neuropeptide FF receptor 1 (NPFFR1), mRNA.	--	--	Y	G_125_0.998**, S_120_0.999**, C_117_0.996**, M_126_1.000**, W_110_0.993**, L_122_0.994**, P_111_0.953*, M_116_0.977*, Q_124_0.994**, F_112_0.991**, V_123_0.999**, M_119_0.999**,	A269V,	--	--
ENSGALG00000000469	ENSGALT00000000639	ADRA1A	adrenoceptor alpha 1A	--	--	--	--	G441R,	--	--
ENSGALG00000004446	ENSGALT00000007077	NPFFR1	Gallus gallus neuropeptide FF receptor 1 (NPFFR1), mRNA.	--	--	Y	G_125_0.998**, S_120_0.999**, C_117_0.996**, M_126_1.000**, W_110_0.993**, L_122_0.994**, P_111_0.953*, M_116_0.977*, Q_124_0.994**, F_112_0.991**, V_123_0.999**, M_119_0.999**,	A269V,	--	--
ENSGALG00000001934	ENSGALT00000002989	OPN4	Gallus gallus opsin 4 (OPN4), mRNA.	--	--	--	--	K243R, Q244R, V261I, A395P, K418R, P515L,	--	--
ENSGALG00000004446	ENSGALT00000007077	NPFFR1	Gallus gallus neuropeptide FF receptor 1 (NPFFR1), mRNA.	--	--	Y	G_125_0.998**, S_120_0.999**, C_117_0.996**, M_126_1.000**, W_110_0.993**, L_122_0.994**, P_111_0.953*, M_116_0.977*, Q_124_0.994**, F_112_0.991**, V_123_0.999**, M_119_0.999**,	A269V,	--	--
ENSGALG00000007222	ENSGALT00000011689	UTS2B	Gallus gallus urotensin 2B (UTS2B), mRNA.	--	--	--	--	Q5H, M16V, S22P,	--	--
ENSGALG00000004446	ENSGALT00000007077	NPFFR1	Gallus gallus neuropeptide FF receptor 1 (NPFFR1), mRNA.	--	--	Y	G_125_0.998**, S_120_0.999**, C_117_0.996**, M_126_1.000**, W_110_0.993**, L_122_0.994**, P_111_0.953*, M_116_0.977*, Q_124_0.994**, F_112_0.991**, V_123_0.999**, M_119_0.999**,	A269V,	--	--
ENSGALG00000007681	ENSGALT00000012451	HTR2B	Gallus gallus 5-hydroxytryptamine (serotonin) receptor 2B, G protein-coupled (HTR2B), mRNA.	--	--	--	--	K387N,	--	--
ENSGALG00000004446	ENSGALT00000007077	NPFFR1	Gallus gallus neuropeptide FF receptor 1 (NPFFR1), mRNA.	--	--	Y	G_125_0.998**, S_120_0.999**, C_117_0.996**, M_126_1.000**, W_110_0.993**, L_122_0.994**, P_111_0.953*, M_116_0.977*, Q_124_0.994**, F_112_0.991**, V_123_0.999**, M_119_0.999**,	A269V,	--	--
ENSGALG00000008733	ENSGALT00000014213	LPAR3	lysophosphatidic acid receptor 3	--	--	--	--	I31V, I340S,	--	--
ENSGALG00000004446	ENSGALT00000007077	NPFFR1	Gallus gallus neuropeptide FF receptor 1 (NPFFR1), mRNA.	--	--	Y	G_125_0.998**, S_120_0.999**, C_117_0.996**, M_126_1.000**, W_110_0.993**, L_122_0.994**, P_111_0.953*, M_116_0.977*, Q_124_0.994**, F_112_0.991**, V_123_0.999**, M_119_0.999**,	A269V,	--	--
ENSGALG00000007714	ENSGALT00000014965	NMUR1	neuromedin U receptor 1	--	--	--	--	M247I,	--	--
ENSGALG00000004446	ENSGALT00000007077	NPFFR1	Gallus gallus neuropeptide FF receptor 1 (NPFFR1), mRNA.	--	--	Y	G_125_0.998**, S_120_0.999**, C_117_0.996**, M_126_1.000**, W_110_0.993**, L_122_0.994**, P_111_0.953*, M_116_0.977*, Q_124_0.994**, F_112_0.991**, V_123_0.999**, M_119_0.999**,	A269V,	--	--
ENSGALG00000009640	ENSGALT00000015701	CHRM5	Gallus gallus cholinergic receptor, muscarinic 5 (CHRM5), mRNA.	--	--	--	--	G385C, A389T,	--	--
ENSGALG00000004446	ENSGALT00000007077	NPFFR1	Gallus gallus neuropeptide FF receptor 1 (NPFFR1), mRNA.	--	--	Y	G_125_0.998**, S_120_0.999**, C_117_0.996**, M_126_1.000**, W_110_0.993**, L_122_0.994**, P_111_0.953*, M_116_0.977*, Q_124_0.994**, F_112_0.991**, V_123_0.999**, M_119_0.999**,	A269V,	--	--
ENSGALG00000010013	ENSGALT00000016263	EDNRA	Gallus gallus endothelin receptor type A (EDNRA), mRNA.	--	--	--	S_57_0.958*,	G34R,	--	--
ENSGALG00000004446	ENSGALT00000007077	NPFFR1	Gallus gallus neuropeptide FF receptor 1 (NPFFR1), mRNA.	--	--	Y	G_125_0.998**, S_120_0.999**, C_117_0.996**, M_126_1.000**, W_110_0.993**, L_122_0.994**, P_111_0.953*, M_116_0.977*, Q_124_0.994**, F_112_0.991**, V_123_0.999**, M_119_0.999**,	A269V,	--	--
ENSGALG00000010357	ENSGALT00000016864	P2RY1	Gallus gallus purinergic receptor P2Y, G-protein coupled, 1 (P2RY1), mRNA.	--	--	--	--	K342R,	--	--
ENSGALG00000004446	ENSGALT00000007077	NPFFR1	Gallus gallus neuropeptide FF receptor 1 (NPFFR1), mRNA.	--	--	Y	G_125_0.998**, S_120_0.999**, C_117_0.996**, M_126_1.000**, W_110_0.993**, L_122_0.994**, P_111_0.953*, M_116_0.977*, Q_124_0.994**, F_112_0.991**, V_123_0.999**, M_119_0.999**,	A269V,	--	--
ENSGALG00000010595	ENSGALT00000017244	GPR65	G protein-coupled receptor 65	--	--	--	--	R45K, L117V,	--	--
ENSGALG00000004446	ENSGALT00000007077	NPFFR1	Gallus gallus neuropeptide FF receptor 1 (NPFFR1), mRNA.	--	--	Y	G_125_0.998**, S_120_0.999**, C_117_0.996**, M_126_1.000**, W_110_0.993**, L_122_0.994**, P_111_0.953*, M_116_0.977*, Q_124_0.994**, F_112_0.991**, V_123_0.999**, M_119_0.999**,	A269V,	--	--
ENSGALG00000010596	ENSGALT00000017246	TACR3	tachykinin receptor 3	--	--	--	--	A31V, I114V, K198T,	--	--
ENSGALG00000004446	ENSGALT00000007077	NPFFR1	Gallus gallus neuropeptide FF receptor 1 (NPFFR1), mRNA.	--	--	Y	G_125_0.998**, S_120_0.999**, C_117_0.996**, M_126_1.000**, W_110_0.993**, L_122_0.994**, P_111_0.953*, M_116_0.977*, Q_124_0.994**, F_112_0.991**, V_123_0.999**, M_119_0.999**,	A269V,	--	--
ENSGALG00000010778	ENSGALT00000017530	CHRM3	Gallus gallus cholinergic receptor, muscarinic 3 (CHRM3), mRNA.	--	--	--	--	L51P, S87G, D267H, I278V, I297V,	--	--
ENSGALG00000004446	ENSGALT00000007077	NPFFR1	Gallus gallus neuropeptide FF receptor 1 (NPFFR1), mRNA.	--	--	Y	G_125_0.998**, S_120_0.999**, C_117_0.996**, M_126_1.000**, W_110_0.993**, L_122_0.994**, P_111_0.953*, M_116_0.977*, Q_124_0.994**, F_112_0.991**, V_123_0.999**, M_119_0.999**,	A269V,	--	--
ENSGALG00000011080	ENSGALT00000018052	BDKRB2	Gallus gallus bradykinin receptor B2 (BDKRB2), mRNA.	--	--	--	--	I64V, L269F,	--	--
ENSGALG00000004446	ENSGALT00000007077	NPFFR1	Gallus gallus neuropeptide FF receptor 1 (NPFFR1), mRNA.	--	--	Y	G_125_0.998**, S_120_0.999**, C_117_0.996**, M_126_1.000**, W_110_0.993**, L_122_0.994**, P_111_0.953*, M_116_0.977*, Q_124_0.994**, F_112_0.991**, V_123_0.999**, M_119_0.999**,	A269V,	--	--
ENSGALG00000011117	ENSGALT00000018111	AGT	angiotensinogen	--	--	--	--	L8F, Q112R, P149L, F213L, P276S, A345V, D413E, P418A, F444L,	--	--
ENSGALG00000004446	ENSGALT00000007077	NPFFR1	Gallus gallus neuropeptide FF receptor 1 (NPFFR1), mRNA.	--	--	Y	G_125_0.998**, S_120_0.999**, C_117_0.996**, M_126_1.000**, W_110_0.993**, L_122_0.994**, P_111_0.953*, M_116_0.977*, Q_124_0.994**, F_112_0.991**, V_123_0.999**, M_119_0.999**,	A269V,	--	--
ENSGALG00000012757	ENSGALT00000020819	PMCH	Gallus gallus pro-melanin-concentrating hormone (PMCH), mRNA.	--	--	--	--	G47E, A115S,	--	--
ENSGALG00000004446	ENSGALT00000007077	NPFFR1	Gallus gallus neuropeptide FF receptor 1 (NPFFR1), mRNA.	--	--	Y	G_125_0.998**, S_120_0.999**, C_117_0.996**, M_126_1.000**, W_110_0.993**, L_122_0.994**, P_111_0.953*, M_116_0.977*, Q_124_0.994**, F_112_0.991**, V_123_0.999**, M_119_0.999**,	A269V,	--	--
ENSGALG00000013813	ENSGALT00000022419	NMBR	neuromedin B receptor	--	--	--	--	A349T,	--	--
ENSGALG00000004446	ENSGALT00000007077	NPFFR1	Gallus gallus neuropeptide FF receptor 1 (NPFFR1), mRNA.	--	--	Y	G_125_0.998**, S_120_0.999**, C_117_0.996**, M_126_1.000**, W_110_0.993**, L_122_0.994**, P_111_0.953*, M_116_0.977*, Q_124_0.994**, F_112_0.991**, V_123_0.999**, M_119_0.999**,	A269V,	--	--
ENSGALG00000014925	ENSGALT00000024075	GPRC6A	G protein-coupled receptor class C group 6 member A	--	--	--	--	G29S, G39A, K285Q, T322I, I358V, T580M, F600L, I702V,	--	--
ENSGALG00000004446	ENSGALT00000007077	NPFFR1	Gallus gallus neuropeptide FF receptor 1 (NPFFR1), mRNA.	--	--	Y	G_125_0.998**, S_120_0.999**, C_117_0.996**, M_126_1.000**, W_110_0.993**, L_122_0.994**, P_111_0.953*, M_116_0.977*, Q_124_0.994**, F_112_0.991**, V_123_0.999**, M_119_0.999**,	A269V,	--	--
ENSGALG00000014984	ENSGALT00000024171	F2RL1	Gallus gallus coagulation factor II (thrombin) receptor-like 1 (F2RL1), mRNA.	--	--	--	--	I191V, I266V,	--	--
ENSGALG00000004446	ENSGALT00000007077	NPFFR1	Gallus gallus neuropeptide FF receptor 1 (NPFFR1), mRNA.	--	--	Y	G_125_0.998**, S_120_0.999**, C_117_0.996**, M_126_1.000**, W_110_0.993**, L_122_0.994**, P_111_0.953*, M_116_0.977*, Q_124_0.994**, F_112_0.991**, V_123_0.999**, M_119_0.999**,	A269V,	--	--
ENSGALG00000016912	ENSGALT00000036512	EDNRB	Gallus gallus endothelin receptor type B (EDNRB), mRNA.	--	--	Y	Y_158_0.980*,	T258A,	--	--
ENSGALG00000004446	ENSGALT00000007077	NPFFR1	Gallus gallus neuropeptide FF receptor 1 (NPFFR1), mRNA.	--	--	Y	G_125_0.998**, S_120_0.999**, C_117_0.996**, M_126_1.000**, W_110_0.993**, L_122_0.994**, P_111_0.953*, M_116_0.977*, Q_124_0.994**, F_112_0.991**, V_123_0.999**, M_119_0.999**,	A269V,	--	--
ENSGALG00000023379	ENSGALT00000038562	F2RL2	coagulation factor II thrombin receptor like 2	--	--	--	--	K70R, Y234F, F294C,	--	--
ENSGALG00000004494	ENSGALT00000007159	CCNE1	G1/S-specific cyclin-E1	--	--	--	--	T97I, I349V,	--	--
ENSGALG00000013607	ENSGALT00000022138			--	--	Y	--	K156R, F217S,	--	--
ENSGALG00000004494	ENSGALT00000007159	CCNE1	G1/S-specific cyclin-E1	--	--	--	--	T97I, I349V,	--	--
ENSGALG00000016442	ENSGALT00000026525	RRM2	ribonucleotide reductase regulatory subunit M2	--	--	--	--	K183R,	--	--
ENSGALG00000004581	ENSGALT00000076331	NDST1	N-deacetylase and N-sulfotransferase 1	Y	--	--	--	G221S, D838E,	--	--
ENSGALG00000003932	ENSGALT00000006265	SDC4	Syndecan-4	--	--	Y	--	D60E, K104E, P120S, N136T,	--	--
ENSGALG00000004581	ENSGALT00000076331	NDST1	N-deacetylase and N-sulfotransferase 1	Y	--	--	--	G221S, D838E,	--	--
ENSGALG00000016480	ENSGALT00000026589	SDC1	syndecan 1	--	--	--	--	S133N, A186T,	--	--
ENSGALG00000004591	ENSGALT00000007304	SERPINC1	serpin family C member 1	--	--	--	--	L202I, S413F,	--	--
ENSGALG00000008332	ENSGALT00000013559	F2	Gallus gallus coagulation factor II (thrombin) (F2), mRNA.	--	--	--	--	M89L, P186H, E201R, I282L, E333S,	--	--
ENSGALG00000004591	ENSGALT00000007304	SERPINC1	serpin family C member 1	--	--	--	--	L202I, S413F,	--	--
ENSGALG00000008332	ENSGALT00000013559	F2	Gallus gallus coagulation factor II (thrombin) (F2), mRNA.	--	--	--	--	M89L, P186H, E201R, I282L, E333S,	--	--
ENSGALG00000004591	ENSGALT00000007304	SERPINC1	serpin family C member 1	--	--	--	--	L202I, S413F,	--	--
ENSGALG00000008332	ENSGALT00000013559	F2	Gallus gallus coagulation factor II (thrombin) (F2), mRNA.	--	--	--	--	M89L, P186H, E201R, I282L, E333S,	--	--
ENSGALG00000004591	ENSGALT00000007304	SERPINC1	serpin family C member 1	--	--	--	--	L202I, S413F,	--	--
ENSGALG00000008332	ENSGALT00000013559	F2	Gallus gallus coagulation factor II (thrombin) (F2), mRNA.	--	--	--	--	M89L, P186H, E201R, I282L, E333S,	--	--
ENSGALG00000004591	ENSGALT00000007304	SERPINC1	serpin family C member 1	--	--	--	--	L202I, S413F,	--	--
ENSGALG00000008909	ENSGALT00000014487	USP13	Gallus gallus ubiquitin specific peptidase 13 (isopeptidase T-3) (USP13), mRNA.	--	--	Y	L_85_0.992**, S_234_0.996**, V_91_0.989*, R_89_0.961*,	F137L, R840K,	--	--
ENSGALG00000004655	ENSGALT00000007417	SMURF1	SMAD specific E3 ubiquitin protein ligase 1	--	--	--	--	N327K,	--	--
ENSGALG00000008459	ENSGALT00000049675	BRK-3	Gallus gallus bone morphogenetic protein receptor, type II (serine/threonine kinase) (BMPR2), mRNA.	--	--	--	--	A169S, H872Q,	--	--
ENSGALG00000004655	ENSGALT00000007417	SMURF1	SMAD specific E3 ubiquitin protein ligase 1	--	--	--	--	N327K,	--	--
ENSGALG00000008459	ENSGALT00000049675	BRK-3	Gallus gallus bone morphogenetic protein receptor, type II (serine/threonine kinase) (BMPR2), mRNA.	--	--	--	--	A169S, H872Q,	--	--
ENSGALG00000004655	ENSGALT00000007417	SMURF1	SMAD specific E3 ubiquitin protein ligase 1	--	--	--	--	N327K,	--	--
ENSGALG00000008459	ENSGALT00000049675	BRK-3	Gallus gallus bone morphogenetic protein receptor, type II (serine/threonine kinase) (BMPR2), mRNA.	--	--	--	--	A169S, H872Q,	--	--
ENSGALG00000004655	ENSGALT00000007417	SMURF1	SMAD specific E3 ubiquitin protein ligase 1	--	--	--	--	N327K,	--	--
ENSGALG00000017050	ENSGALT00000027547	SMAD9	Gallus gallus SMAD family member 9 (SMAD9), mRNA.	--	--	--	--	I204V,	--	--
ENSGALG00000021158	ENSGALT00000007533	SLC7A9	Gallus gallus solute carrier family 7 (amino acid transporter light chain, bo,+ system), member 9 (SLC7A9), mRNA.	--	--	Y	F_314_0.968*,	S286P, I415V,	--	--
ENSGALG00000009973	ENSGALT00000016212	SLC3A1	solute carrier family 3 member 1	--	--	--	--	M123V, T256K, E394K, A588G, N606D,	--	--
ENSGALG00000004813	ENSGALT00000051197	IARS	isoleucyl-tRNA synthetase	--	--	--	--	V261A, I721V, K834E, L1133F,	--	--
ENSGALG00000001850	ENSGALT00000074629	RARS	arginine--tRNA ligase, cytoplasmic	--	--	--	--	K141E, A148E, N325S, L417F,	--	--
ENSGALG00000004813	ENSGALT00000051197	IARS	isoleucyl-tRNA synthetase	--	--	--	--	V261A, I721V, K834E, L1133F,	--	--
ENSGALG00000007494	ENSGALT00000012114	LARS	leucyl-tRNA synthetase	--	--	--	--	K43E, K130R, D323E, I507V, I1168L,	--	--
ENSGALG00000004813	ENSGALT00000051197	IARS	isoleucyl-tRNA synthetase	--	--	--	--	V261A, I721V, K834E, L1133F,	--	--
ENSGALG00000009598	ENSGALT00000015639	EPRS	Gallus gallus glutamyl-prolyl-tRNA synthetase (EPRS), mRNA.	--	--	Y	--	A143V, I575T, V732I, A773S, T799M, L1479M,	--	--
ENSGALG00000004825	ENSGALT00000007708	HDAC8	histone deacetylase 8	--	--	--	--	I166V,	--	--
ENSGALG00000008585	ENSGALT00000013979	SMC3	Gallus gallus structural maintenance of chromosomes 3 (SMC3), mRNA.	--	--	--	--	E67V,	--	--
ENSGALG00000004825	ENSGALT00000007708	HDAC8	histone deacetylase 8	--	--	--	--	I166V,	--	--
ENSGALG00000017070	ENSGALT00000079258	PDS5B	Gallus gallus PDS5, regulator of cohesion maintenance, homolog B (S. cerevisiae) (PDS5B), mRNA.	--	--	--	--	K1064E, E1256D, A1320V,	--	--
ENSGALG00000005028	ENSGALT00000008050	TOP3A	Gallus gallus topoisomerase (DNA) III alpha (TOP3A), transcript variant 2, mRNA.	--	--	--	--	K201Q, N390S, Q401H, T425A, Q617E, R658Q, V691I, H1020Q,	--	--
ENSGALG00000006110	ENSGALT00000009864	PLK1	Gallus gallus polo-like kinase 1 (PLK1), mRNA.	--	--	--	--	N437S,	--	--
ENSGALG00000005054	ENSGALT00000008105	DKC1	Gallus gallus dyskeratosis congenita 1, dyskerin (DKC1), mRNA.	--	--	--	--	A431P,	--	--
ENSGALG00000009032	ENSGALT00000014698			--	--	--	--	K55N, E93D,	--	--
ENSGALG00000005107	ENSGALT00000008188			--	--	--	--	V407M, G680S,	--	--
ENSGALG00000003932	ENSGALT00000006265	SDC4	Syndecan-4	--	--	Y	--	D60E, K104E, P120S, N136T,	--	--
ENSGALG00000005107	ENSGALT00000008188			--	--	--	--	V407M, G680S,	--	--
ENSGALG00000016480	ENSGALT00000026589	SDC1	syndecan 1	--	--	--	--	S133N, A186T,	--	--
ENSGALG00000005170	ENSGALT00000008300	HRH3	histamine receptor H3	--	--	--	--	F269L, K291E, T296A, V347A,	--	--
ENSGALG00000000168	ENSGALT00000000224	ADORA1	Gallus gallus adenosine A1 receptor (ADORA1), mRNA.	--	--	--	--	M36V, N70S, P73L, T322A,	--	--
ENSGALG00000005170	ENSGALT00000008300	HRH3	histamine receptor H3	--	--	--	--	F269L, K291E, T296A, V347A,	--	--
ENSGALG00000001565	ENSGALT00000002379	C5	complement component 5	--	--	--	--	S318L, D573E, R1413G, E1551Q, Q1555R,	--	--
ENSGALG00000005170	ENSGALT00000008300	HRH3	histamine receptor H3	--	--	--	--	F269L, K291E, T296A, V347A,	--	--
ENSGALG00000005923	ENSGALT00000009526	NPY4R	Gallus gallus neuropeptide Y receptor Y4 (CH17-360D5.1), mRNA.	--	--	--	--	K17R,	--	--
ENSGALG00000005170	ENSGALT00000008300	HRH3	histamine receptor H3	--	--	--	--	F269L, K291E, T296A, V347A,	--	--
ENSGALG00000005936	ENSGALT00000009554	AGTR2	angiotensin II receptor type 2	--	--	--	--	F213I, T276I,	--	--
ENSGALG00000005170	ENSGALT00000008300	HRH3	histamine receptor H3	--	--	--	--	F269L, K291E, T296A, V347A,	--	--
ENSGALG00000006362	ENSGALT00000010283	HTR5A	5-hydroxytryptamine receptor 5A	--	--	--	--	V50M, V85M,	--	--
ENSGALG00000005170	ENSGALT00000008300	HRH3	histamine receptor H3	--	--	--	--	F269L, K291E, T296A, V347A,	--	--
ENSGALG00000007047	ENSGALT00000011418	GAL	Gallus gallus galanin/GMAP prepropeptide (GAL), transcript variant 1, mRNA.	--	--	--	--	V87M,	--	--
ENSGALG00000005170	ENSGALT00000008300	HRH3	histamine receptor H3	--	--	--	--	F269L, K291E, T296A, V347A,	--	--
ENSGALG00000008365	ENSGALT00000013620	CHRM4	Gallus gallus cholinergic receptor, muscarinic 4 (CHRM4), mRNA.	Y	--	--	--	R309K,	--	--
ENSGALG00000005170	ENSGALT00000008300	HRH3	histamine receptor H3	--	--	--	--	F269L, K291E, T296A, V347A,	--	--
ENSGALG00000008427	ENSGALT00000013728	GNAT3	Gallus gallus guanine nucleotide binding protein, alpha transducing 3 (GNAT3), mRNA.	--	--	--	--	E125K,	--	--
ENSGALG00000005170	ENSGALT00000008300	HRH3	histamine receptor H3	--	--	--	--	F269L, K291E, T296A, V347A,	--	--
ENSGALG00000008733	ENSGALT00000014213	LPAR3	lysophosphatidic acid receptor 3	--	--	--	--	I31V, I340S,	--	--
ENSGALG00000005170	ENSGALT00000008300	HRH3	histamine receptor H3	--	--	--	--	F269L, K291E, T296A, V347A,	--	--
ENSGALG00000007714	ENSGALT00000014965	NMUR1	neuromedin U receptor 1	--	--	--	--	M247I,	--	--
ENSGALG00000005170	ENSGALT00000008300	HRH3	histamine receptor H3	--	--	--	--	F269L, K291E, T296A, V347A,	--	--
ENSGALG00000009280	ENSGALT00000015100	NPY2R	Gallus gallus neuropeptide Y receptor Y2 (NPY2R), mRNA.	--	--	--	--	S84N,	--	--
ENSGALG00000005170	ENSGALT00000008300	HRH3	histamine receptor H3	--	--	--	--	F269L, K291E, T296A, V347A,	--	--
ENSGALG00000009498	ENSGALT00000015461	NPY1R	Gallus gallus neuropeptide Y receptor Y1 (NPY1R), mRNA.	--	--	--	--	T167M,	--	--
ENSGALG00000005170	ENSGALT00000008300	HRH3	histamine receptor H3	--	--	--	--	F269L, K291E, T296A, V347A,	--	--
ENSGALG00000011080	ENSGALT00000018052	BDKRB2	Gallus gallus bradykinin receptor B2 (BDKRB2), mRNA.	--	--	--	--	I64V, L269F,	--	--
ENSGALG00000005170	ENSGALT00000008300	HRH3	histamine receptor H3	--	--	--	--	F269L, K291E, T296A, V347A,	--	--
ENSGALG00000011117	ENSGALT00000018111	AGT	angiotensinogen	--	--	--	--	L8F, Q112R, P149L, F213L, P276S, A345V, D413E, P418A, F444L,	--	--
ENSGALG00000005170	ENSGALT00000008300	HRH3	histamine receptor H3	--	--	--	--	F269L, K291E, T296A, V347A,	--	--
ENSGALG00000012457	ENSGALT00000020361	SSTR3	Gallus gallus somatostatin receptor 3 (SSTR3), mRNA.	--	--	--	--	S31N,	--	--
ENSGALG00000005170	ENSGALT00000008300	HRH3	histamine receptor H3	--	--	--	--	F269L, K291E, T296A, V347A,	--	--
ENSGALG00000012757	ENSGALT00000020819	PMCH	Gallus gallus pro-melanin-concentrating hormone (PMCH), mRNA.	--	--	--	--	G47E, A115S,	--	--
ENSGALG00000005170	ENSGALT00000008300	HRH3	histamine receptor H3	--	--	--	--	F269L, K291E, T296A, V347A,	--	--
ENSGALG00000012894	ENSGALT00000021029	CHRM2	Gallus gallus cholinergic receptor, muscarinic 2 (CHRM2), mRNA.	--	--	--	--	D256G,	--	--
ENSGALG00000005170	ENSGALT00000008300	HRH3	histamine receptor H3	--	--	--	--	F269L, K291E, T296A, V347A,	--	--
ENSGALG00000015117	ENSGALT00000024389	DRD3	dopamine receptor D3	--	--	--	--	Q231H,	--	--
ENSGALG00000005170	ENSGALT00000008300	HRH3	histamine receptor H3	--	--	--	--	F269L, K291E, T296A, V347A,	--	--
ENSGALG00000015608	ENSGALT00000025167	ADRA2C	adrenoceptor alpha 2C	--	--	--	--	M97I,	--	--
ENSGALG00000005170	ENSGALT00000008300	HRH3	histamine receptor H3	--	--	--	--	F269L, K291E, T296A, V347A,	--	--
ENSGALG00000017228	ENSGALT00000027844	MTNR1B	Gallus gallus melatonin receptor 1B (MTNR1B), mRNA.	--	--	--	--	N315S,	--	--
ENSGALG00000005170	ENSGALT00000008300	HRH3	histamine receptor H3	--	--	--	--	F269L, K291E, T296A, V347A,	--	--
ENSGALG00000011418	ENSGALT00000031830	CCR6	Gallus gallus chemokine (C-C motif) receptor 6 (CCR6), mRNA.	--	--	--	--	K276R,	--	--
ENSGALG00000005170	ENSGALT00000008300	HRH3	histamine receptor H3	--	--	--	--	F269L, K291E, T296A, V347A,	--	--
ENSGALG00000015494	ENSGALT00000024988	HTR1F	5-hydroxytryptamine receptor 1F	--	--	--	--	L25F,	--	--
ENSGALG00000005230	ENSGALT00000008405	MED13	mediator complex subunit 13	--	--	--	--	I724M,	--	--
ENSGALG00000001708	ENSGALT00000002623	MED1	mediator complex subunit 1	--	--	Y	--	V72G, P655A, T959A,	V72G,	Y
ENSGALG00000005230	ENSGALT00000008405	MED13	mediator complex subunit 13	--	--	--	--	I724M,	--	--
ENSGALG00000001708	ENSGALT00000002623	MED1	mediator complex subunit 1	--	--	Y	--	V72G, P655A, T959A,	V72G,	Y
ENSGALG00000005230	ENSGALT00000008405	MED13	mediator complex subunit 13	--	--	--	--	I724M,	--	--
ENSGALG00000001708	ENSGALT00000002623	MED1	mediator complex subunit 1	--	--	Y	--	V72G, P655A, T959A,	V72G,	Y
ENSGALG00000005230	ENSGALT00000008405	MED13	mediator complex subunit 13	--	--	--	--	I724M,	--	--
ENSGALG00000001708	ENSGALT00000002623	MED1	mediator complex subunit 1	--	--	Y	--	V72G, P655A, T959A,	V72G,	Y
ENSGALG00000005230	ENSGALT00000008405	MED13	mediator complex subunit 13	--	--	--	--	I724M,	--	--
ENSGALG00000001708	ENSGALT00000002623	MED1	mediator complex subunit 1	--	--	Y	--	V72G, P655A, T959A,	V72G,	Y
ENSGALG00000005230	ENSGALT00000008405	MED13	mediator complex subunit 13	--	--	--	--	I724M,	--	--
ENSGALG00000007636	ENSGALT00000012356	PCK1	Gallus gallus phosphoenolpyruvate carboxykinase 1 (soluble) (PCK1), mRNA.	--	--	--	--	M617K,	--	--
ENSGALG00000005230	ENSGALT00000008405	MED13	mediator complex subunit 13	--	--	--	--	I724M,	--	--
ENSGALG00000016238	ENSGALT00000026181	MED14	mediator complex subunit 14	--	--	--	--	K495R, A565S,	--	--
ENSGALG00000005230	ENSGALT00000008405	MED13	mediator complex subunit 13	--	--	--	--	I724M,	--	--
ENSGALG00000016238	ENSGALT00000026181	MED14	mediator complex subunit 14	--	--	--	--	K495R, A565S,	--	--
ENSGALG00000005230	ENSGALT00000008405	MED13	mediator complex subunit 13	--	--	--	--	I724M,	--	--
ENSGALG00000016238	ENSGALT00000026181	MED14	mediator complex subunit 14	--	--	--	--	K495R, A565S,	--	--
ENSGALG00000005230	ENSGALT00000008405	MED13	mediator complex subunit 13	--	--	--	--	I724M,	--	--
ENSGALG00000016238	ENSGALT00000026181	MED14	mediator complex subunit 14	--	--	--	--	K495R, A565S,	--	--
ENSGALG00000005230	ENSGALT00000008405	MED13	mediator complex subunit 13	--	--	--	--	I724M,	--	--
ENSGALG00000016238	ENSGALT00000026181	MED14	mediator complex subunit 14	--	--	--	--	K495R, A565S,	--	--
ENSGALG00000005280	ENSGALT00000008467	DBT	Gallus gallus dihydrolipoamide branched chain transacylase E2 (DBT), mRNA.	--	--	--	--	S43P, H49P,	--	--
ENSGALG00000007931	ENSGALT00000068183	DLD	Gallus gallus dihydrolipoamide dehydrogenase (DLD), mRNA.	--	--	--	--	I115L,	--	--
ENSGALG00000005357	ENSGALT00000008592	COPB2	coatomer protein complex subunit beta 2	--	--	--	--	H467Q,	--	--
ENSGALG00000006015	ENSGALT00000009679	COPB1	Gallus gallus coatomer protein complex, subunit beta 1 (COPB1), mRNA.	--	--	--	--	D108V,	--	--
ENSGALG00000005357	ENSGALT00000008592	COPB2	coatomer protein complex subunit beta 2	--	--	--	--	H467Q,	--	--
ENSGALG00000006015	ENSGALT00000009679	COPB1	Gallus gallus coatomer protein complex, subunit beta 1 (COPB1), mRNA.	--	--	--	--	D108V,	--	--
ENSGALG00000005357	ENSGALT00000008592	COPB2	coatomer protein complex subunit beta 2	--	--	--	--	H467Q,	--	--
ENSGALG00000006015	ENSGALT00000009679	COPB1	Gallus gallus coatomer protein complex, subunit beta 1 (COPB1), mRNA.	--	--	--	--	D108V,	--	--
ENSGALG00000005357	ENSGALT00000008592	COPB2	coatomer protein complex subunit beta 2	--	--	--	--	H467Q,	--	--
ENSGALG00000006015	ENSGALT00000009679	COPB1	Gallus gallus coatomer protein complex, subunit beta 1 (COPB1), mRNA.	--	--	--	--	D108V,	--	--
ENSGALG00000005365	ENSGALT00000008614	NARFL	Gallus gallus nuclear prelamin A recognition factor-like (NARFL), mRNA.	--	--	--	--	N159S,	--	--
ENSGALG00000005279	ENSGALT00000039225	BRIP1	Gallus gallus BRCA1 interacting protein C-terminal helicase 1 (BRIP1), mRNA.	--	--	--	--	D4E, H206Q, K209R, H316Q, I495V, N550S, F581L,	--	--
ENSGALG00000005385	ENSGALT00000008651	ACTR8	ARP8 actin-related protein 8 homolog	--	--	--	--	S410A,	--	--
ENSGALG00000003559	ENSGALT00000005634	ACTR5	Gallus gallus ARP5 actin-related protein 5 homolog (yeast) (ACTR5), mRNA.	--	--	--	--	L336M, I413M, I472V, K508R,	--	--
ENSGALG00000005451	ENSGALT00000008749	HELLS	helicase, lymphoid-specific	--	--	--	--	E275K,	--	--
ENSGALG00000003882	ENSGALT00000006174	SMARCE1	Gallus gallus SWI/SNF related, matrix associated, actin dependent regulator of chromatin, subfamily e, member 1 (SMARCE1), mRNA.	Y	--	--	--	N316S,	--	--
ENSGALG00000005505	ENSGALT00000008754	PIK3CB	Gallus gallus phosphatidylinositol-4,5-bisphosphate 3-kinase, catalytic subunit beta (PIK3CB), mRNA.	--	--	--	--	A144S, V678I,	--	--
ENSGALG00000002556	ENSGALT00000055126	NGF	Gallus gallus nerve growth factor (beta polypeptide) (NGF), transcript variant 2, mRNA.	--	--	Y	--	P181S,	--	--
ENSGALG00000005505	ENSGALT00000008754	PIK3CB	Gallus gallus phosphatidylinositol-4,5-bisphosphate 3-kinase, catalytic subunit beta (PIK3CB), mRNA.	--	--	--	--	A144S, V678I,	--	--
ENSGALG00000002556	ENSGALT00000055126	NGF	Gallus gallus nerve growth factor (beta polypeptide) (NGF), transcript variant 2, mRNA.	--	--	Y	--	P181S,	--	--
ENSGALG00000005505	ENSGALT00000008754	PIK3CB	Gallus gallus phosphatidylinositol-4,5-bisphosphate 3-kinase, catalytic subunit beta (PIK3CB), mRNA.	--	--	--	--	A144S, V678I,	--	--
ENSGALG00000002556	ENSGALT00000055126	NGF	Gallus gallus nerve growth factor (beta polypeptide) (NGF), transcript variant 2, mRNA.	--	--	Y	--	P181S,	--	--
ENSGALG00000005558	ENSGALT00000008918	TBL3	transducin beta-like protein 3	--	--	--	--	V278A, T647S,	--	--
ENSGALG00000002272	ENSGALT00000003564	NOC4L	Gallus gallus nucleolar complex associated 4 homolog (NOC4L), mRNA.	--	--	--	--	E488V,	--	--
ENSGALG00000005558	ENSGALT00000008918	TBL3	transducin beta-like protein 3	--	--	--	--	V278A, T647S,	--	--
ENSGALG00000002985	ENSGALT00000054462	UTP18	UTP18, small subunit processome component	--	--	--	--	V222A,	--	--
ENSGALG00000005558	ENSGALT00000008918	TBL3	transducin beta-like protein 3	--	--	--	--	V278A, T647S,	--	--
ENSGALG00000003906	ENSGALT00000006206	MPHOSPH10	M-phase phosphoprotein 10	--	--	--	--	T140A, S147N, K244E, N272D, I286V, E589G, L648S,	--	--
ENSGALG00000005558	ENSGALT00000008918	TBL3	transducin beta-like protein 3	--	--	--	--	V278A, T647S,	--	--
ENSGALG00000011643	ENSGALT00000019028	UTP20	UTP20, small subunit processome component	--	--	--	--	A603V, K913R, T1216I, V1284M, S1613T, V1825A, P2062R,	--	--
ENSGALG00000005558	ENSGALT00000008918	TBL3	transducin beta-like protein 3	--	--	--	--	V278A, T647S,	--	--
ENSGALG00000014791	ENSGALT00000023879	WDR3	Gallus gallus WD repeat domain 3 (WDR3), mRNA.	--	--	Y	K_159_0.994**,	A244T, L378F, A394P, V562A, V686I,	--	--
ENSGALG00000005594	ENSGALT00000008974	OMG	oligodendrocyte myelin glycoprotein	--	--	--	--	T365A,	--	--
ENSGALG00000002708	ENSGALT00000004272	LINGO1	Gallus gallus leucine rich repeat and Ig domain containing 1 (LINGO1), mRNA.	--	--	--	--	Q188H,	--	--
ENSGALG00000005646	ENSGALT00000009056	TSC2	tuberous sclerosis 2	--	--	--	--	I591V, E1323K, A1516T,	--	--
ENSGALG00000007373	ENSGALT00000011925	PRKAB1	Gallus gallus protein kinase, AMP-activated, beta 1 non-catalytic subunit (PRKAB1), mRNA.	--	--	--	--	C176S,	--	--
ENSGALG00000005646	ENSGALT00000009056	TSC2	tuberous sclerosis 2	--	--	--	--	I591V, E1323K, A1516T,	--	--
ENSGALG00000014832	ENSGALT00000023943	PRKAA1	5'-AMP-activated protein kinase catalytic subunit alpha-1	--	--	--	--	C504G,	--	--
ENSGALG00000005646	ENSGALT00000009056	TSC2	tuberous sclerosis 2	--	--	--	--	I591V, E1323K, A1516T,	--	--
ENSGALG00000011620	ENSGALT00000037443	AKT1	Gallus gallus v-akt murine thymoma viral oncogene homolog 1 (AKT1), mRNA.	Y	--	Y	I_6_0.995**, E_3_0.991**, E_9_0.993**, L_12_0.976*, A_5_0.960*,	D455G,	--	--
ENSGALG00000005769	ENSGALT00000044761	WEE1	Gallus gallus WEE1 G2 checkpoint kinase (WEE1), mRNA.	--	--	--	--	S467T,	--	--
ENSGALG00000006110	ENSGALT00000009864	PLK1	Gallus gallus polo-like kinase 1 (PLK1), mRNA.	--	--	--	--	N437S,	--	--
ENSGALG00000005782	ENSGALT00000009287	GCLM	Gallus gallus glutamate-cysteine ligase, modifier subunit (GCLM), mRNA.	--	--	--	--	V72I, S112A, K235R,	--	--
ENSGALG00000016313	ENSGALT00000026320	GCLC	glutamate-cysteine ligase catalytic subunit	--	--	--	--	G503S, V531I,	--	--
ENSGALG00000005782	ENSGALT00000009287	GCLM	Gallus gallus glutamate-cysteine ligase, modifier subunit (GCLM), mRNA.	--	--	--	--	V72I, S112A, K235R,	--	--
ENSGALG00000016313	ENSGALT00000026320	GCLC	glutamate-cysteine ligase catalytic subunit	--	--	--	--	G503S, V531I,	--	--
ENSGALG00000005923	ENSGALT00000009526	NPY4R	Gallus gallus neuropeptide Y receptor Y4 (CH17-360D5.1), mRNA.	--	--	--	--	K17R,	--	--
ENSGALG00000000168	ENSGALT00000000224	ADORA1	Gallus gallus adenosine A1 receptor (ADORA1), mRNA.	--	--	--	--	M36V, N70S, P73L, T322A,	--	--
ENSGALG00000005923	ENSGALT00000009526	NPY4R	Gallus gallus neuropeptide Y receptor Y4 (CH17-360D5.1), mRNA.	--	--	--	--	K17R,	--	--
ENSGALG00000001565	ENSGALT00000002379	C5	complement component 5	--	--	--	--	S318L, D573E, R1413G, E1551Q, Q1555R,	--	--
ENSGALG00000005923	ENSGALT00000009526	NPY4R	Gallus gallus neuropeptide Y receptor Y4 (CH17-360D5.1), mRNA.	--	--	--	--	K17R,	--	--
ENSGALG00000005170	ENSGALT00000008300	HRH3	histamine receptor H3	--	--	--	--	F269L, K291E, T296A, V347A,	--	--
ENSGALG00000005923	ENSGALT00000009526	NPY4R	Gallus gallus neuropeptide Y receptor Y4 (CH17-360D5.1), mRNA.	--	--	--	--	K17R,	--	--
ENSGALG00000005936	ENSGALT00000009554	AGTR2	angiotensin II receptor type 2	--	--	--	--	F213I, T276I,	--	--
ENSGALG00000005923	ENSGALT00000009526	NPY4R	Gallus gallus neuropeptide Y receptor Y4 (CH17-360D5.1), mRNA.	--	--	--	--	K17R,	--	--
ENSGALG00000006362	ENSGALT00000010283	HTR5A	5-hydroxytryptamine receptor 5A	--	--	--	--	V50M, V85M,	--	--
ENSGALG00000005923	ENSGALT00000009526	NPY4R	Gallus gallus neuropeptide Y receptor Y4 (CH17-360D5.1), mRNA.	--	--	--	--	K17R,	--	--
ENSGALG00000007047	ENSGALT00000011418	GAL	Gallus gallus galanin/GMAP prepropeptide (GAL), transcript variant 1, mRNA.	--	--	--	--	V87M,	--	--
ENSGALG00000005923	ENSGALT00000009526	NPY4R	Gallus gallus neuropeptide Y receptor Y4 (CH17-360D5.1), mRNA.	--	--	--	--	K17R,	--	--
ENSGALG00000008365	ENSGALT00000013620	CHRM4	Gallus gallus cholinergic receptor, muscarinic 4 (CHRM4), mRNA.	Y	--	--	--	R309K,	--	--
ENSGALG00000005923	ENSGALT00000009526	NPY4R	Gallus gallus neuropeptide Y receptor Y4 (CH17-360D5.1), mRNA.	--	--	--	--	K17R,	--	--
ENSGALG00000008427	ENSGALT00000013728	GNAT3	Gallus gallus guanine nucleotide binding protein, alpha transducing 3 (GNAT3), mRNA.	--	--	--	--	E125K,	--	--
ENSGALG00000005923	ENSGALT00000009526	NPY4R	Gallus gallus neuropeptide Y receptor Y4 (CH17-360D5.1), mRNA.	--	--	--	--	K17R,	--	--
ENSGALG00000008733	ENSGALT00000014213	LPAR3	lysophosphatidic acid receptor 3	--	--	--	--	I31V, I340S,	--	--
ENSGALG00000005923	ENSGALT00000009526	NPY4R	Gallus gallus neuropeptide Y receptor Y4 (CH17-360D5.1), mRNA.	--	--	--	--	K17R,	--	--
ENSGALG00000007714	ENSGALT00000014965	NMUR1	neuromedin U receptor 1	--	--	--	--	M247I,	--	--
ENSGALG00000005923	ENSGALT00000009526	NPY4R	Gallus gallus neuropeptide Y receptor Y4 (CH17-360D5.1), mRNA.	--	--	--	--	K17R,	--	--
ENSGALG00000009280	ENSGALT00000015100	NPY2R	Gallus gallus neuropeptide Y receptor Y2 (NPY2R), mRNA.	--	--	--	--	S84N,	--	--
ENSGALG00000005923	ENSGALT00000009526	NPY4R	Gallus gallus neuropeptide Y receptor Y4 (CH17-360D5.1), mRNA.	--	--	--	--	K17R,	--	--
ENSGALG00000009280	ENSGALT00000015100	NPY2R	Gallus gallus neuropeptide Y receptor Y2 (NPY2R), mRNA.	--	--	--	--	S84N,	--	--
ENSGALG00000005923	ENSGALT00000009526	NPY4R	Gallus gallus neuropeptide Y receptor Y4 (CH17-360D5.1), mRNA.	--	--	--	--	K17R,	--	--
ENSGALG00000009498	ENSGALT00000015461	NPY1R	Gallus gallus neuropeptide Y receptor Y1 (NPY1R), mRNA.	--	--	--	--	T167M,	--	--
ENSGALG00000005923	ENSGALT00000009526	NPY4R	Gallus gallus neuropeptide Y receptor Y4 (CH17-360D5.1), mRNA.	--	--	--	--	K17R,	--	--
ENSGALG00000009498	ENSGALT00000015461	NPY1R	Gallus gallus neuropeptide Y receptor Y1 (NPY1R), mRNA.	--	--	--	--	T167M,	--	--
ENSGALG00000005923	ENSGALT00000009526	NPY4R	Gallus gallus neuropeptide Y receptor Y4 (CH17-360D5.1), mRNA.	--	--	--	--	K17R,	--	--
ENSGALG00000011080	ENSGALT00000018052	BDKRB2	Gallus gallus bradykinin receptor B2 (BDKRB2), mRNA.	--	--	--	--	I64V, L269F,	--	--
ENSGALG00000005923	ENSGALT00000009526	NPY4R	Gallus gallus neuropeptide Y receptor Y4 (CH17-360D5.1), mRNA.	--	--	--	--	K17R,	--	--
ENSGALG00000011117	ENSGALT00000018111	AGT	angiotensinogen	--	--	--	--	L8F, Q112R, P149L, F213L, P276S, A345V, D413E, P418A, F444L,	--	--
[truncated: 7,158 more rows]
